# Supplementary material for: Tear proteomic analysis in keratoconus patients and potential biomarkers: a case-control study
Source: Exp Biol Med (Maywood). 2026 Jan 12;250:10864. doi: 10.3389/ebm.2025.10864 (PMC12833980; doi:10.3389/ebm.2025.10864)
Supplement: Supplementary file 1 [file Supplementaryfile1.xlsx]

## Sheet: table1
Table1. Proteíns identified in 40 samples - complete (LFQ intensity, Mscount, intensity)
LFQ intensity ctrl_21	LFQ intensity ctrl_22	LFQ intensity ctrl_23	LFQ intensity ctrl_24	LFQ intensity ctrl_25	LFQ intensity ctrl_26	LFQ intensity ctrl_27	LFQ intensity ctrl_28	LFQ intensity ctrl_29	LFQ intensity ctrl_30	LFQ intensity ctrl_31	LFQ intensity ctrl_32	LFQ intensity ctrl_33	LFQ intensity ctrl_34	LFQ intensity ctrl_35	LFQ intensity ctrl_36	LFQ intensity ctrl_37	LFQ intensity ceratocone_1	LFQ intensity ceratocone_10	LFQ intensity ceratocone_11	LFQ intensity ceratocone_12	LFQ intensity ceratocone_13	LFQ intensity ceratocone_14	LFQ intensity ceratocone_15	LFQ intensity ceratocone_16	LFQ intensity ceratocone_17	LFQ intensity ceratocone_18	LFQ intensity ceratocone_19	LFQ intensity ceratocone_2	LFQ intensity ceratocone_20	LFQ intensity ceratocone_3	LFQ intensity ceratocone_38	LFQ intensity ceratocone_39	LFQ intensity ceratocone_4	LFQ intensity ceratocone_40	LFQ intensity ceratocone_5	LFQ intensity ceratocone_6	LFQ intensity ceratocone_7	LFQ intensity ceratocone_8	LFQ intensity ceratocone_9	Only identified by site	Reverse	Contaminant	Peptides	Razor + unique peptides	Unique peptides	Sequence coverage [%]	Unique + razor sequence coverage [%]	Unique sequence coverage [%]	Mol. weight [kDa]
#!{Type}E	E	E	E	E	E	E	E	E	E	E	E	E	E	E	E	E	E	E	E	E	E	E	E	E	E	E	E	E	E	E	E	E	E	E	E	E	E	E	E	C	C	C	N	N	N	N	N	N	N
5367300	0	1364100	0	11901000	3510900	16964000	39085000	0	8668600	2290100	5383400	13139000	15423000	5285900	0	0	0	4618800	0	0	0	0	5157800	6534300	0	14004000	4973500	21608000	2112900	0	0	2743100	7330000	0	0	8145600	2525500	7791300	11664000				6	6	6	19.1	19.1	19.1	46.708
0	0	0	0	0	0	0	0	0	0	0	0	0	0	0	0	0	0	0	0	0	0	0	0	0	0	0	0	0	415110016	0	0	0	0	0	0	0	0	0	0				1	1	1	2.2	2.2	2.2	164.34
0	0	0	0	0	0	0	0	0	0	0	0	0	0	0	0	0	0	0	0	0	0	0	0	0	0	0	0	0	0	0	0	0	0	0	0	0	0	0	0				2	1	1	23.3	15.5	15.5	12.783
115880000	105770000	79643000	0	0	0	0	0	0	0	57762000	0	0	27969000	82985000	48928000	0	0	11302000	0	0	0	0	53981000	41649000	0	0	0	0	0	0	0	0	0	36029000	0	1257600	0	0	60147000				2	2	2	13.1	13.1	13.1	12.814
0	0	0	0	0	3577400	20066000	3101500	0	8843100	0	3050600	0	8324800	4802300	0	4033900	2547000	0	0	5930100	4224300	3230600	0	12410000	3046600	7399200	0	0	3463800	0	0	0	7537300	4618700	2188200	0	2866400	0	0				2	2	1	18.6	18.6	11	12.412
5302000	4383600	0	0	11971000	4159200	10280000	5456800	0	25590000	0	0	2416700	3692200	0	0	0	0	4389700	6939000	7805800	0	6785900	0	11607000	0	8808200	0	0	5165800	0	0	0	6334100	0	0	12405000	7588800	4730900	4399100				3	3	2	22.6	22.6	15.7	12.441
4745600	4548100	6840300	1782800	0	0	51631000	12198000	14926000	60263000	17846000	13096000	55874000	31742000	43026000	17323000	9765000	15877000	8637400	8820200	22532000	11821000	18188000	5252900	15356000	9890400	42043000	26174000	20857000	9468900	12213000	23763000	7115900	50491000	42495000	15682000	99666000	19344000	6981800	4996200				1	1	1	13.7	13.7	13.7	12.446
323520000	194380000	23148000	38010000	234160000	45087000	345840000	82248000	70037000	692910016	114760000	180880000	281110016	749280000	118810000	36691000	134100000	180950000	468320000	201870000	304220000	67556000	355689984	113400000	527560000	121740000	569660032	87408000	118870000	153030000	79317000	0	42800000	262670000	92901000	60993000	267620000	69154000	195310000	104640000				2	2	1	16.5	16.5	16.5	13.31
0	0	0	0	0	0	0	0	0	11945000	0	0	0	1978900	0	0	0	0	0	0	0	0	0	0	5148400	0	7652200	0	0	0	0	0	0	0	0	0	0	0	0	0				3	2	1	34.7	18.6	9.3	12.891
0	0	0	0	0	0	0	0	2153700	3089200	0	0	0	25209000	0	0	0	3677900	6955600	0	0	0	0	0	18049000	0	0	0	0	0	0	0	0	0	1888400	0	0	0	0	0				2	2	2	32.5	32.5	32.5	13.079
0	0	0	0	0	0	0	0	0	0	0	0	0	6333600	0	0	0	0	0	0	0	0	0	0	0	0	0	0	0	0	0	0	0	0	0	0	0	0	0	0				2	1	1	18.3	7.5	7.5	13.143
3269400	852550	0	0	0	0	2240100	818840	0	1049500	0	3828000	1609200	19694000	0	0	0	2066500	1139900	0	0	0	1816300	0	10224000	0	2575400	0	0	1238600	0	0	0	0	0	0	0	0	819650	4687100				1	1	1	13.7	13.7	13.7	12.711
62348000	35143000	5484000	6248700	31722000	9242600	74719000	42404000	14905000	156380000	14110000	11111000	33976000	66100000	57089000	8624600	13175000	13439000	32432000	46760000	26198000	19153000	62102000	9065500	118710000	17442000	52270000	27379000	29717000	15212000	12153000	12531000	3521400	39284000	11922000	13809000	52281000	12883000	24957000	10601000				2	1	1	18.8	9.4	9.4	12.874
193270000	96240000	178690000	286030016	66414000	221950000	105670000	187250000	275280000	48173000	283320000	210370000	147370000	186820000	201680000	176210000	166400000	220630000	176880000	245440000	233360000	175740000	107320000	106480000	145340000	150110000	132310000	181870000	197230000	261310000	236580000	240210000	318209984	178270000	461860000	172710000	39304000	290560000	300700000	341080000				18	18	17	48.3	48.3	46.4	50.227
0	0	0	0	0	0	0	0	0	3249600	0	0	0	3285900	0	0	0	0	0	0	0	0	0	0	14176000	0	0	0	0	0	0	0	0	0	0	0	0	0	0	0				1	1	1	13.8	13.8	13.8	13.162
12673000	13915000	12772000	14624000	8371200	11319000	9098000	8000100	8931600	5079000	10465000	9954300	0	6834800	17941000	0	10892000	12173000	7834800	0	19506000	16104000	7725000	23183000	10412000	0	11431000	0	8607200	7350500	10919000	25236000	0	14357000	13882000	8466800	11781000	12254000	12272000	8778900				2	2	2	2.3	2.3	2.3	100.03
0	9034100	3605200	0	7774800	5999600	8269800	0	0	7666000	0	3889700	3423400	8216900	0	0	0	0	0	0	0	0	0	0	0	0	12778000	0	15226000	6637900	0	0	0	0	0	0	10338000	1637300	0	0				4	4	4	16.2	16.2	16.2	50.14
0	0	0	0	0	0	0	0	0	0	0	0	0	0	0	0	0	0	0	0	0	0	0	0	1360600	0	0	0	0	835720	0	0	0	0	0	0	0	0	0	1167900				1	1	1	6.6	6.6	6.6	33.973
141320000	148560000	441750016	270620000	391780000	238340000	185450000	94188000	170540000	168030000	256990000	245150000	244900000	105040000	0	17393000	273140000	8327100	51238000	39953000	148450000	227840000	9639000	0	3224400	29949000	75598000	273590016	174350000	220110000	216930000	1400600064	330569984	53129000	32457000	65214000	88584000	48086000	37029000	24024000				2	2	2	17.8	17.8	17.8	9.0391
3311700	1204400	0	0	1825800	747030	24992000	4892300	2536100	4310900	2064500	1256900	1788400	8216900	2984900	2097200	1250800	790720	4378400	1600700	0	1055200	2170000	1857800	22503000	0	16617000	1394600	1180800	3970900	0	0	0	2895800	0	1184400	4537700	1155500	2697100	1544800				2	2	2	4.4	4.4	4.4	43.47
6202400	0	17283000	26259000	2567900	22805000	5273000	4999800	16261000	8150500	14550000	15824000	5070500	9679600	0	9994000	0	20602000	16632000	7182000	3011300	10336000	12742000	7528100	15564000	7215100	8772300	5233700	3273000	20717000	6813400	4968800	21393000	17734000	24486000	13715000	8391500	25147000	24999000	22875000				5	5	5	17.6	17.6	17.6	34.926
0	0	272420	0	0	875400	0	328480	640720	0	0	1709400	0	0	0	0	0	0	0	1596600	1516400	0	1729600	0	1074600	859410	962290	435610	633540	0	1371000	0	0	0	0	1432400	4296800	0	1193300	1361600				3	3	3	4.2	4.2	4.2	111.33
5934100	4255600	8538900	7714600	2533500	4631400	6220800	4244300	7107800	4419200	9051600	9639700	3637200	1890500	2792100	4009900	22649000	4512600	8017300	14712000	5022300	9221300	5887500	8688600	3078700	11123000	3470200	5302300	3929900	13668000	12337000	7213100	3570200	0	10612000	3143700	8537300	13182000	10216000	9681400				2	2	2	5.5	5.5	5.5	77.569
13759000	4545100	36453000	17466000	3325400	38752000	30113000	12100000	45257000	10729000	19820000	20871000	11839000	20316000	15201000	31149000	10656000	46829000	14996000	7026500	9559700	13063000	14296000	7639300	14641000	13882000	7223100	9479700	5690700	26652000	13834000	14048000	43691000	20720000	22261000	17558000	20720000	12980000	16227000	40231000				4	4	4	23	23	23	25.57
0	0	0	0	0	0	0	0	0	0	2958700	3030200	0	0	0	0	0	1247400	3472300	5153300	0	0	3121400	3686100	705670	2717700	0	2139000	2673900	0	2265000	0	0	0	0	0	0	3905200	0	3133500				8	8	6	4.8	4.8	3.9	252.23
3910400	4101200	2374700	2083500	20652000	3504100	0	0	0	4048800	0	3776300	0	0	0	0	0	2931100	0	0	3586800	0	0	0	0	0	10731000	2983100	4289100	4163400	4983100	0	0	0	4272600	0	5914600	2793700	0	0				2	2	2	9.5	9.5	9.5	22.11
0	60893000	20868000	11273000	174900000	23249000	49717000	46440000	17534000	161130000	42413000	35888000	169180000	5329300	87852000	55227000	32805000	25377000	83465000	33012000	86068000	0	0	28668000	92415000	0	87183000	0	156510000	21579000	29605000	38831000	0	114000000	67542000	0	93848000	24060000	0	0				2	2	2	26.1	26.1	26.1	12.625
48704000	54376000	82923000	27908000	293689984	21797000	70397000	114610000	25967000	161190000	12119000	58838000	229530000	87245000	5523200	0	36490000	4513800	18672000	15308000	135070000	6236700	0	37975000	20841000	0	63108000	60276000	880380032	88945000	11560000	10438000	32643000	25748000	12447000	7982400	107390000	11058000	84627000	124320000				12	12	7	44.6	44.6	27.1	43.911
0	0	0	0	1925000	0	0	0	0	0	0	0	0	0	0	0	0	0	0	0	0	0	0	0	0	0	0	0	0	0	0	0	0	0	0	0	0	0	0	0				1	1	1	6	6	6	47.428
0	0	0	0	0	0	0	0	0	1520500	0	0	0	0	0	0	0	0	0	0	0	0	0	0	2280600	0	0	0	0	0	0	0	0	0	0	0	0	0	0	0				1	1	1	9.4	9.4	9.4	13.508
5639100	3742200	0	0	4406000	2770800	11487000	0	0	21300000	0	0	2769200	19092000	4811600	0	0	0	5526700	0	0	0	0	0	11790000	0	13239000	0	0	3432300	0	0	0	4358000	0	0	6287900	0	0	0				2	2	2	20.2	20.2	20.2	13.056
0	0	0	0	0	0	0	0	0	0	0	0	0	0	0	0	0	0	0	0	0	0	0	0	0	0	0	0	0	0	0	0	0	0	0	0	0	0	0	0				2	2	2	6.2	6.2	6.2	29.014
0	212060	513640	0	5185600	0	0	0	0	485950	0	971950	1887600	232100	0	0	0	0	0	0	141510	0	0	0	0	0	1303800	0	4339300	0	134440	0	570580	0	0	0	1770800	0	0	0			+	1	1	1	2.5	2.5	2.5	67.285
6771500	0	0	4676800	0	4943700	0	0	0	0	0	5939700	5789700	5042300	0	0	0	8266800	7154100	0	9375700	0	0	0	5577300	0	3453600	0	1457300	5721400	6390900	3670700	5880000	2397800	9513400	9320300	4983800	6641400	11843000	6495200				3	3	3	7.6	7.6	7.6	36.588
57810000	98390000	22800000	48734000	39671000	28945000	185300000	59759000	36683000	131210000	31380000	24411000	22959000	43076000	30079000	0	0	43446000	116960000	109120000	44770000	79322000	160000000	28036000	135260000	36931000	134860000	92341000	42742000	46170000	38840000	11031000	8066400	49379000	6699300	55521000	110960000	43355000	50291000	18735000				5	5	4	31.1	31.1	25.2	12.926
213380000	147320000	30941000	47008000	102930000	58668000	439260000	199210000	68596000	549350016	177250000	46247000	170850000	89011000	75979000	20714000	51481000	119830000	243930000	231200000	245670000	6330100	244900000	63524000	512920000	65179000	598809984	223190000	134720000	113510000	86196000	49094000	28006000	199450000	43901000	104320000	181350000	74705000	38579000	94653000				4	3	2	37.6	28.2	18.8	12.839
5863700	0	0	0	0	0	9259300	0	0	0	0	0	0	0	0	0	0	0	0	0	0	0	0	0	0	0	0	0	0	0	0	0	0	0	0	0	0	0	0	0				3	2	2	34.7	25.4	25.4	13.077
17306000	20648000	0	0	17299000	8914800	36207000	18521000	6645100	51735000	3858200	2961100	26976000	20190000	8345200	0	0	11983000	15495000	15900000	2867500	1570800	26849000	0	36324000	5446100	34048000	10382000	5219200	8590600	10151000	1734500	0	13478000	0	10144000	10058000	2813600	12097000	4684300				5	4	4	51.3	45.4	45.4	13.203
75691000	54660000	60298000	37854000	89675000	54773000	91332000	52113000	27989000	271120000	10340000	39450000	168990000	505750016	77231000	22659000	12382000	76411000	118410000	15759000	100930000	22998000	152710000	23142000	340720000	17524000	212920000	27565000	27218000	93863000	15093000	16461000	37356000	95018000	99782000	54086000	90693000	111570000	61869000	77213000				8	3	3	46.5	17.2	17.2	23.15
138160000	40476000	44017000	32011000	105810000	138700000	96454000	132200000	75310000	568579968	166300000	226970000	479040000	600950016	36698000	18433000	14460000	115390000	310300000	56816000	71405000	44533000	99294000	20935000	369640000	17522000	667310016	135070000	58700000	149550000	21553000	27875000	59853000	203310000	193070000	35210000	147850000	111070000	97134000	112370000				3	3	2	41.8	41.8	30.6	10.657
280590016	249380000	1552899968	1252700032	445040000	923240000	370420000	756120000	1499699968	660760000	3044900096	2923899904	420129984	539409984	279470016	383689984	188100000	2474099968	679100032	741230016	1202300032	2099699968	1063699968	1041000000	707350016	924950016	571080000	1390099968	1494599936	1629600000	1370099968	804950016	1598300032	1766400000	1637100032	1561799936	290230016	1536999936	1948300032	2128499968				9	9	9	55.3	55.3	55.3	22.739
0	0	0	0	0	0	188980	0	0	238150	0	0	0	0	0	0	0	0	0	0	0	0	0	0	0	61307	763900	0	717570	0	0	0	0	0	0	0	1152200	0	0	0				1	1	1	2.8	2.8	2.8	33.786
0	27644000	7753500	0	6499800	12511000	4290400	7054300	27015000	67489000	28300000	18387000	46682000	30247000	25060000	0	4892500	18385000	35601000	49092000	99610000	5556600	76327000	0	69225000	6088400	37996000	29632000	48671000	2167500	0	15167000	31190000	40398000	9237800	20589000	14420000	18859000	28405000	27296000				2	2	1	22.2	22.2	12.8	13.008
0	0	0	0	0	0	0	0	0	0	0	0	0	0	0	0	0	0	0	0	0	0	0	0	0	0	0	0	0	0	0	0	0	0	0	0	0	0	0	0				2	1	1	22.2	12.8	12.8	12.82
0	0	0	0	3858600	0	5630500	0	0	2446000	0	0	0	5217600	0	0	0	2330300	0	0	0	0	37299000	0	13182000	0	0	0	7617700	0	0	0	0	10261000	0	0	4477600	0	0	0				1	1	1	9.4	9.4	9.4	12.81
12173000	8172000	9812800	0	6070100	4924900	10090000	0	0	28864000	11357000	11235000	4530600	18032000	0	0	0	6677900	26627000	0	7478800	0	0	0	48200000	0	13659000	4094000	9689700	11385000	0	0	3892700	11790000	0	0	0	6144700	4745300	4602900				4	4	2	47	47	26.5	12.674
65848000	40738000	5829800	0	57018000	22364000	67437000	96038000	12539000	128000000	12934000	19241000	47680000	68313000	79031000	6485500	20595000	26400000	66028000	38797000	13846000	17263000	28013000	7743400	170450000	29957000	195680000	19080000	12355000	15331000	0	0	19956000	135440000	28770000	42002000	102680000	22584000	36162000	42601000				3	3	3	24.8	24.8	24.8	13.917
20776000	22374000	6237000	4305200	0	0	33866000	28362000	0	36076000	0	0	14756000	0	0	0	0	0	13442000	12456000	12942000	22381000	0	0	155750000	10701000	26884000	0	6713100	5389300	0	0	0	59590000	6786000	6234800	4050600	7720400	19813000	16162000				2	2	2	24.4	24.4	24.4	13.312
0	0	0	0	0	0	1207700	0	0	2118900	0	1873900	2760500	2885000	0	0	0	1571700	0	0	0	0	795560	0	0	0	1505400	0	0	0	0	0	0	1461200	0	0	0	0	1257900	1283100				2	1	1	23.9	13.7	13.7	12.697
0	0	0	0	0	0	0	0	0	0	0	3649700	0	0	0	0	0	0	0	0	0	0	0	0	0	0	0	0	0	0	0	0	3657100	0	0	0	0	0	0	0				1	1	1	1.2	1.2	1.2	169.91
340880	1229700	0	0	0	0	0	0	0	858310	0	0	0	0	0	0	0	0	0	0	0	0	0	0	0	0	0	0	0	0	0	0	0	0	0	1927200	0	0	0	471010				1	1	1	4	4	4	44.588
0	0	0	0	4249200	0	0	0	0	0	0	0	2300900	1748100	0	0	0	0	0	0	0	0	0	0	0	0	4081400	0	2885100	0	0	0	0	0	0	0	0	0	0	0				3	2	2	5.3	3.3	3.3	70.108
0	0	0	0	0	0	679640	0	0	0	0	0	0	0	0	0	0	0	0	0	0	0	0	0	0	0	1139900	0	1198200	0	692600	0	0	0	0	0	0	0	0	0				2	2	2	2.4	2.4	2.4	192.87
2542700032	1197100032	382689984	186500000	1361299968	714089984	4136699904	2893299968	1650499968	2396199936	1441600000	1700000000	3735099904	6405499904	4978400256	1782400000	822380032	2448800000	4296000000	1454099968	857459968	714950016	3479899904	478110016	9308900352	2039100032	4759600128	552880000	760419968	1791600000	602870016	782560000	369360000	7118600192	2057900032	373209984	2127299968	839369984	2197600000	2071600000				22	5	1	79.1	33.5	7.4	36.508
14408999936	16012999680	12124999680	17589999616	17294000128	10830999552	13635999744	10403000320	19771000832	5055000064	11850000384	5208000000	7332199936	2010300032	19672000512	25026000896	21334999040	6507899904	13509999616	27281999872	17628000256	27273000960	15374999552	18225000448	9374199808	20789999616	8411299840	20438999040	8928400384	14922000384	13429999616	28494000128	12513999872	10001000448	7192099840	19132000256	11870999552	12074000384	16026000384	11073999872				9	9	9	50.3	50.3	50.3	16.89
72335000	42992000	34800000	0	39939000	23901000	79460000	56261000	51750000	389889984	79220000	31444000	96313000	242840000	221500000	0	0	108270000	195800000	176360000	78523000	50231000	483980000	44180000	205910000	0	500940000	88544000	69563000	114440000	43391000	12128000	24580000	233890000	101610000	0	36459000	129300000	18273000	29581000				4	4	1	29.9	29.9	7.7	12.965
17109000	16176000	8340300	0	10031000	6472900	0	3187800	1927000	7043700	6644200	11657000	7332300	6823500	0	0	0	5436200	4940400	2641100	2735500	0	0	0	3253000	2177300	4256000	5779300	26220000	8650900	0	0	0	0	0	6759600	13764000	5835700	5904600	1713500				2	2	2	16.5	16.5	16.5	18.552
0	0	0	0	0	0	0	0	0	1337200	0	0	2021000	1859100	0	0	0	0	0	0	0	0	0	0	0	0	0	0	0	0	0	0	0	0	0	0	0	0	0	0				1	1	1	5.6	5.6	5.6	46.503
24568000	32324000	84672000	77002000	66919000	114390000	105660000	26317000	19151000	67256000	20595000	61897000	46022000	126450000	0	0	23498000	27130000	50219000	33626000	56969000	41075000	44988000	45352000	41910000	28549000	66347000	38989000	121170000	80956000	23642000	34401000	35156000	66545000	70640000	33259000	81628000	39803000	79439000	113930000				9	9	9	30.8	30.8	30.8	44.552
7056700	6817600	0	4277400	14691000	3310500	13773000	28521000	0	23121000	0	0	6493300	6665400	0	0	0	0	8701400	0	0	0	0	0	5079800	0	7485500	9152400	15651000	5533900	0	0	0	0	0	0	8647100	0	12197000	6788500				8	4	2	26.2	15.7	9.4	49.021
3076700	2502800	4282500	0	14627000	0	12719000	17602000	2029400	11960000	0	8755900	9931900	11558000	0	0	0	0	3875100	0	8573800	0	0	2607900	4116600	0	8024100	0	14418000	5346400	0	0	0	0	0	0	10515000	0	10641000	15207000				8	3	2	31.6	14.4	10.9	43.805
0	0	0	0	0	0	0	0	0	0	0	0	0	0	0	0	0	0	0	0	0	0	0	0	0	0	0	0	7040000	0	0	0	0	0	0	0	0	0	0	0				6	1	1	21.7	6.8	6.8	43.831
157010000	90030000	32294000	30231000	187760000	74524000	83948000	124240000	56376000	197110000	76955000	104750000	174880000	245480000	73000000	15120000	40059000	34260000	103600000	64786000	67977000	32368000	45581000	20964000	180900000	52510000	266670000	79266000	49917000	40363000	23445000	12979000	28689000	173070000	46456000	9290100	81675000	51721000	86340000	47875000				2	2	2	29.1	29.1	29.1	12.848
2278900	4446600	1320000	2050300	1909500	2250300	3160500	0	1403600	0	2700400	0	1087500	0	0	0	0	1824000	0	3154600	8808700	1984200	3170500	2328700	2774800	3260300	3227100	2307800	0	1836500	5022200	0	0	0	1757500	0	0	1747200	2385200	2249200				2	2	2	13.9	13.9	13.9	28.124
11600000	11525000	9895500	2702100	20284000	5448700	10343000	11289000	11636000	6741400	0	9343500	14016000	13478000	5582600	0	0	0	5069500	12750000	0	0	0	0	4769700	33207000	23377000	13555000	32976000	14356000	12426000	0	0	0	6909800	18243000	10401000	2734800	29476000	11269000				6	6	4	21	21	12.4	47.327
0	0	0	0	0	0	0	0	0	0	0	0	0	0	0	0	0	1179000	0	0	0	0	0	0	0	0	0	0	3038700	0	0	0	15096000	0	0	0	0	0	0	0			+	2	2	2	21.1	21.1	21.1	15.257
0	0	0	0	0	0	0	0	0	0	0	0	0	0	0	0	0	0	0	0	0	0	0	0	0	0	0	0	0	0	0	0	6581600	0	0	0	0	0	0	0				2	1	1	19.7	12.9	12.9	15.998
0	3399800	0	0	5571500	4291900	3134600	4046800	0	7319100	8101900	11299000	0	4050500	2375100	0	5347000	8758300	0	1044500	3568100	3588900	0	3985700	1693800	1723200	2811400	3954700	2957900	2726900	6021900	3731500	0	21533000	7171200	4924000	7714100	0	2765500	8372700				3	3	3	10.5	10.5	10.5	61.247
0	0	0	0	0	0	0	0	0	0	0	0	0	0	0	0	0	0	0	0	0	0	0	0	0	0	0	8454900	0	0	0	0	0	0	0	0	0	0	0	0				1	1	1	5.9	5.9	5.9	24.146
0	0	0	0	0	0	0	0	0	0	0	1966900	0	0	0	0	0	2183200	0	0	0	0	0	0	917540	0	0	0	0	3435600	0	0	0	0	0	0	0	1533400	0	1549900				2	2	2	3.6	3.6	3.6	66.299
19480000	24034000	18157000	25241000	19485000	15763000	19287000	19851000	0	59757000	55456000	17008000	19624000	18297000	0	11265000	36269000	27881000	16820000	34508000	28982000	30551000	16123000	0	41377000	34404000	34059000	27744000	32520000	28220000	105830000	93567000	0	23380000	26874000	0	20520000	16909000	3901800	12839000				2	2	2	18.5	18.5	18.5	14.529
0	0	2515500	0	1670100	0	0	0	0	2329800	1578400	2677300	1441200	4114100	0	0	5060700	0	1704500	2174500	2022800	0	2565000	2557200	2564700	0	1852400	2016300	2418100	3322200	0	0	0	3814600	4128000	0	4718600	2118800	2800700	4300700				1	1	1	8.2	8.2	8.2	28.058
2720700	3535800	0	0	0	0	0	0	0	3332400	0	2670000	3048800	5282300	0	0	0	2564100	0	0	4777100	3879600	0	0	0	0	0	3609900	0	2077700	0	0	0	7900600	0	0	3207300	0	4025300	2116300				3	3	3	13.3	13.3	13.3	43.178
178590000	412249984	216150000	929500032	307129984	320260000	198430000	300049984	269289984	102310000	2194400000	452480000	849689984	241490000	1047900032	696569984	1266599936	1650200064	877110016	1031500032	2835000064	685480000	777049984	689310016	706860032	1162400000	1800600064	1381799936	164730000	225820000	484950016	490209984	1374499968	2006400000	1019100032	739160000	427849984	1029200000	567139968	278940000				6	6	6	38.2	38.2	38.2	16.083
0	0	0	0	0	0	0	0	0	0	0	5923300	0	0	0	0	9381900	14158000	0	0	0	0	0	0	0	0	0	0	0	5777200	0	0	10269000	0	13880000	0	0	0	0	7593800				1	1	1	24	24	24	16.39
985460	0	0	0	1080300	0	0	0	0	480550	0	0	547050	1784600	0	0	0	0	0	0	0	0	0	0	0	0	575820	24546000	3718700	0	0	0	0	0	0	0	566710	0	1097600	0				4	4	4	12.8	12.8	12.8	57.936
0	0	0	0	8066700	3560100	8358700	4103100	0	8011400	0	3809800	10886000	7522800	0	0	0	2945300	2966400	0	0	0	0	0	0	0	7478700	6330200	5713600	1340500	0	0	0	7565000	0	0	8159700	0	877230	0				6	6	6	7.6	7.6	7.6	140.94
1071900	3233500	1435200	0	9955500	849710	1376100	0	0	1599800	0	0	0	2328600	0	0	0	2201800	1231700	0	1761200	0	0	0	0	0	2612700	2320100	8958700	1172600	9331100	8687200	0	0	957130	0	3993500	1007400	1009100	0				3	3	3	16.8	16.8	16.8	26.707
0	0	0	0	0	0	0	5917600	0	0	0	0	0	0	0	0	0	0	0	0	0	0	0	0	0	0	0	0	0	0	0	0	0	0	0	0	0	0	0	0				2	2	2	9.5	9.5	9.5	15.747
0	0	0	0	0	0	0	0	0	0	0	0	0	0	0	0	0	0	0	0	0	0	0	0	0	0	0	0	0	0	0	0	0	0	0	0	0	0	0	0				1	1	1	9.1	9.1	9.1	18.012
0	0	0	0	0	0	0	0	0	0	0	0	0	905660	0	0	0	0	0	0	0	0	1029000	0	1037100	0	0	4689700	0	0	0	0	0	0	0	0	0	1188000	2047500	0				3	3	3	9.2	9.2	9.2	39.474
0	3045200	0	0	13202000	0	0	6426800	0	4639300	0	0	3860200	0	0	0	0	0	0	0	0	0	0	0	0	0	0	0	9222600	0	0	0	0	0	0	0	0	0	0	0				3	3	3	7.4	7.4	7.4	52.337
247300000	404870016	484550016	356400000	304440000	674360000	394670016	194750000	108740000	602849984	215520000	242260000	1260400000	166190000	33984000	120780000	525609984	32694000	218300000	94471000	189590000	397929984	24914000	18669000	9099200	105400000	129610000	992630016	481670016	170580000	942089984	1171800064	347140000	126150000	148750000	265220000	266300000	133610000	53970000	29774000				11	11	11	36.3	36.3	36.3	24.158
0	0	0	0	0	0	0	0	0	0	0	0	0	0	0	0	0	0	0	0	0	0	0	2396800	0	0	0	0	0	0	0	0	0	0	0	0	0	0	0	0			+	1	1	1	1.5	1.5	1.5	192.99
0	0	0	0	0	0	0	0	0	0	0	0	0	4642600	0	0	0	0	784890	0	0	0	0	0	0	0	0	0	0	584900	0	0	0	0	0	0	0	0	509580	0			+	3	3	3	10.2	10.2	10.2	50.179
0	0	0	0	0	0	0	0	0	0	0	0	0	0	0	0	0	0	0	0	0	0	0	16450000	0	0	0	0	0	0	0	0	0	0	0	0	0	0	0	0			+	5	4	4	6.7	6	6	164.34
0	0	0	0	0	1802600	2452400	0	0	0	0	0	0	0	0	0	0	0	0	0	0	0	0	25381000	0	0	0	0	0	0	0	0	0	0	0	0	0	0	0	0			+	4	4	4	21	21	21	46.543
788569984	656529984	2028700032	2858299904	295209984	1243299968	588409984	1976800000	1280600064	463220000	1711699968	4129400064	600920000	852360000	746960000	813740032	1019000000	1111399936	1643100032	1543900032	779729984	622899968	978140032	594259968	1592099968	661400000	695129984	785859968	1031100032	1485600000	1084999936	721409984	1451800064	608009984	2825999872	1118000000	429190016	1377900032	1324800000	2649200128			+	9	9	9	64.1	64.1	64.1	24.409
0	0	0	0	0	0	0	0	0	0	0	0	0	0	2150600	0	0	0	7851300	0	0	0	0	0	0	0	0	0	0	0	0	0	0	0	0	0	0	0	0	0			+	2	2	1	10.9	10.9	6	22.06
25784000	142530000	0	10192000	152190000	68091000	30092000	12919000	7777100	35970000	23067000	17260000	21748000	9073400	23526000	0	20858000	28760000	10969000	15783000	15445000	28479000	49876000	89620000	24524000	32742000	42709000	22006000	169330000	59709000	17205000	0	0	26269000	15292000	11910000	22815000	58957000	33047000	16499000			+	17	11	9	38.3	29.7	25.4	51.621
249840000	1310300032	62132000	100040000	1858200064	587270016	82902000	33611000	81782000	379860000	182480000	321790016	502510016	185320000	68117000	251460000	197020000	640960000	43667000	176770000	97500000	208840000	197180000	212310000	173060000	310180000	530409984	213990000	791870016	184710000	62088000	55042000	38193000	225110000	203000000	82644000	114290000	931929984	357049984	179570000			+	26	25	1	46.8	45	3	60.044
0	0	0	0	0	4393300	0	0	0	0	0	0	0	0	0	0	0	0	0	0	0	0	0	0	0	0	0	0	0	0	0	0	0	0	0	0	0	0	0	0			+	1	1	1	9.1	9.1	9.1	23.583
2820400128	2077600000	931230016	884209984	13347999744	1381299968	8492800000	3375699968	2496999936	10732000256	1662499968	3138500096	8147200000	2454200064	2204699904	792849984	1670300032	595459968	1356300032	613089984	3525299968	409710016	955750016	1791500032	1499200000	572300032	4027699968	1955299968	12056999936	2205799936	431960000	520000000	2556199936	1506599936	1185900032	577609984	3127099904	971950016	3871200000	4090800128			+	55	55	50	81.8	81.8	76.7	69.366
0	0	1701100	4817600000	0	0	0	147220000	8098800128	0	0	0	48249000	53551000	817139968	7875200	287120000	77383000	0	16293000	7522200	632809984	0	691420032	1595800	2422899968	1245800	0	89725000	0	2206700	10367000	0	1676500	4126100	0	0	0	41970000	0			+	51	46	46	74.3	68	68	69.293
0	0	0	0	0	0	0	0	0	0	0	0	0	0	0	0	0	0	0	0	0	0	0	0	0	0	0	0	0	0	0	0	0	0	0	0	0	0	0	0			+	5	1	1	7.8	2.3	2.3	56.608
0	26759000	0	0	42730000	41219000	0	0	0	12491000	0	0	9878200	13397000	0	0	0	20189000	5952000	0	8712800	14571000	18001000	7704400	8331800	0	14241000	0	17213000	4782400	0	0	0	29906000	0	0	0	7543600	16927000	18412000			+	13	10	8	39	34.5	29.5	44.091
0	2536000	0	0	0	0	0	0	0	0	0	0	0	0	0	0	0	0	0	0	0	0	0	0	0	0	0	0	0	0	0	0	0	0	0	0	0	0	0	0			+	3	1	1	4.5	2.6	2.6	51.417
0	1200400	0	0	5216600	1873300	0	0	0	698080	2105300	0	0	0	0	0	0	0	0	0	0	0	0	8237800	0	0	3500100	0	14409000	0	0	0	0	0	0	0	0	1224900	0	0			+	10	2	2	18.6	5.7	5.7	51.267
0	0	2706600	0	3186800	0	0	0	0	0	0	0	0	3201700	0	0	0	0	0	13665000	0	2394000	0	0	1738800	0	0	0	0	0	0	0	0	0	0	0	0	0	17996000	0			+	5	5	4	21.4	21.4	18.1	38.418
228470000	448969984	69776000	257750000	1416700032	387430016	191620000	181650000	193170000	289689984	145530000	200460000	130460000	113940000	87381000	223790000	130390000	238170000	79678000	202140000	75522000	309100000	1396800000	841660032	276600000	376460000	250190000	240860000	624910016	174200000	198060000	135970000	90653000	181030000	102560000	172720000	99283000	400350016	137140000	219900000			+	30	30	22	51.3	51.3	44.4	59.51
135670000	858700032	66600000	0	1712099968	521110016	70565000	35839000	11879000	232180000	122570000	208580000	260880000	174910000	28172000	0	124340000	326689984	61900000	101230000	66418000	160600000	182220000	56366000	189670000	263240000	245360000	135940000	503569984	186610000	128360000	42707000	106340000	133140000	103070000	37056000	85506000	434840000	131500000	112700000			+	24	22	12	51.3	48.7	32.1	49.586
60335000	187320000	0	0	340630016	79700000	26468000	27720000	13445000	69169000	5739900	78904000	51957000	55963000	0	10464000	44371000	130250000	14674000	41037000	22697000	54688000	40420000	31943000	55485000	58666000	73401000	30285000	216240000	48492000	27015000	0	0	44310000	39009000	20652000	25730000	127590000	55337000	43264000			+	23	13	4	36.8	22.2	6.4	62.378
0	0	0	0	0	0	0	0	0	0	0	0	0	0	0	0	0	0	0	0	0	0	0	0	0	0	0	0	0	0	0	0	0	0	0	0	0	0	0	0			+	4	3	3	15.1	15.1	15.1	30.276
15419000	71368000	0	0	129530000	39846000	7097600	0	0	27701000	16545000	35030000	49507000	46989000	0	0	18850000	44882000	8642300	12193000	4971900	8459700	18453000	10279000	64174000	23926000	30498000	18572000	62310000	21003000	3102100	0	0	22953000	22394000	0	52211000	43170000	18451000	12948000			+	14	12	9	31.8	30.3	24.9	63.91
750460	3354000	0	3104300	6857800	6709100	3895700	0	0	11828000	0	0	1482900	0	0	0	3976400	0	0	3317400	0	0	0	0	342650	0	0	5156600	6473200	0	0	0	0	2119600	0	3115900	24315000	3112000	2668400	2334400			+	7	7	7	5.7	5.7	5.7	435.16
0	0	0	0	0	0	0	0	0	0	0	0	0	0	0	0	0	0	0	0	0	2084900	0	0	0	0	0	0	0	0	0	0	0	0	0	0	0	0	0	0			+	1	1	1	4.1	4.1	4.1	46.103
197250000	223920000	447540000	60319000	394849984	108440000	75008000	29766000	29955000	203740000	118910000	118660000	295049984	293009984	0	0	115420000	152880000	81241000	78016000	200780000	47448000	23606000	21496000	49807000	102690000	113020000	103750000	665529984	288430016	384120000	277720000	28853000	80708000	173870000	53250000	126690000	60357000	80273000	59724000			+	16	16	7	58.1	58.1	34.1	41.736
0	0	0	0	0	0	0	0	0	0	0	0	0	3000500	0	0	0	0	0	0	0	0	0	26423000	0	0	0	0	0	0	0	0	0	0	0	0	0	0	0	0			+	5	3	3	8.8	5.8	5.8	77.738
0	0	0	0	0	0	0	0	0	0	0	0	0	0	0	0	0	0	0	0	0	0	0	7426800	0	0	0	0	0	0	0	0	0	0	0	0	0	0	0	0			+	1	1	1	1	1	1	188.74
0	0	0	0	0	0	0	0	0	0	0	0	0	0	0	0	0	0	0	0	0	0	0	448080000	0	0	0	0	0	0	0	0	0	0	0	0	0	0	0	0			+	9	9	9	28.5	28.5	28.5	65.056
38758000	0	0	0	0	0	0	0	0	0	0	26969000	0	0	0	0	0	17127000	0	0	0	0	0	97836000	37448000	0	0	0	0	0	0	0	0	36915000	0	0	0	0	22985000	0			+	3	3	3	21.4	21.4	21.4	24.536
0	0	0	0	0	0	0	0	0	0	0	3115600	0	0	0	0	0	0	0	3032700	0	0	0	2501200	0	687760	0	1029600	788990	0	1888000	0	0	1817600	0	1807600	0	2353200	0	1139800			+	3	1	1	1.5	0.6	0.6	248.98
1790400	0	0	0	0	0	0	0	1943300	1071300	0	0	0	0	0	0	0	0	3058200	0	0	0	0	0	7840800	1458300	0	4156900	0	0	0	0	0	0	0	0	0	0	0	0			+	5	5	5	4.4	4.4	4.4	129.39
0	0	0	0	0	0	0	0	0	0	0	0	0	0	0	0	4915600	0	0	0	0	745130	0	268710016	0	0	0	0	0	0	0	0	0	0	0	0	0	0	542740	0			+	12	6	6	8.7	6	6	187.37
0	0	0	0	0	0	0	0	0	0	0	6708500	0	5194000	0	0	0	0	0	0	0	0	0	33507000	0	0	0	0	0	0	0	0	0	0	0	0	0	0	0	0			+	4	4	4	10.8	10.8	10.8	61.998
0	0	0	0	0	0	0	0	0	0	0	0	0	0	0	0	0	0	0	0	0	0	0	0	0	0	0	0	0	0	0	0	0	0	0	0	0	0	0	0			+	7	1	1	14.3	3.8	3.8	85.686
0	0	0	4080900	0	0	0	0	0	0	0	0	0	0	0	0	0	0	0	0	0	0	0	0	0	0	0	0	0	0	0	0	0	0	0	0	0	0	0	0			+	1	1	1	5.9	5.9	5.9	23.182
2079900	4425200	3850700	4362900	6227600	3300500	7158400	0	1696800	9697000	0	0	4175000	3402300	0	0	17266000	0	0	0	14781000	0	7060600	0	0	8058300	3783800	1029000	4577000	5718700	0	1388200	3610500	0	6889300	0	24367000	3930700	0	3513100			+	12	12	12	14.5	14.5	14.5	248.07
0	0	0	0	3160000	0	0	0	0	0	0	0	0	1193400	0	0	0	3385900	0	0	0	0	0	0	0	0	0	0	0	982040	0	0	0	0	0	0	0	0	0	0			+	3	3	3	6.3	6.3	6.3	56.964
0	0	0	0	0	0	0	0	0	0	0	0	0	0	0	0	0	112320	0	0	0	0	0	0	0	0	0	0	0	117430	0	0	0	0	0	0	0	0	70602	1569700			+	4	2	2	9.8	5.8	5.8	49.317
0	0	0	0	2317900	0	4674200	0	13621000	0	0	0	0	271720	0	0	0	288220	0	0	0	252930	681460	0	0	0	0	5039300	0	0	0	0	0	0	0	0	0	0	0	0			+	4	4	4	5.9	5.9	5.9	282.39
0	0	0	0	0	0	0	0	0	0	0	0	0	0	0	0	0	953650	0	0	0	0	0	0	0	0	0	0	0	0	0	0	0	0	0	0	0	0	0	0			+	1	1	1	3.5	3.5	3.5	56.682
0	0	0	0	0	0	0	0	0	0	0	0	0	0	0	0	0	0	0	0	0	0	0	2473600	0	0	0	0	0	0	0	0	0	0	0	0	0	0	0	0			+	1	1	1	3.6	3.6	3.6	46.203
0	0	0	7744400	0	6987600	0	0	0	0	6594400	2190500	0	2908300	0	0	0	6339000	7241400	3208700	1956800	0	8970700	0	0	1996500	0	0	0	0	4263400	0	0	0	6428100	0	0	11286000	6216800	0				1	1	1	11.8	11.8	11.8	14.279
2842800	0	0	0	12448000	0	2838200	3317000	1886500	3396600	0	1477600	7717000	3292300	0	0	0	0	0	0	1140200	0	0	944380	1618400	0	8128700	773020	7316300	1342200	0	0	0	2344400	0	0	4047900	0	0	2511200				3	3	3	8.9	8.9	8.9	55.076
0	0	0	3697500	0	0	3641700	0	0	0	0	5452900	3157700	11992000	0	0	0	0	4227300	0	0	0	0	0	5969300	0	0	8323300	0	4787800	0	0	2655700	0	0	0	0	2757700	16982000	8553100				1	1	1	5.3	5.3	5.3	39.158
3715000	7864500	5137300	10423000	5308900	7023600	6648200	2851300	6418800	7435500	3910400	13575000	5832400	0	6566400	27440000	14181000	7441000	6798400	7641400	13495000	9987500	4734500	10822000	5728000	8414900	3409300	8966900	12492000	11170000	15784000	10824000	8193200	12294000	17371000	5700100	15056000	5506200	5485200	8223000				3	3	3	22.6	22.6	22.6	23.699
10756000	12158000	19295000	7110700	3285600	2373900	5016000	0	0	0	6488300	6321800	6466700	9948900	0	0	8629800	8083700	6531400	4867400	9966300	0	0	0	5637300	6231500	6699400	5232900	13428000	4938300	29736000	16901000	0	2579200	7638600	8759600	14976000	4308600	4911900	5276500				5	5	5	8.2	8.2	8.2	69.371
17348000	18702000	29542000	3182800	46906000	15439000	22863000	17085000	1526100	22152000	4574200	16047000	20646000	25666000	0	0	19243000	4056400	10188000	5315600	6755100	4028700	9724900	14457000	4977100	3357500	19064000	65888000	46839000	11575000	10323000	3457700	5916600	5347000	9377100	3670300	21403000	5353100	1496100	11430000				7	7	7	34.9	34.9	34.9	36.053
2815800	0	0	0	15746000	2276400	8042700	0	0	5280300	5742000	3564100	7588700	7465200	0	0	0	0	3525300	0	0	0	0	14925000	0	0	7515300	5980000	10409000	5080100	3357700	7179700	0	0	5050800	0	12197000	0	2920300	0				7	7	6	33.3	33.3	29.3	28.036
0	0	0	0	0	0	0	0	0	0	0	0	0	67414000	0	0	0	0	0	0	9431600	10224000	0	0	0	0	15324000	0	0	0	0	0	17639000	0	0	28863000	0	0	0	0				34	1	0	54.9	2.2	0	108.82
0	0	0	0	0	0	0	0	0	0	0	0	0	0	0	0	0	7147100	0	0	0	0	0	0	0	0	0	0	0	0	0	0	0	0	0	0	0	0	0	0				2	2	2	10.9	10.9	10.9	22.611
2084000	0	0	0	5617000	0	0	0	0	2438400	0	4002900	4366500	14598000	0	0	0	0	0	0	0	0	0	0	0	0	6588800	15457000	7841300	5878600	3087700	0	0	0	0	0	0	0	8954500	0				3	3	2	6	6	4	70.897
0	0	8675200	0	5442000	0	4069400	0	0	4284400	0	2711800	3558900	2525400	0	0	0	0	0	0	4105600	0	0	0	0	0	0	0	2825700	2983700	4299100	0	0	0	0	0	4637400	0	0	0				3	3	3	25	25	25	22.728
1327500	0	0	0	0	1367000	0	1295900	2049700	0	0	0	0	7058300	0	0	0	0	0	0	1445000	0	0	0	1796400	0	0	0	0	0	0	0	0	0	0	0	0	0	0	0				1	1	1	16.4	16.4	16.4	13.546
0	0	0	0	0	0	0	0	0	0	0	0	0	0	0	0	0	0	0	0	2208300	0	0	0	0	0	0	0	0	0	5554000	0	0	0	1146500	0	0	0	0	0				1	1	1	2.7	2.7	2.7	69.524
0	0	0	0	1211800	0	0	0	0	0	0	0	0	756010	0	0	0	0	0	0	0	0	0	0	0	0	1190400	7024100	2222400	0	0	0	0	0	0	0	1371100	0	0	0				2	2	2	7.2	7.2	7.2	39.837
0	0	514020	0	0	0	0	0	1443100	0	0	791410	0	327640	0	0	0	961310	992190	890150	0	1631600	1436800	0	622740	0	0	0	1163800	877150	0	0	0	934120	0	0	1130700	1205200	0	0				1	1	1	1.9	1.9	1.9	52.387
0	0	0	0	0	0	0	0	0	0	0	0	0	0	0	0	0	0	0	0	0	0	0	0	0	0	0	0	0	0	0	0	0	0	0	0	0	0	0	0				13	1	1	68.3	21.2	21.2	11.488
0	1121100	0	0	2615700	0	0	0	0	0	0	0	0	0	0	0	0	0	0	0	0	1385600	0	0	0	0	0	4061100	1193300	0	1292200	0	0	0	0	4926400	0	0	844960	0				2	2	2	7	7	7	56.559
9472400	0	2709800	0	49118000	0	26631000	48782000	0	25498000	4857100	14632000	45178000	7496100	0	0	15224000	0	8325400	72819000	14892000	10662000	0	15862000	10239000	9864700	20512000	0	62510000	10435000	25333000	41433000	18400000	9536500	0	0	4473100	0	19463000	20383000				6	6	5	27.3	27.3	21.3	30.777
0	0	723960	0	0	0	0	0	0	0	0	0	1272600	780820	0	0	0	1033600	0	0	1208400	0	0	0	0	0	0	0	2820200	0	0	0	0	0	0	0	1936400	0	0	0				1	1	1	16	16	16	20.762
0	6834200	9492100	0	9430600	6313400	0	0	5454000	3495300	0	0	0	0	0	6749300	0	0	0	0	0	5548200	0	0	0	0	0	0	0	7227300	0	0	0	0	0	0	0	5693700	7102500	0				2	2	2	2.8	2.8	2.8	81.537
834500	2086600	0	0	0	0	0	0	0	0	0	0	0	0	0	0	714690	0	0	0	0	0	0	0	0	0	561040	0	6201000	0	0	0	0	0	0	0	6137600	0	0	0				4	4	4	10.8	10.8	10.8	44.564
0	0	0	0	870990	0	276620	0	0	0	0	287230	0	0	0	0	0	0	0	0	185250	0	0	0	145410	0	0	0	491020	0	0	0	0	0	310310	0	372260	0	235910	183910				1	1	1	4.8	4.8	4.8	49.973
5450100	3502000	7629900	8906800	1775700	6352900	7188700	2687100	0	3031200	5439300	0	3924000	2484700	0	0	0	8737000	5844100	0	3831700	4769700	9719100	0	6565500	0	3090000	5097600	3884700	3755000	3054500	3748000	0	0	0	2984900	21061000	8604100	17583000	14144000				2	2	2	5	5	5	51.853
267820000	312820000	227300000	523800000	317969984	185300000	181120000	216190000	198920000	195770000	221810000	282080000	351870016	236920000	920209984	502609984	324590016	466649984	348480000	621809984	480270016	336910016	705459968	1022400000	248670000	415420000	581329984	411169984	273510016	360860000	248070000	440929984	554009984	1787299968	448180000	335980000	672670016	6682100	387449984	261500000				5	1	1	41.2	11.8	11.8	8.7266
0	0	0	0	0	0	0	0	0	0	0	0	0	0	0	0	0	0	0	0	0	0	0	0	0	0	0	0	0	0	0	0	0	0	0	0	0	0	0	0				1	1	1	0.8	0.8	0.8	137.22
611290	477520	298770	411890	903630	360690	1370200	581350	294640	745220	869430	1418100	0	603450	0	0	0	477570	0	308890	0	627000	456570	0	0	448820	506460	969310	807880	0	981630	367790	0	799850	0	908860	0	0	373190	679730				1	1	1	3.5	3.5	3.5	61.999
0	0	2871300	0	0	0	0	0	0	0	0	0	0	2032400	0	0	0	0	0	0	0	0	0	0	0	0	0	0	1920300	0	0	0	0	0	0	0	0	0	0	0				1	1	1	4.8	4.8	4.8	45.26
0	11122000	5078100	5528700	24867000	9348500	41297000	13748000	12514000	35139000	16737000	5399300	39962000	15244000	7500700	18665000	0	8769700	11878000	0	0	11971000	7538300	8133900	34455000	6172500	33717000	0	4691600	6872500	0	15444000	6871900	6588700	14088000	15720000	20532000	6810400	6770900	9690100				1	1	1	4.1	4.1	4.1	36.431
0	0	0	0	0	0	0	0	0	0	0	0	0	0	0	0	0	338690	0	0	0	0	0	0	0	0	0	0	0	732200	0	0	0	0	0	0	0	0	0	915320				1	1	1	11.4	11.4	11.4	13.519
0	0	2070600	0	0	0	0	0	0	2158000	0	0	2810600	0	0	0	0	0	0	0	0	0	0	0	0	0	0	0	0	0	0	0	0	0	0	0	0	0	0	0				2	2	2	2.4	2.4	2.4	107.14
0	0	0	0	0	0	0	0	0	0	0	0	0	0	0	0	0	0	0	0	0	0	0	0	0	0	0	0	0	0	60996000	15214000	0	0	0	0	0	0	0	0				3	3	3	21.7	21.7	21.7	30.975
0	0	0	0	699100	0	0	0	0	917770	0	0	0	0	0	0	0	0	0	0	0	0	0	0	0	0	0	0	1821400	0	0	0	0	0	0	0	788400	0	0	0				1	1	1	4.3	4.3	4.3	38.298
11281000	13693000	24382000	16202000	8531000	19900000	10707000	17859000	21640000	10866000	21487000	12102000	14948000	6051900	0	0	22746000	7313200	10055000	27043000	13991000	18960000	10726000	23253000	9154100	19946000	14630000	34612000	23808000	29768000	43551000	29337000	16600000	18888000	15219000	26041000	0	10396000	29786000	30535000				8	8	8	18.5	18.5	18.5	60.192
0	0	0	0	478540	0	0	0	0	471580	0	0	572870	0	0	0	0	0	0	0	0	0	0	0	186460	0	348720	0	994760	0	0	0	0	0	0	0	0	0	0	0				1	1	1	4	4	4	54.253
17582000	15478000	23407000	31944000	13473000	12117000	26365000	17841000	8436500	9285400	33427000	33299000	20653000	62234000	11259000	0	54380000	23337000	21107000	21682000	23637000	13764000	20877000	42102000	40403000	25125000	14574000	44884000	31022000	19321000	27019000	25414000	26712000	64715000	21591000	34270000	62918000	27110000	33649000	31121000				8	8	8	15.9	15.9	15.9	82.577
0	0	0	0	0	0	0	0	0	0	0	0	0	0	0	0	0	0	0	0	0	0	0	0	0	0	0	0	0	0	0	0	0	0	0	0	0	5201700	0	0				1	1	1	1.5	1.5	1.5	138.62
1265200	1246300	0	0	0	0	0	0	0	2308100	0	0	0	1263000	0	0	0	0	0	0	0	0	0	0	0	0	0	0	0	0	0	0	0	0	0	0	1474400	0	0	0				2	2	2	10.1	10.1	10.1	32.444
1128300	3049100	3683900	906310	2636800	828490	2942300	1837900	0	2262500	8246000	3561000	2144600	11073000	0	0	0	0	0	2886700	35618000	2460200	1804300	0	6671600	6053500	4084700	0	4150400	2765600	12531000	2852600	0	0	1228200	2425400	6349400	2368900	3501000	1417900				6	6	6	10.4	10.4	10.4	97.201
23236000	24010000	29267000	38222000	19243000	28241000	46541000	24451000	53305000	29417000	61261000	36587000	51280000	16129000	46584000	0	81175000	27993000	33610000	51972000	43502000	47106000	22295000	48126000	73024000	47669000	14148000	56087000	37594000	28860000	34566000	48896000	52637000	35166000	43083000	40361000	30648000	37470000	42775000	41509000				7	7	7	30	30	30	38.05
8909700	12691000	2711800	0	36561000	2359300	1212100	8432600	1901200	8982000	0	4837600	5553900	4718600	0	0	8244900	11933000	1201900	0	0	837580	0	0	2407600	1018200	2335300	0	37623000	3863400	0	0	1137200	0	2120000	121140000	12931000	3953800	2893100	950900				2	2	2	14.5	14.5	14.5	18.804
2029000	0	3110000	2849100	0	3051400	4017700	0	1494000	2072000	2682000	3881000	3098400	2594600	1887500	3593500	0	4920200	2154700	0	1752300	4818200	2170400	6326600	4549400	1865600	1456800	4669800	1878400	1829900	2455400	1702400	1671900	1522100	3604200	2235300	2118500	3867400	1525500	4406300				3	3	3	29.8	29.8	29.8	20.925
12547000320	9532900352	5600500224	9715200000	12295999488	8051500032	3833499904	4396800000	2563200000	5558000128	7550400000	7833500160	18582999040	22857000960	10245000192	7033600000	12300999680	19495000064	16654999552	20298000384	19238000640	5148400128	21952999424	23655000064	13900999680	10529999872	17789999104	17984000000	3661799936	9980399616	11050000384	18915999744	17435000832	22709999616	11436999680	13171000320	12780000256	8426899968	4293600000	4702000128				12	12	12	75.8	75.8	75.8	10.884
0	0	0	0	0	0	0	0	0	0	0	0	0	0	0	0	0	0	0	0	0	0	0	0	0	0	0	0	0	0	0	0	0	0	0	0	0	0	2524300	2218000				2	2	2	1.7	1.7	1.7	152.93
0	5260100	1869400	3341700	3355600	3093900	982850	1834700	1879000	617990	3091500	3627100	0	0	0	5848900	4570800	1216100	1033700	2135200	1803500	2343600	1304000	2197700	2223000	2116800	0	0	1100500	2305300	1055700	0	2478200	2724800	2589000	3880700	3480100	1900500	1029400	1683900				4	4	4	11.9	11.9	11.9	50.863
0	0	0	0	1537600	1871100	0	0	0	0	2557600	0	0	0	0	0	0	0	0	0	0	0	0	0	0	0	0	0	0	0	1672800	0	0	0	0	0	0	0	0	0				3	3	3	6.3	6.3	6.3	56.719
3072800000	4530100224	3625600000	12572000256	8551900160	3327099904	2824699904	4027500032	771849984	7132899840	1366400000	961689984	1524300032	5457099776	2187399936	976270016	752960000	6818899968	10284999680	15512999936	24149000192	5512099840	17301999616	8101400064	6728900096	7776099840	9320500224	7853000192	933459968	6660400128	6815099904	1937299968	1631600000	8286199808	1499299968	9053599744	6066899968	10200000512	2286400000	1681900032				6	6	6	24.4	24.4	24.4	9.898
317400000	271200000	239680000	454089984	216810000	163380000	185000000	182880000	205550000	209250000	238340000	228020000	272049984	464040000	265140000	251640000	280750016	340289984	345120000	428689984	434649984	314790016	287980000	345070016	535049984	372080000	308929984	678529984	255190000	261720000	239450000	260310000	363769984	338809984	271560000	398230016	243110000	186520000	393400000	282240000				38	38	2	56.2	56.2	2	122.2
0	0	0	0	0	0	0	0	0	0	0	0	0	0	0	0	0	0	0	0	0	0	0	0	0	0	0	1529600	0	0	0	0	0	0	0	0	0	0	0	0				2	2	2	8.4	8.4	8.4	44.614
6744699904	4803899904	841030016	798040000	722680000	1665200000	601260032	711379968	1114800000	45968000	36680000	8632200	159210000	39221000	880569984	2072800000	935840000	476300000	608609984	516089984	110330000	736049984	64417000	119580000	850640000	1150400000	959129984	440660000	231470000	195450000	140150000	195190000	242140000	118310000	112750000	191750000	37050000	164260000	118410000	190480000				25	25	25	61.8	61.8	61.8	45.205
0	458170	0	0	0	0	0	0	0	0	0	0	0	0	0	0	0	0	0	0	0	0	0	0	0	0	0	0	0	0	662440	629810	0	0	0	0	0	0	0	0				1	1	1	6.2	6.2	6.2	29.246
43045000	19877000	17699000	9380300	12741000	19541000	32503000	15187000	27328000	18572000	36947000	24712000	19088000	18290000	5574200	0	28223000	54597000	45163000	60370000	33112000	21336000	23823000	19923000	127190000	54215000	54192000	21073000	7876600	45459000	34734000	106430000	53743000	49669000	16873000	44693000	13246000	27755000	20280000	19210000				6	6	6	18.9	18.9	18.9	47.65
0	0	0	0	13960000	0	0	14524000	0	0	0	0	0	0	0	0	0	0	0	0	0	0	0	0	0	0	0	0	30303000	0	0	0	0	0	0	0	0	0	0	4304300				9	9	8	9.2	9.2	8.4	163.29
603360000	434620000	251710000	246450000	206090000	145320000	269200000	456929984	334649984	321940000	214760000	406270016	506649984	1019100032	82419000	31815000	195060000	180810000	374580000	243580000	238310000	322510016	54107000	121150000	190330000	271630016	688520000	28802000	330220000	435660000	293340000	182400000	509860000	351760000	159700000	661820032	426929984	159130000	243600000	263720000				62	62	56	45	45	42.3	187.15
21639000	12542000	12167000	16277000	7100400	7676000	27029000	21176000	17096000	12850000	15968000	10283000	22215000	15781000	13626000	15476000	21100000	14555000	16125000	14815000	3693600	35071000	11037000	11783000	20019000	29829000	7396100	24428000	16195000	13876000	8582900	4446900	12183000	20964000	21531000	16545000	27456000	9236000	9357400	7559000				5	5	5	44.4	44.4	44.4	23.171
597209984	511760000	319350016	460750016	218800000	275340000	492760000	684529984	1127399936	287230016	240260000	287160000	318430016	337240000	1175600000	1382400000	486889984	385280000	268470016	337790016	382969984	691939968	330220000	413340000	338390016	725180032	356500000	526190016	247810000	314140000	330129984	396140000	694540032	536430016	401470016	736080000	357030016	241550000	286480000	108880000				6	6	6	45.2	45.2	45.2	15.799
5699599872	4477499904	7841099776	9425699840	4335499776	6180599808	2912100096	3209600000	3351399936	3073799936	2187099904	6452100096	6438600192	11518999552	23960000512	20259000320	4363500032	16307999744	7962899968	6037199872	5083800064	4255800064	8038499840	7384999936	7281299968	4858599936	6698999808	2960199936	4248199936	5761999872	2996600064	4344300032	11424000000	9399900160	7091899904	9058400256	7742199808	5184900096	7636299776	8147599872				13	13	8	73.8	73.8	53.2	16.214
877969984	314600000	434230016	593849984	47957000	89457000	104610000	156530000	989820032	272620000	135500000	888030016	134730000	658640000	2771699968	3848399872	506870016	229420000	594870016	153410000	233040000	77325000	963200000	710140032	1585500032	764400000	618960000	186160000	194450000	201050000	73950000	198760000	1916400000	36424000	244860000	747809984	460960000	189010000	59870000	37768000				9	6	6	66	45.4	45.4	16.387
3279899904	3114599936	1087600000	971009984	4450400256	1312999936	5162800128	2696999936	1598099968	7593299968	3014599936	1572999936	4326700032	5983699968	3856000000	977139968	1056099968	1995200000	3190700032	2433900032	2123600000	1420300032	3005499904	1007500032	5119399936	1491699968	6344099840	2267399936	1480800000	1924700032	640060032	556120000	654209984	3481499904	1850400000	1011800000	3905100032	1545299968	1911100032	1488600064				11	11	11	65.4	65.4	65.4	18.098
4174900	0	0	0	0	0	5967500	0	0	21717000	0	3213700	1832200	2040200	0	0	0	3221000	6027100	5868100	9343700	0	0	0	6653100	0	4645300	4094200	0	0	0	0	0	1846300	0	0	0	0	2369500	0				3	3	2	23.9	23.9	13.7	12.778
39092000	77021000	0	29551000	71414000	32347000	96992000	57167000	22834000	147230000	133360000	87150000	120320000	195600000	36920000	23851000	23572000	35551000	166460000	24112000	113940000	37204000	198440000	25900000	214980000	36263000	136580000	68599000	62045000	34484000	22166000	0	19514000	60739000	34904000	29462000	94534000	47390000	36628000	49630000				4	4	4	46.6	46.6	46.6	12.557
86776000	165820000	40337000	43972000	98289000	21215000	190860000	96364000	72073000	249520000	81510000	65382000	136220000	178230000	157070000	63779000	55602000	102010000	159100000	148160000	212230000	77692000	185930000	65782000	227320000	75951000	320310016	87574000	287880000	81003000	64473000	0	0	101490000	58976000	91976000	184170000	44077000	120590000	111100000				2	2	0	26.1	26.1	0	12.496
89506000	91706000	0	0	67098000	22759000	103600000	92780000	19834000	123140000	54012000	69505000	90221000	88239000	39448000	7872100	20598000	38965000	72827000	32409000	46186000	20078000	187810000	29802000	246680000	36114000	147630000	28123000	31339000	22409000	14371000	20939000	13438000	176590000	32069000	18051000	181640000	26456000	21079000	6446300				2	2	2	24.8	24.8	24.8	12.283
0	0	0	0	0	0	0	0	0	7163700	0	0	0	0	0	0	0	0	0	0	0	0	0	0	0	0	0	0	0	0	0	0	0	0	0	0	0	0	0	0				2	2	2	17	17	17	12.042
0	0	0	0	0	0	0	0	0	0	0	0	0	0	0	0	0	0	0	0	0	0	0	0	1443300	0	0	0	0	0	0	0	0	0	0	0	0	0	0	0				4	1	1	38.5	16.2	16.2	12.582
0	0	0	0	12451000	0	0	0	0	9935200	0	0	0	2369800	0	0	0	0	0	0	0	0	0	0	14496000	0	0	0	0	0	0	0	0	0	0	0	4966100	0	0	0				2	1	1	19	9.5	9.5	12.506
30303000	20801000	3229800	0	6286100	0	54565000	20167000	5861400	28811000	14349000	24688000	46578000	86405000	11705000	0	3559000	30902000	26151000	23207000	19521000	20099000	21839000	0	73682000	5033300	13427000	10924000	11116000	10072000	13835000	5348000	4636000	20093000	7239600	6375600	40171000	3657600	15206000	6111100				3	2	2	34.7	25.4	25.4	12.945
8630800384	5481900032	2728800000	2257299968	9243199488	5458800128	12288000000	7428700160	4462400000	16981000192	7027299840	6062700032	14846999552	18580000768	11500999680	3856199936	4502700032	5770899968	7794599936	4533899776	5044400128	3690200064	8968299520	3293700096	14625000448	4255600128	15438999552	4384900096	3837499904	5361999872	2750400000	3616399872	2589799936	9197700096	5740599808	3266099968	12124000256	4240800000	7074500096	5151799808				41	41	41	55.6	55.6	55.6	83.283
6380000256	5381300224	2248100096	1842800000	4581000192	3190299904	8352600064	5856200192	3297100032	8497900032	5119099904	5825399808	10172999680	13672999936	8046199808	2972400128	2785400064	7531899904	7992000000	4135399936	4515100160	2075699968	6091299840	2460999936	11802999808	2293799936	9219399680	3107899904	2810500096	4525799936	1728600064	2289200128	1919900032	6945399808	3933499904	2311699968	7793399808	2158799872	5032500224	5285700096				9	9	9	82.2	82.2	82.2	11.765
608480000	503980000	60160000	29890000	386609984	130720000	1034499968	605960000	360670016	4504900096	344760000	239690000	464620000	1750800000	562440000	232430000	461140000	255250000	1124099968	949889984	316640000	463440000	1860199936	592419968	540860032	301790016	2476800000	162030000	993710016	119330000	296449984	245950000	175170000	345249984	410780000	191920000	1095800064	256030000	567660032	362820000				22	22	22	60.7	60.7	60.7	49.439
21998999552	13192999936	7709899776	5408099840	16359999488	12798000128	28895000576	17468000256	11050999808	32345999360	17418999808	12549000192	25853999104	53475000320	19537000448	10503999488	7537900032	20301000704	24683999232	12878000128	12304000000	7357199872	21302999040	7041200128	27854000128	7012400128	28912001024	12837000192	8758400000	13226999808	6426899968	13226999808	8537500160	17084000256	14083000320	8049500160	24359000064	12334999552	12122999808	11171999744				27	27	10	94.9	94.9	51	37.654
506740000	371760000	0	0	157950000	248870000	0	0	0	0	0	29178000	0	11013000	0	0	0	0	1044700032	208240000	156280000	93311000	0	0	525760000	0	1282400000	41909000	0	0	0	0	0	1612199936	96871000	0	180310000	313769984	484200000	443670016				22	6	6	79.1	25	25	36.591
0	0	0	0	0	0	0	0	0	0	0	0	0	0	0	0	0	0	3896400	91444	0	0	0	0	0	0	64180	0	0	0	0	0	0	0	0	0	0	0	0	62066				2	2	2	1.2	1.2	1.2	138.94
0	0	0	0	0	0	0	0	0	0	0	0	0	0	0	0	0	0	0	0	0	0	0	0	0	0	0	0	0	0	0	0	0	0	0	0	0	0	0	0				1	1	1	1.5	1.5	1.5	74.139
0	0	0	0	2077600	0	0	677850	0	0	0	0	1283700	0	0	0	0	0	0	0	0	0	0	0	0	0	353830	0	706710	0	0	0	0	0	0	0	0	0	0	400800				1	1	1	15	15	15	14.914
0	0	0	0	4683400	0	265860	0	0	0	0	0	0	0	0	0	0	0	0	0	281020	0	0	0	0	0	318330	0	3199600	0	0	0	0	0	0	0	0	0	357790	563840				4	4	4	7.3	7.3	7.3	94.972
0	0	6717000	0	0	0	0	0	0	3222500	0	3095900	0	4794300	0	0	0	3956300	0	0	0	0	0	0	2336400	0	3954800	4463400	3414300	2357200	0	0	0	0	0	0	6597500	3455000	0	2565900				4	4	4	22.5	22.5	22.5	38.177
0	0	1517600	0	0	0	9048000	2982700	0	11753000	0	5401500	12456000	11311000	0	0	0	2605300	3230500	0	0	0	0	0	3207000	0	3017400	0	15274000	6388500	0	0	5338900	0	1891100	0	4606400	0	5548700	5381300				1	1	1	4.5	4.5	4.5	23.511
585890	0	0	0	1357000	0	974280	0	0	884130	0	0	980560	0	0	0	0	0	0	0	0	0	0	0	0	0	0	0	9270500	0	0	0	0	0	0	0	0	0	0	0				2	1	1	9	5.7	5.7	39.34
0	1299000	0	0	0	0	0	0	0	0	0	0	0	0	0	0	0	0	1494200	0	0	0	0	0	0	0	0	0	0	0	1568400	3108300	0	0	0	0	0	0	1524000	1748900				2	2	2	26.5	26.5	26.5	10.881
5065500	6302900	5614600	3859100	104770000	4567300	42774000	44358000	12293000	44782000	1832000	24276000	73704000	52477000	9501900	3520100	3902300	2102700	6614100	2528200	38299000	0	0	28944000	3766600	0	18601000	34007000	161310000	17765000	4240000	10151000	3477800	2955000	0	0	67562000	5185400	29734000	40981000				20	20	20	35.8	35.8	35.8	77.063
100369997824	104260001792	191910002688	165839994880	66800001024	179769999360	93281001472	104190001152	155089993728	76780003328	176759996416	145920000000	74549002240	74239000576	104819998720	136330002432	133959999488	116949999616	127070003200	167560003584	98433998848	162610003968	75379998720	110660001792	88629002240	150860005376	80932003840	137720004608	98901999616	98190000128	155220000768	194350006272	187720007680	116979998720	164449992704	163890003968	87418003456	169320005632	105920004096	106220003328				90	90	88	85.5	85.5	82.5	78.181
0	0	0	0	0	0	6389500	0	0	7983800	0	8575900	6563900	0	0	0	0	0	0	0	3308000	0	0	0	0	0	4112900	0	12861000	2806800	0	0	0	0	0	0	3049900	0	4112100	10047000				7	7	7	18.2	18.2	18.2	51.676
93951000	65741000	18746000	5919000	2047900	36492000	2156200	1419500032	3406400000	786990016	2727000	9745100	127810000	13313000	12157000	27559000	17408000	131730000	5685900	0	1656600	7017300	1166000000	1341200000	3075399936	86969000	6848400	14253000	3453400	17710000	21479000	19311000	7716200	1122899968	33430000	8265900	6997100	43452000	9226900	25126000				2	2	2	65.8	65.8	65.8	8.1875
17221000	23779000	49591000	35949000	0	49479000	9733300	27851000	16031000	20213000	31069000	33005000	13779000	17792000	29101000	78129000	19004000	20624000	22679000	41089000	56284000	37274000	24714000	32191000	46529000	15092000	15615000	43900000	9844200	25548000	39588000	57551000	69310000	10637000	37756000	46283000	14549000	36853000	21270000	19892000				4	4	4	40.1	40.1	40.1	16.55
253680000	384160000	859379968	1109200000	397710016	421950016	802360000	753689984	854960000	652609984	1181400064	779360000	588979968	389680000	614380032	570019968	824289984	664209984	964350016	1250000000	901769984	949299968	689980032	657180032	973820032	515550016	364480000	681670016	668030016	542300032	1302599936	1204700032	914400000	566899968	755969984	678489984	558140032	564809984	415160000	505080000				8	8	8	47.7	47.7	47.7	14.326
2127100	0	0	0	0	0	0	0	0	1837900	0	0	2271700	2303800	0	0	0	1423100	0	0	0	0	0	2100000	2025200	0	694570	0	1434000	0	0	0	0	0	0	0	0	0	0	0				2	2	1	6.3	6.3	3.1	54.305
7578700	0	6994000	2211400	4132800	3530800	0	0	0	7493800	0	0	3516900	4651700	0	0	0	9521300	0	0	0	0	0	0	2994800	0	0	0	8726200	1854600	0	0	0	3270200	6372600	0	3330100	0	7263300	5510200				2	2	2	6	6	6	53.688
22504000	65753000	7203400	0	182060000	30068000	22328000	8085600	0	26562000	14298000	20052000	39683000	40133000	0	0	13324000	33821000	9981700	12940000	13840000	0	7709000	9925400	6415600	7813400	58266000	18315000	91676000	17544000	0	0	0	47644000	8118000	0	33774000	33580000	9365900	7981100				11	11	11	43.9	43.9	43.9	38.714
426569984	698899968	278820000	703699968	1686899968	747329984	506220000	239420000	550339968	509190016	458120000	434860000	265640000	416480000	584150016	611640000	377990016	400590016	158160000	552710016	87340000	585880000	1776499968	1049800000	536350016	739190016	197750000	221380000	979270016	896360000	313180000	628780032	201740000	302350016	400240000	295870016	247880000	474030016	221950000	371110016			+	36	36	25	59.8	59.8	48.1	66.038
2836500	0	2362800	0	0	0	0	0	0	4504100	0	0	2213000	2626600	0	0	0	2273200	1897700	0	0	0	0	0	3407300	0	0	0	0	0	0	0	0	0	2220400	0	0	0	3124000	0				2	2	2	29.1	29.1	29.1	12.618
47149000	63984000	102780000	96618000	7012000	35510000	25937000	25869000	35683000	3710900	33843000	199800000	11749000	0	81433000	180630000	77221000	110530000	42554000	32122000	12545000	76473000	25190000	81406000	139980000	51745000	9429700	31901000	12595000	25305000	19536000	26824000	237730000	21580000	52322000	36953000	8794700	42033000	31444000	39787000				15	15	15	44.6	44.6	44.6	57.767
10478000	10341000	6593200	5496700	62527000	6757800	28629000	0	0	5990200	7275600	9378400	53977000	58640000	0	0	0	10931000	33341000	0	0	0	5351200	0	0	0	61921000	3158800	20687000	35534000	0	2301700	0	2956900	12298000	0	18869000	9913600	8268700	3970600				6	6	6	48.3	48.3	48.3	22.782
11060000	25609000	29838000	0	20822000	0	0	0	0	8267800	0	0	6734800	5532200	0	0	0	4427300	0	0	7850200	0	0	0	0	0	7021200	5580600	49880000	8361100	0	0	0	8193600	0	5494400	15765000	0	0	0				2	2	2	23.7	23.7	23.7	10.834
2180200	6611500	9377700	0	17145000	0	0	0	0	16003000	10389000	4700600	0	0	0	0	0	0	0	0	0	0	0	0	0	0	0	0	34792000	10471000	0	0	0	0	0	0	0	0	0	0				11	11	11	19.2	19.2	19.2	87.248
2306300	0	0	0	0	0	0	0	0	5929000	0	0	5409100	25190000	0	0	0	0	0	2988800	0	0	0	0	4572300	0	5845100	0	0	2128100	0	0	0	0	0	0	1748800	0	0	0				2	1	1	16.7	16.7	16.7	13.185
43107000	22939000	13687000	4872500	65964000	14814000	60439000	29863000	12658000	184420000	33101000	39949000	92712000	200490000	67938000	7908500	9756800	24652000	113940000	25969000	30077000	17629000	50380000	11218000	182900000	11480000	226930000	56785000	23037000	27330000	13206000	31060000	11942000	97365000	19785000	4321500	58650000	17634000	34117000	22214000				3	3	3	19.8	19.8	19.8	13.38
109850000	68144000	116010000	100600000	80339000	86938000	99875000	85272000	77038000	84307000	94429000	91185000	160740000	199970000	105380000	52227000	126530000	206170000	173960000	124470000	41414000	65903000	104960000	59025000	254300000	97666000	110900000	90806000	95258000	90482000	96602000	110940000	131340000	45071000	104790000	82953000	98861000	85583000	48278000	52558000				13	13	7	28.9	28.9	18.4	85.696
6097400	12269000	98356000	6246900	28687000	4751400	11509000	0	0	21799000	8586300	23424000	14458000	8795100	0	0	32012000	5993100	1864000	0	2438200	0	0	0	1695900	0	5318300	3780000	29649000	18613000	0	0	106890000	0	15003000	0	5462000	3995700	0	4742000				5	5	5	67.5	67.5	67.5	13.242
0	0	0	0	905960	0	0	0	0	0	0	0	859900	5062700	0	0	0	0	0	0	0	0	0	0	0	0	0	0	4487100	0	0	0	0	2088200	0	0	12863000	0	0	0				1	1	1	18.9	18.9	18.9	10.18
11568000	9351500	5731400	9189900	0	7421400	10828000	5304600	6315700	7621800	0	6603200	8658400	10710000	4696200	0	19498000	9482900	8875200	14366000	42690000	9437600	10856000	0	8408900	22050000	3390500	3012500	6954900	8649100	13994000	8938100	13318000	8895400	10658000	0	20663000	12464000	12598000	10113000				8	8	8	24.6	24.6	24.6	57.116
15701000	17146000	0	2848400	72394000	18388000	19044000	4136100	0	12452000	4338300	6493600	54387000	59027000	0	0	5904500	7348200	11653000	11237000	5329700	3201100	8641800	11884000	4174100	0	17992000	31961000	33510000	14006000	10081000	0	0	15771000	4529300	0	28892000	13651000	3282000	0				10	10	10	36.4	36.4	36.4	40.411
7280800	9774500	16860000	0	0	0	0	0	0	3328300	0	0	14447000	7086200	0	0	0	0	3471400	0	0	0	0	0	5566800	0	0	19923000	3778600	4191800	0	0	0	0	0	0	0	0	0	0				4	4	4	16.4	16.4	16.4	49.83
132190000	203490000	255420000	279049984	106240000	205140000	164930000	287760000	284409984	164390000	166360000	207310000	155870000	68859000	131550000	148570000	133040000	169220000	183180000	313120000	328880000	269260000	134700000	257520000	229640000	219400000	121670000	354190016	250190000	255760000	338560000	245900000	162930000	254730000	204660000	333980000	281689984	155360000	278350016	315889984				15	15	1	45.4	45.4	3.8	58.112
0	0	0	2017800	0	0	0	0	0	1786800	0	0	2400900	1627100	0	0	0	0	1654800	0	0	0	0	0	1458900	0	0	0	2355500	1785000	0	0	0	0	2198900	0	0	0	2115700	2376500				2	2	2	4.1	4.1	4.1	63.111
4443300	0	17764000	6766700	3781200	7997600	1573500	4280400	6190200	3093800	5253800	5447500	0	7064400	0	0	0	7235400	5558700	6383600	3187300	4132400	4874200	5229300	7784500	2858400	4591700	3724000	7041400	11832000	3427800	0	6097400	3042000	0	2670400	5473000	0	11918000	17439000				4	4	4	15	15	15	37.564
0	9862000	42844000	0	21084000	156080000	0	0	0	11124000	0	16395000	15046000	7955000	0	0	0	0	10211000	0	0	0	0	0	0	0	0	0	34125000	22734000	0	0	22571000	0	0	0	14828000	8308800	0	0				2	2	2	21.4	21.4	21.4	15.054
49886000	38790000	149200000	46553000	35248000	53091000	79305000	136750000	112340000	101520000	128180000	78627000	110320000	142880000	63355000	99174000	185480000	71877000	117710000	161100000	109030000	73789000	84724000	82896000	163670000	100900000	25551000	171150000	103830000	111690000	164360000	133690000	136870000	165220000	65386000	111800000	56416000	97915000	97288000	117390000				11	11	11	35.1	35.1	35.1	37.821
0	0	0	0	0	0	0	0	0	0	0	0	0	3815000	0	0	0	0	0	0	0	0	0	0	0	0	0	0	0	0	0	0	0	0	0	0	0	0	0	0				1	1	1	2.1	2.1	2.1	83.263
11333000	0	6831100	0	7820800	0	0	8733800	9521900	13483000	0	0	6317000	0	0	4842900	6888900	7721200	0	13552000	0	0	0	0	0	13776000	4976300	0	20911000	7421500	0	0	5031400	0	3801700	5142800	0	10108000	0	0				2	2	2	6.7	6.7	6.7	28.837
14143000	9665000	9337300	6607500	13979000	10344000	30418000	27107000	16662000	20399000	18692000	22789000	11471000	14363000	9119700	11166000	20401000	9219900	7618500	15617000	21496000	19380000	19347000	18759000	14596000	12054000	13345000	15763000	8043600	9821700	47511000	26144000	11341000	27837000	22624000	24257000	51040000	17641000	11827000	16478000				8	8	8	35.2	35.2	35.2	40.076
0	0	0	0	4259800	2314700	3520400	0	0	3489800	0	3962200	5308000	4093600	0	0	0	0	0	0	0	0	0	0	0	0	0	3301800	5279900	0	0	0	0	0	0	0	4821500	0	0	0				4	4	4	3.8	3.8	3.8	139.09
0	0	0	0	8777000	0	0	0	0	0	2857900	0	0	27653000	0	0	0	0	0	0	0	0	0	0	0	0	0	0	8237400	0	0	0	0	0	0	0	0	0	0	0				4	4	4	10.9	10.9	10.9	53.651
2617600	8165100	6738500	5555200	43543000	15847000	17027000	8169200	0	25594000	0	5728000	10831000	6685400	0	0	6495300	3151200	4208400	0	2667800	0	1677400	3051900	0	1245400	2052500	4313300	30479000	2006700	9626800	5152500	1176600	5296900	13049000	3136700	35154000	7138700	2778200	4398400				7	7	7	28.4	28.4	28.4	35.936
0	0	3819400	3438100	3260800	4596300	0	0	0	0	0	4588300	7810600	12830000	0	0	0	0	4692700	0	0	0	0	0	0	0	7178200	0	2348800	5448400	0	0	0	0	4586600	0	2166800	4573900	0	0				2	2	2	14.8	14.8	14.8	23.356
150790000	473710016	3761700	3675000	0	0	5872000	205400000	477560000	0	0	0	0	0	254970000	1553500032	166630000	34144000	25560000	57533000	2890100	0	0	0	104870000	26382000	0	0	0	0	0	0	7660000	0	0	5633500	0	0	4825700	2678600				9	5	5	65.2	41.8	41.8	16.445
3174000128	1286700032	1012600000	552700032	2678099968	1648099968	4463399936	2361200128	599500032	4935099904	2056000000	2456499968	2627699968	4780599808	2333299968	761580032	630499968	2173799936	3682299904	961609984	1457100032	759280000	1990000000	794979968	4150500096	495049984	4885700096	1557299968	1178499968	1958800000	486320000	635980032	518449984	5155899904	897369984	770070016	4221400064	2122099968	1079000064	1042000000				9	9	4	96.2	96.2	50.9	11.265
0	0	0	0	0	0	0	0	0	5941200	0	0	0	1651400	0	0	0	2275100	0	0	0	0	0	0	4096700	0	0	0	0	0	0	0	0	0	0	0	0	0	0	0				4	1	0	38.5	16.2	0	12.989
0	0	0	0	0	0	0	0	0	0	0	0	0	0	0	0	0	0	0	0	0	0	0	0	0	0	0	0	0	0	0	0	0	0	0	0	0	0	0	0				1	1	1	10.6	10.6	10.6	18.354
0	0	3268200	0	0	0	2289100	0	0	0	0	5305400	2736000	7690100	0	0	0	0	0	0	0	0	0	0	0	0	0	0	4103600	1251900	0	0	0	0	0	0	3606300	0	0	0				3	3	3	30.5	30.5	30.5	11.737
0	0	0	0	0	0	0	0	0	0	0	0	0	0	0	0	2334000	0	0	0	0	0	0	0	0	0	0	0	0	0	0	0	0	0	0	0	0	0	0	0				1	1	1	2	2	2	93.517
957209984	1073400000	517409984	929539968	776190016	715489984	1140199936	900060032	594560000	1022400000	762620032	847240000	1021100032	1212999936	843270016	631449984	902960000	986089984	708990016	1032300032	1401600000	1497799936	1298000000	1062400000	894380032	1165799936	588710016	2152399872	598700032	972070016	560440000	1012400000	500150016	1398400000	1341500032	600049984	1398300032	760860032	760920000	551539968				20	20	20	33.3	33.3	33.3	57.832
0	0	0	0	0	0	0	0	0	0	0	0	0	0	0	0	0	1317100	0	0	0	0	0	0	827170	0	0	0	0	0	0	0	1527700	0	0	3974400	0	0	0	0				5	5	5	10.2	10.2	10.2	72.332
12993999872	10586000384	18068000768	15911000064	3704000000	17649000448	5295399936	10538999808	15857000448	5092499968	14055999488	19808999424	8528799744	11025999872	15932000256	24184999936	17332000768	23245000704	12862000128	8756100096	8861100032	7677400064	7696300032	7993600000	11880999936	8497200128	9976599552	7324100096	4366000128	11843999744	7679399936	8435899904	20426999808	10209000448	13356999680	13850999808	3632100096	13308999680	11192999936	16213000192				14	14	14	77.4	77.4	77.4	16.572
0	0	0	0	0	0	0	0	0	0	0	0	0	0	0	0	0	0	0	0	0	0	0	0	0	0	0	1130300	0	0	0	0	0	0	0	0	0	0	0	0				2	2	2	3.8	3.8	3.8	95.337
0	0	0	0	0	0	0	0	0	0	0	0	0	0	0	0	0	0	0	0	0	0	0	0	0	0	0	0	1685500	0	0	0	0	0	0	0	0	0	1844200	0				3	3	3	7.7	7.7	7.7	70.288
0	0	0	0	0	0	0	0	0	0	0	0	0	11347000	0	0	0	0	0	0	0	0	0	0	0	0	0	0	0	0	0	0	0	0	0	0	0	0	0	0				3	1	1	15.4	6.9	6.9	46.986
0	0	0	0	0	0	0	0	0	2794300	0	0	3181900	3905400	0	0	0	0	0	0	0	0	0	0	0	0	2393900	0	12639000	0	5900500	0	0	0	0	0	3313700	0	0	0				2	2	2	17.4	17.4	17.4	12.476
0	0	0	0	0	0	0	0	0	0	0	0	0	0	0	0	0	0	0	0	0	0	0	0	0	0	0	2341100	0	0	0	0	0	0	0	0	0	0	0	0				1	1	1	2.5	2.5	2.5	92.468
443700	3909300	0	628490	0	0	0	0	472480	0	908190	0	734450	0	0	0	0	0	401830	1564800	0	689560	0	2010400	611720	958640	1619100	848890	2438000	0	0	0	0	0	0	0	459440	0	905390	1077100				2	2	2	4	4	4	81.744
0	0	0	0	0	0	0	0	0	0	0	0	0	1146500	0	0	0	564690	0	0	0	0	0	0	0	448330	0	0	0	0	0	0	0	0	0	0	0	0	0	0				4	4	4	8.1	8.1	8.1	109.54
0	0	0	0	0	0	0	0	0	0	0	0	0	3434000	0	0	0	0	0	0	0	0	0	0	6147300	0	0	0	0	0	0	0	0	0	0	0	0	0	0	0				1	1	1	7.4	7.4	7.4	29.819
0	0	0	0	0	0	0	0	0	0	0	0	0	0	0	0	0	1241000	0	0	0	0	0	0	0	0	0	0	0	0	0	0	0	0	0	0	0	0	0	0				1	1	1	0.7	0.7	0.7	331.77
0	0	0	0	0	0	206520	0	0	528880	0	0	246650	361600	0	0	0	0	0	0	0	0	0	0	113570	0	236300	0	787540	0	0	0	0	0	0	0	1718600	0	0	0				1	1	1	10.4	10.4	10.4	20.838
0	0	7442200	9081200	0	13012000	11078000	8323800	0	5968700	5979200	9533300	9565800	10014000	0	5662700	13037000	8337800	17790000	17226000	12186000	6106600	5594200	10165000	9256700	0	10035000	13096000	12255000	5928400	7589500	0	14955000	7948600	9991900	11828000	8346700	10181000	7133600	11737000				2	2	2	26.5	26.5	26.5	12.269
217930000	255500000	899200000	489400000	80646000	291249984	402390016	285110016	338649984	180590000	342240000	610110016	378260000	625520000	291380000	283740000	453929984	845760000	245480000	188260000	236300000	284060000	224520000	207030000	480190016	399089984	55802000	363590016	299289984	327830016	309600000	313220000	551080000	451449984	505300000	371680000	273360000	272360000	258780000	362980000				9	9	9	29.1	29.1	29.1	48.206
154280000	127840000	655609984	577169984	156190000	526440000	425350016	137150000	302100000	367649984	1075200000	980070016	380820000	413860000	117610000	219660000	520249984	981750016	392729984	489329984	850780032	811030016	428769984	689440000	215920000	320550016	199480000	369649984	553569984	664150016	755200000	796200000	1000499968	773209984	973740032	1174099968	353409984	750440000	485840000	806760000				34	34	34	55.8	55.8	55.8	80.287
0	0	0	0	0	0	9598000	0	0	6667300	0	1799700	4181800	4519700	0	0	0	0	0	0	0	0	0	0	0	0	0	0	3050900	1297300	0	0	0	3477700	0	0	4719900	0	0	0				2	1	1	34.8	19.1	19.1	9.8875
0	5697500	0	0	0	0	3816500	0	0	2033300	0	0	1346300	1370100	0	0	0	0	0	0	0	0	0	0	0	0	2114700	0	5524300	0	0	0	0	0	0	0	0	0	2384200	0				2	2	2	43.1	43.1	43.1	7.8553
30188000	25174000	16490000	0	0	17877000	66764000	0	0	61527000	48721000	9572300	53446000	37821000	33637000	0	0	21639000	0	0	38552000	0	26082000	10222000	20312000	0	23720000	0	0	0	0	0	0	90180000	26514000	0	33552000	36124000	14897000	38062000				3	3	2	18.8	18.8	18.8	13.085
5331200	6986500	5798600	7763900	0	5723500	5609800	8195000	9201000	3493800	0	8956900	5483800	4595400	7393600	6302200	8326000	3862300	4939700	0	0	4490600	0	8620500	2688100	5917100	14310000	16658000	9191400	10310000	0	0	4239300	4533800	10426000	0	0	6029700	4733100	3739100				5	5	5	31	31	31	23.742
0	0	0	0	0	0	0	0	0	0	0	0	0	0	0	0	0	0	0	0	0	0	0	0	0	0	0	0	0	0	0	0	0	0	0	0	0	0	0	0				1	1	1	22.3	22.3	22.3	10.546
0	0	5204300	0	0	0	0	0	0	4493900	0	3696700	0	0	0	0	0	0	0	0	0	0	0	0	0	0	0	0	6081700	3565400	0	0	0	0	0	0	2841600	0	0	0				3	3	3	11.3	11.3	11.3	27.807
16691999744	18315999232	25494999040	31078000640	12766999552	19765999616	16625000448	17451999232	21535000576	13470999552	24149999616	16967000064	15546999808	10407999488	31719000064	30050000896	27324000256	17155000320	19563999232	27307999232	26477000704	25983000576	23362000896	30847000576	15198000128	28564000768	12286999552	28501999616	18198999040	18965000192	22286999552	22798999552	21788999680	17123999744	22541000704	21880999936	23786999808	18795999232	26400000000	23291000832				29	29	29	70.1	70.1	70.1	34.258
7879900	11895000	5075800	0	101140000	11601000	15917000	4317100	0	8284500	2685400	6111900	10683000	61848000	0	0	4955700	4232800	9346400	4382600	0	0	6139600	0	0	0	18109000	6083200	43960000	34677000	0	0	0	10110000	10168000	0	25667000	8377400	3572200	3934500				3	3	3	27.7	27.7	27.7	11.728
0	0	0	0	0	0	0	0	0	0	0	0	0	0	0	0	0	0	0	0	0	0	0	0	0	0	0	0	0	0	0	0	0	0	0	0	0	0	0	0				2	1	1	9.8	5.7	5.7	27.764
25762000	13208000	0	0	0	0	24734000	26972000	75405000	0	0	0	0	0	970220032	1355399936	0	992910	0	0	0	13390000	0	0	5964200	25520000	2298800	6031400	0	0	0	0	10583000	0	0	1556900	0	0	88181000	42797000				9	9	9	91.5	91.5	91.5	16.08
13741000	20270000	21215000	45587000	16747000	15713000	14848000	26571000	32744000	18850000	15215000	27165000	19111000	7272900	12137000	28025000	20392000	15191000	16298000	51297000	34492000	16458000	21571000	15284000	19985000	38241000	12402000	27926000	25566000	22859000	23305000	49014000	21523000	27176000	25593000	16198000	19232000	14968000	26928000	15179000				10	10	10	22.6	22.6	22.6	63.544
0	0	0	0	0	0	0	0	0	0	0	0	0	0	0	0	0	0	0	0	0	0	0	0	0	0	0	0	0	0	0	0	0	0	0	0	0	0	0	0				1	1	1	5.1	5.1	5.1	31.554
0	0	0	0	6061200	0	2088400	0	0	1461800	0	0	2324700	2348200	0	0	0	0	0	0	0	0	0	0	0	0	3830600	0	2327600	1569900	0	0	0	0	0	0	6941100	0	0	0				2	2	2	17.3	17.3	17.3	22.086
0	0	0	0	1254200	0	0	0	0	662560	0	0	0	939470	0	0	0	0	0	0	0	0	0	0	698490	0	0	0	1321900	873270	0	0	0	0	0	0	0	0	2948000	1244000				2	2	2	4	4	4	56.782
66560999424	69299003392	76046000128	80767000576	51022000128	96387997696	49423998976	56723001344	80283000832	24075999232	52111998976	43165999104	38557999104	27787999232	99594002432	136360001536	82028003328	35784998912	38256001024	60532998144	36980998144	82018000896	41018998784	81607000064	31433000960	87116996608	27133999104	41457999872	32502999040	39948001280	45447999488	48384000000	57130999808	40241999872	59511001088	65558999040	41123000320	76242001920	51929001984	45235998720				24	24	24	76.7	76.7	76.7	19.25
25004000	7287100	6197900	6360100	693090	0	17439000	5270000	3992600	8149700	0	17312000	9414800	11078000	0	0	40313000	4904400	1759100	0	2015400	0	2157300	0	1423900	5068500	0	0	7618300	8417900	0	0	3704700	4722900	6914500	4506800	1987200	3020700	11128000	12469000				3	3	3	41.6	41.6	41.6	11.471
0	0	0	0	0	0	0	0	0	0	0	0	502070	840990	0	0	4324000	0	1011900	0	0	0	0	0	0	0	0	0	0	2116000	0	0	0	3557500	0	3743400	0	0	0	0				2	2	2	12.8	12.8	12.8	27.679
1690500	917470	0	0	11194000	0	0	0	0	0	0	0	0	0	0	0	0	0	0	0	0	0	0	0	0	0	2492200	0	6053400	0	0	0	0	1895000	0	0	3612100	0	0	0				3	2	2	19.4	15.3	15.3	27.774
6119600	13301000	2143600	2144900	23374000	3046900	3927300	838810	0	3338700	3246300	2571300	6597600	2193600	0	1896100	3079100	3697100	1798700	367370	0	900820	2065800	0	0	1258200	4462400	2249200	8074300	3099300	5941100	2071400	1397700	0	4741700	1944400	6849100	1987900	1813500	839930				4	4	4	43.8	43.8	43.8	11.74
24044000	14137000	64791000	39263000	5692300	57301000	12915000	32454000	45126000	18205000	99705000	42199000	23865000	35336000	12592000	22457000	22186000	28894000	39316000	31028000	13680000	11517000	27013000	17852000	52948000	24040000	14812000	34270000	7529300	27485000	25763000	16309000	54339000	44439000	22445000	13564000	11832000	41987000	24705000	37697000				6	6	6	43.5	43.5	43.5	16.84
0	4325000	0	0	3036700	0	5255500	0	0	3842700	0	3880200	2642100	2521500	0	0	0	2221700	0	0	0	0	0	0	0	0	5101000	0	2918100	1817800	0	0	0	2162700	0	0	3317100	0	0	0				2	2	1	34.8	34.8	19.1	9.8774
37485000	82000000	79417000	82989000	397969984	115110000	97705000	41042000	98147000	44434000	76058000	79880000	3374600	173580000	123200000	76224000	62177000	11054000	18273000	122660000	6943700	27015000	122040000	371400000	72199000	194240000	8045700	77472000	38301000	198920000	76077000	147490000	6500100	53395000	67253000	32678000	19796000	13607000	8480600	109010000			+	21	21	21	59.1	59.1	59.1	62.064
401150	0	0	0	0	0	0	124080	0	326650	1031900	171480	0	365130	0	0	0	0	0	0	0	0	0	0	0	0	0	164300	1247300	352820	0	0	0	247100	185440	0	0	0	0	0				4	4	4	3	3	3	226.53
14126000	10952000	13555000	38769000	55222000	37069000	19803000	3738200	43587000	12462000	8652500	30423000	0	57794000	6082800	49910000	73905000	23525000	3728700	29760000	3205100	31251000	134730000	124720000	78087000	154110000	17008000	12134000	48805000	32116000	22921000	5670700	14792000	19494000	12969000	0	0	23345000	8756800	42227000			+	24	16	13	52.4	41.5	36.5	65.432
0	0	0	0	0	0	0	0	0	0	0	0	0	0	0	0	0	0	0	0	0	0	0	0	0	0	543170	795950	0	0	0	0	0	0	0	0	0	731140	0	0				2	2	2	10.8	10.8	10.8	46.312
2192700	2408000	3326200	5695400	1617700	4422600	2025200	0	2796000	1372900	0	2589000	0	1689100	0	0	2551400	4249500	2083300	0	2325100	3917400	1993100	4320200	2401500	3813300	0	2361100	2199900	1454900	3397400	0	3347500	0	2565300	6937800	4482300	3891500	3573800	3771900				4	4	4	11.4	11.4	11.4	61.51
0	906060	0	0	0	0	0	0	1325700	0	0	0	0	0	0	0	0	0	0	0	0	1276500	0	1630600	1369000	0	0	837860	1453100	0	0	0	1433800	0	957200	1374600	0	1453400	0	1172800				2	2	2	10.8	10.8	10.8	22.763
0	0	0	0	0	0	0	0	0	0	0	0	0	0	0	0	0	0	0	0	0	0	0	0	0	0	0	0	0	0	0	0	0	0	0	0	0	0	0	0	+			1	1	1	4.7	4.7	4.7	34.963
4482500	0	5519500	8221900	11376000	8540800	0	9558800	7294900	20703000	6055800	8472200	40045000	89190000	0	5767100	0	5282900	19073000	3881700	7781300	0	3235600	0	14176000	7474600	41750000	54480000	3929900	17155000	7805400	0	6850100	28751000	6537100	18841000	17330000	6048000	7483200	8724100				3	3	3	11.6	11.6	11.6	33.285
71180000	91142000	255340000	239060000	110360000	157080000	136100000	301990016	163690000	67739000	199780000	306169984	75801000	186690000	211030000	255910000	170510000	202630000	127450000	138570000	191460000	210150000	189010000	283760000	118100000	258520000	170600000	272280000	112470000	102270000	202020000	163660000	96278000	124890000	188980000	82051000	225250000	222210000	134880000	145280000				15	15	15	38.1	38.1	38.1	54.739
14963000	16428000	17790000	0	21823000	5749400	2970900	2597400	0	6197600	6470600	6789900	6769200	2314800	0	0	5481100	6325000	2328100	3918900	0	0	0	0	2959100	4434000	2703300	6528000	61539000	8364300	0	0	1773600	2733700	3878200	6883800	9224400	0	9874100	3121000				2	2	2	3.4	3.4	3.4	110.42
0	0	0	0	0	0	0	0	0	0	0	0	0	0	0	0	0	0	0	0	0	0	0	0	0	2865700	0	0	0	0	10076000	9674800	0	0	0	0	0	0	0	0				1	1	1	6	6	6	28.292
0	0	1699300	2902800	0	0	0	0	1533100	0	0	2762900	0	0	0	0	0	1032000	1617200	0	0	0	0	0	1018200	0	0	0	0	0	0	0	2491300	0	3051600	0	0	0	0	1698700				2	2	2	3.1	3.1	3.1	89.321
301940000	189200000	256030000	114900000	151320000	107750000	0	28756000	76419000	323580000	19809000	47245000	41799000	5635700	0	0	27079000	0	11993000	0	83896000	0	0	0	30300000	48943000	30855000	53092000	1895600000	573280000	0	14662000	0	28260000	32322000	262800000	122300000	15727000	20568000	18869000				3	3	3	20.2	20.2	20.2	10.201
0	0	2617200	0	2239400	0	5362300	0	0	2655000	0	0	2915300	3445900	0	0	0	3857100	0	0	0	0	0	0	0	0	1053300	0	5037100	3562900	0	0	0	0	0	0	3160500	0	0	0				3	3	3	14	14	14	30.791
2424400	2327900	0	0	6383600	0	0	0	0	2315600	0	2785200	5564800	2781400	0	0	0	4546000	0	0	0	0	0	0	0	0	0	0	4055400	1850700	0	0	0	0	0	0	0	0	0	0				1	1	1	17.5	17.5	17.5	11.203
16917999616	15381999616	41740001280	39371001856	14432000000	43505999872	25625999360	17295998976	25976999936	13850000384	37178998784	27427999744	16339000320	19025999872	19228999680	30908000256	40123998208	35407998976	35233001472	37320998912	21816999936	42701000704	23388000256	29482999808	17788000256	26018000896	19039000576	26012999680	11448000512	31761000448	22968999936	46648000512	46385000448	22321000448	28174000128	21963999232	15059000320	34151000064	27320999936	32501999616				22	22	10	77.7	77.7	44.6	16.537
1023000000	469840000	1142300032	1208899968	419729984	873740032	1306099968	633969984	1180600064	910150016	1048400000	382049984	477289984	332089984	952760000	1823800064	902700032	673249984	900830016	2166599936	1771000064	1116099968	622870016	886259968	537630016	619230016	457329984	1005200000	589929984	864160000	3705200128	2019900032	1250400000	1231000064	665289984	1795600000	551580032	425280000	1253600000	1252199936				5	5	5	57.1	57.1	57.1	13.714
15490000	28979000	28233000	3946900	39192000	0	8603300	2621800	2997000	16010000	4708100	25431000	52046000	13687000	0	0	13007000	0	3586800	0	3004100	0	0	0	1386000	0	24807000	5173000	31202000	0	0	0	0	7794600	22948000	0	7740800	7253500	2163200	0				3	3	3	75	75	75	5.0526
13452000	41856000	5601300	0	36684000	10170000	0	0	0	23356000	8117800	13559000	21762000	6404100	0	0	16468000	30962000	2268400	0	0	0	0	0	5004500	0	12417000	12076000	100780000	13424000	0	0	4503000	14723000	14104000	12645000	21536000	10366000	0	0				5	5	5	47.6	47.6	47.6	11.367
0	0	0	0	0	0	0	0	0	0	0	0	0	0	0	0	0	0	0	0	2395700	0	0	0	0	0	0	0	1056900	0	2730400	2904200	0	0	0	0	0	0	0	0				3	3	3	4.6	4.6	4.6	111.02
6630300	5107500	42911000	5531200	18233000	4897400	1725700	0	0	13395000	5629000	13350000	16326000	25111000	0	0	1787600	8361400	7613700	0	0	0	0	0	2673900	0	16013000	5377000	13308000	14743000	10361000	0	0	0	13480000	0	0	8221000	9072800	4571800				10	1	1	28.1	4.2	4.2	42.019
0	0	0	0	0	0	0	0	0	0	0	0	0	0	0	0	0	0	0	0	0	0	0	0	0	0	0	3561900	0	0	0	0	0	0	0	0	0	0	0	0				2	2	2	30.1	30.1	30.1	15.404
242080000	126520000	107640000	84817000	128480000	159310000	293920000	390830016	205740000	259510000	97923000	223450000	166800000	546060032	29876000	26387000	110470000	140150000	125750000	80465000	157860000	78028000	79458000	63364000	289520000	215860000	224420000	218220000	140940000	150040000	89340000	59340000	59806000	243950000	176190000	101470000	291480000	137590000	140670000	104290000				10	10	10	59	59	59	22.788
30291000	13406000	7352500	25685000	59014000	73760000	8226400	16421000	9333700	82885000	7821900	36155000	33445000	49754000	0	0	0	33436000	40500000	23723000	45074000	10857000	16005000	26679000	8030500	89869000	24606000	7445200	97320000	145720000	0	0	231850000	40108000	5922300	42032000	158980000	39854000	67269000	27437000				3	3	3	25.5	25.5	25.5	11.284
0	0	0	0	10120000	0	0	0	0	0	0	0	295390016	0	0	0	0	0	9651800	0	10327000	0	0	0	0	0	14086000	0	4023700	9048900	0	4472400	0	0	18541000	0	17123000	0	0	0				22	22	22	9.5	9.5	9.5	585.56
653510016	963670016	1683100032	1639399936	590790016	980670016	832600000	879180032	1271900032	985870016	1816600064	1591500032	740529984	352580000	857840000	1244199936	3515399936	1131100032	1056300032	1534400000	1107500032	1939500032	829600000	1513900032	338390016	1675900032	375750016	1086099968	1182300032	1359100032	2865499904	2782000128	804569984	354580000	2106000000	720620032	862940032	1682599936	1410200064	1554499968				125	125	125	47.9	47.9	47.9	468.83
0	0	0	0	1062800	0	402200	0	0	555950	0	0	0	0	0	0	0	0	0	0	0	0	0	0	0	0	0	0	1232900	0	0	0	0	0	0	0	998170	0	0	0				1	1	1	4.8	4.8	4.8	51.901
0	0	0	0	0	0	0	0	0	0	0	0	2194300	0	0	0	0	0	0	0	0	0	0	0	0	0	0	0	0	0	0	0	2428400	0	0	0	0	0	0	0				1	1	1	1.6	1.6	1.6	99.961
21122000	13508000	26124000	18344000	3912600	20167000	19470000	11605000	10381000	7933600	15942000	9599700	15599000	11526000	14402000	17433000	21232000	49658000	12457000	25421000	24489000	20371000	18660000	23779000	21681000	22538000	11225000	23623000	9996300	23201000	24448000	19234000	30010000	15255000	28184000	10871000	12400000	12914000	15991000	24537000				10	10	10	18.6	18.6	18.6	88.271
25878000	13027000	20185000	13666000	5258100	24575000	10366000	9622400	37827000	16339000	34415000	38447000	21002000	14231000	0	12999000	7597800	37238000	16559000	35534000	28509000	17107000	28255000	8033100	26104000	15515000	8671400	21807000	16601000	25182000	49217000	38829000	19549000	15026000	18607000	14872000	12104000	14882000	27995000	21870000				14	13	13	37.1	35.4	35.4	53.879
0	0	2044000	2430900	0	0	0	0	0	0	0	0	1715000	2566800	0	0	0	0	0	0	0	0	0	0	0	0	0	1801100	1586200	0	0	0	0	0	0	0	0	0	0	0				1	1	1	19.1	19.1	19.1	10.181
352200000	279950016	498860000	269900000	167670000	511169984	385840000	198260000	432780000	226190000	275670016	493700000	275049984	316849984	324820000	186150000	277120000	560300032	327329984	397329984	280529984	303380000	178450000	183590000	189570000	424470016	150470000	489009984	305580000	600609984	687580032	320129984	501529984	276750016	565009984	599390016	264190000	447000000	382340000	689009984				14	14	14	33.3	33.3	33.3	65.33
0	0	18990000	0	0	0	0	0	8860300	4887500	17775000	7252400	6734500	12639000	0	0	0	7635500	0	0	1609700	0	6266300	0	20416000	0	0	0	8627800	0	8253800	0	0	4778800	11438000	0	0	8312300	0	0				3	3	3	11.4	11.4	11.4	43.104
25721000	17777000	9666200	7337000	22300000	25003000	15690000	17429000	10751000	8603800	21964000	18488000	16016000	12631000	23117000	24988000	28093000	24040000	6792900	13465000	11334000	19506000	12265000	18224000	13302000	17172000	6442600	10991000	16822000	7510300	35426000	35526000	25403000	13732000	21026000	44905000	26394000	12361000	6555000	16535000				11	11	11	40.3	40.3	40.3	57.579
1827699968	1212199936	443820000	432230016	286769984	644360000	678120000	1159100032	1822599936	251020000	272190016	423540000	1142499968	2914400000	524780000	551840000	549849984	459790016	557760000	376049984	2278799872	238190000	847510016	794720000	4054700032	329049984	817350016	789489984	732129984	901980032	247020000	291129984	406000000	232210000	647219968	276720000	696529984	374209984	945830016	903369984				25	25	25	41.5	41.5	41.5	71.491
0	2019000	3849900	3740900	2923700	2910200	3026900	0	2963400	1024500	8863300	3727700	0	0	3701200	0	0	0	1975500	3445100	0	2252500	0	0	0	4162700	0	0	1741400	3476100	3094600	0	3010600	0	0	2703800	0	2511000	2656000	0				2	2	2	3.1	3.1	3.1	63.615
9166300	0	7159800	5507100	2667500	6136500	0	7921100	5725100	3678500	6045000	7598100	4935700	3290700	0	0	0	7849100	5585500	8520200	11214000	7941500	4660300	8445300	8888300	18850000	0	10181000	4983700	6956400	8456300	0	10478000	0	0	7217400	3191100	8057100	6839200	8466300				5	5	5	9.3	9.3	9.3	97.44
28138000	0	0	0	14082000	9802700	64084000	0	60551000	47246000	18241000	0	19650000	5662500	17111000	9372200	13898000	9945700	0	39231000	0	0	46719000	15422000	48682000	34935000	19440000	0	19183000	27626000	0	18915000	5974100	15947000	9733800	21375000	0	0	10892000	7306000				2	2	2	38.7	38.7	38.7	12.993
8003200	3797600	24683000	57102000	5352300	35492000	0	23297000	36136000	5130100	41425000	61586000	22184000	20448000	14705000	0	15632000	106580000	18422000	17676000	70859000	9685600	75776000	47325000	14440000	10710000	16718000	24890000	15607000	35099000	40322000	16130000	38658000	63504000	32716000	40361000	13604000	25548000	35916000	23671000				11	11	11	20.2	20.2	20.2	75.207
0	0	0	0	0	0	0	0	0	0	519830016	0	0	0	0	0	0	0	0	0	0	0	0	0	0	0	0	0	0	0	0	0	0	0	0	0	0	0	0	0				1	1	1	3.5	3.5	3.5	99.918
14007000	10349000	45693000	41204000	15760000	27992000	10041000	17036000	39721000	26343000	53801000	27291000	18671000	13675000	16714000	0	14306000	23305000	45722000	31564000	44988000	20074000	16994000	24575000	23735000	22670000	33192000	31455000	21861000	32328000	62341000	36487000	54101000	20999000	41179000	13435000	19076000	32361000	55799000	72476000				14	14	14	23.4	23.4	23.4	106.87
4363600	4459000	10792000	0	6433400	10861000	0	0	8550600	6028900	6222500	6473000	0	3012700	0	0	4313000	4605900	4385600	0	0	0	9902400	0	0	3570100	4926300	13213000	0	7671700	3307800	0	0	7292100	10924000	0	4271300	8340500	8449300	7415300				4	4	4	18.1	18.1	18.1	38.89
25689000	40480000	13242000	16382000	14294000	17183000	58294000	28803000	34633000	36822000	31411000	26518000	22419000	16923000	34583000	19379000	19685000	24379000	37382000	49322000	40500000	53819000	45678000	30059000	39729000	54200000	40119000	38093000	27933000	20863000	38230000	46074000	83367000	106650000	55534000	60021000	25537000	48121000	13996000	13191000				9	9	9	32.8	32.8	32.8	43.5
4948700	6450200	10243000	18679000	3028700	19894000	1903200	2394200	19445000	6847700	10958000	14717000	3788300	5906900	0	0	4465000	13830000	8863300	4909600	4424400	7777100	3144500	8217500	6761000	6218200	17346000	3927500	0	11935000	8337200	6636700	16900000	4700100	9782800	3001500	0	11608000	7131300	15623000				1	1	1	5.3	5.3	5.3	36.968
1838899968	6031300	5946200064	2681499904	1634400000	1914000000	2044199936	0	2315899904	1826099968	1336400000	4502900224	1699200000	2339899904	61405000	71452000	3494299904	2412699904	2036000000	356540000	675569984	113050000	519980000	572030016	2844600064	1200499968	970800000	1858700032	4411800064	4160000000	1576499968	123040	4565700096	3012199936	3583000064	5033999872	1352099968	2561999872	2770599936	1601200000				1	1	1	2.1	2.1	2.1	60.447
181390000	141490000	32949000	29067000	63534000	117180000	207410000	151200000	366710016	232690000	57813000	49076000	132320000	202030000	387960000	643920000	84964000	49968000	0	4371500	25206000	318150016	239630000	352790016	220670000	266890000	12325000	31898000	218970000	560249984	135720000	187550000	1366099968	71163000	38044000	664860032	20507000	84648000	812310016	1422599936				4	4	4	23.7	23.7	23.7	22.72
0	0	0	0	0	5462500	0	0	0	0	0	0	0	0	0	0	0	0	0	0	0	0	0	0	0	0	0	0	0	0	0	0	0	0	2772400	0	6849800	0	0	0				1	1	1	2.1	2.1	2.1	56.626
0	2514500	0	0	1249500	1651300	2903000	0	0	2335500	0	463950	1180800	0	0	0	0	0	0	0	0	0	0	0	360110	0	0	1382900	11732000	2635100	0	0	0	1037200	0	2571600	4503000	0	956310	1084700				4	4	4	22.2	22.2	22.2	60.54
0	0	0	0	838630	0	0	0	0	0	0	0	0	0	0	0	0	0	0	0	0	0	0	0	0	0	0	0	1344900	0	0	0	0	0	0	0	0	0	0	0				1	1	1	2.9	2.9	2.9	57.279
10978000	11053000	19368000	43629000	7370900	24038000	36293000	31376000	27499000	4397400	43114000	12077000	6779500	11787000	17061000	52444000	54300000	33651000	39369000	34121000	14315000	42210000	57206000	124200000	28776000	37816000	31953000	31831000	5749400	49501000	19938000	25261000	19120000	16241000	13576000	14315000	16957000	29667000	26119000	35121000				4	4	4	22.7	22.7	22.7	13.819
0	0	691220	0	0	406690	0	0	0	0	0	0	0	0	0	0	0	0	0	965560	0	0	0	1207100	635340	0	0	578150	1022900	0	0	0	0	0	0	0	0	0	0	0				2	2	2	4	4	4	75.388
0	0	0	0	0	0	0	0	0	0	0	0	0	0	0	0	0	0	0	0	0	0	0	0	0	0	0	0	0	0	0	0	0	0	0	0	0	0	0	0				1	1	1	3.1	3.1	3.1	46.337
0	0	0	3870500	0	2887100	0	0	2908000	0	0	0	0	0	0	0	0	3150400	0	0	0	0	0	0	2635700	0	755280	0	0	3658700	0	0	3889900	0	0	0	0	0	0	7254200				2	2	2	7.3	7.3	7.3	30.688
0	1774800	3148000	0	0	0	0	3353900	4463200	2629400	2012700	2525800	0	2163700	0	0	0	0	5145800	8944900	7259000	8661200	0	4982600	1898600	6446100	1879000	10798000	2036500	3565400	7449300	0	5868600	0	4016800	5068700	0	5436600	4759100	4225300				3	3	3	5.7	5.7	5.7	71.438
181630000	134430000	338329984	444460000	131750000	411480000	199510000	183080000	310289984	94614000	405080000	291320000	72451000	179920000	187870000	233110000	287990016	531590016	280790016	652289984	179990000	548529984	298780000	415340000	160490000	301310016	89655000	156130000	185220000	249240000	286920000	254960000	388540000	231760000	279700000	276230016	167630000	517580000	451929984	423160000				10	10	10	46.5	46.5	46.5	35.385
5573300	7936700	7639900	25943000	6806400	6565400	6534300	7398300	0	8921800	18756000	9131100	18954000	14518000	23330000	0	19509000	13269000	16994000	10839000	18225000	9508100	24808000	31745000	16470000	24819000	18527000	14487000	11991000	7336100	11220000	30973000	22944000	21220000	14803000	13609000	13374000	6283400	32307000	13750000				9	9	9	26.7	26.7	26.7	45.333
0	0	0	0	0	0	0	0	0	0	0	0	0	0	0	0	0	0	0	0	0	0	0	0	0	0	0	0	0	0	0	0	0	0	0	0	0	0	0	0				2	2	2	4.8	4.8	4.8	71.158
0	0	0	1710000	0	0	0	0	0	0	0	2372200	0	7060200	0	0	0	1709000	0	0	0	0	0	0	3672800	0	0	0	0	1805700	0	0	0	0	0	0	0	14963000	2536500	7359300				1	1	1	6.9	6.9	6.9	41.773
0	0	0	0	0	0	0	0	0	0	0	0	515450	0	0	0	0	0	0	0	0	0	0	0	0	0	0	0	207840	0	366110	0	0	0	0	0	0	0	0	0				2	2	2	3.3	3.3	3.3	54.74
0	0	0	0	0	0	0	0	0	0	0	0	0	110430000	0	0	0	0	0	0	0	0	0	0	0	0	0	0	0	0	0	0	0	0	0	0	0	0	0	0				1	1	1	12.6	12.6	12.6	33.394
456000000	509600000	0	696849984	480200000	320920000	352620000	447089984	0	357780000	292100000	167020000	368209984	480880000	368470016	157910000	190520000	1708400000	633550016	1168099968	1241600000	400590016	920700032	787729984	1099800064	628960000	657520000	866560000	277329984	449870016	840630016	432430016	273480000	741110016	252690000	768460032	530449984	432489984	383320000	441620000				2	2	2	0.5	0.5	0.5	529.01
0	0	8311700	4952700	0	0	11977000	9149200	11140000	6539400	10274000	3794100	0	3967100	8619600	6639500	0	4016300	3721700	6349300	10235000	15741000	8660300	9304200	8865000	10262000	2822500	13934000	5603000	4737600	16521000	15061000	12035000	7251200	0	11090000	5599000	6601500	0	3838900				3	3	3	6.9	6.9	6.9	51.286
0	3855500	10991000	10962000	0	7749500	0	5203300	3687000	0	5814500	5918700	4087700	5633000	0	0	6869500	3598700	8235500	0	2735000	0	0	0	4367300	0	6622600	0	0	7005200	0	0	5363700	0	5036000	4738100	3115200	9581400	6190300	8500200				4	4	4	25	25	25	24.963
10197000	0	33759000	42392000	10719000	7582200	25679000	8999300	6226100	26111000	21676000	22461000	22937000	7731700	0	0	27312000	66677000	25694000	17302000	40452000	12226000	53275000	37376000	27029000	18179000	41887000	51906000	9546200	14911000	30101000	35184000	41312000	54399000	33790000	69243000	27639000	27807000	41517000	41836000				7	7	7	45.8	45.8	45.8	25.733
0	0	0	0	0	0	0	0	0	0	0	0	0	0	0	0	0	0	0	0	0	0	0	0	0	0	0	0	0	0	0	0	0	0	0	0	0	0	0	0				1	1	1	6.2	6.2	6.2	49.411
3238200	0	3541600	5624700	0	0	0	3629400	0	0	2252200	2967100	0	0	0	0	0	5448100	2887800	5586300	5523400	4941900	0	0	2896300	0	0	5002900	0	4030400	6684900	5310200	3099500	3079200	4494500	4869100	5555900	3807000	4115200	4097100				3	3	3	10	10	10	46.426
6451800064	4323500032	8237899776	6049299968	1806800000	9676600320	3370099968	4959699968	6481500160	1250599936	6020700160	5100000256	3157299968	1307900032	6052599808	8274400256	6718600192	6843299840	2919899904	3334400000	5401200128	4723999744	3122500096	6100700160	4960900096	8401200128	2704600064	3785299968	2395500032	5391900160	4322100224	10104000512	12574999552	2303800064	7199699968	8426800128	2931500032	8700199936	5864500224	7207099904				13	13	13	41.5	41.5	41.5	27.216
298700000	245390000	38457000	27782000	56752000	264390000	17667000	25085000	47341000	27131000	60118000	47961000	0	18435000	12002000	18310000	35783000	93720000	52151000	34739000	38837000	21438000	6243500	17806000	36331000	752100	52849000	58445000	4118000	49227000	4159300	0	46954000	41365000	9684200	83394000	34952000	26490000	23934000	57597000				2	2	2	35.8	35.8	35.8	14.048
16485000	20400000	11232000	18334000	20559000	12753000	25603000	13882000	22616000	7559200	17707000	10202000	12421000	6375000	13424000	30871000	43748000	28261000	10182000	29645000	23136000	27034000	14695000	14634000	13441000	20612000	8428600	18724000	13765000	7199800	11366000	13051000	9881500	17839000	19536000	20635000	12656000	18325000	21756000	17321000				9	9	9	35.6	35.6	35.6	41.806
12321999872	14901000192	16664000512	25732999168	14627000320	16474999808	7143399936	7205000192	9539099648	8467200000	20212000768	14325000192	15155999744	13845000192	20312000512	27953999872	21070000128	15555000320	18019000320	24740999168	22086000640	15073000448	18798999552	21052999680	13258000384	18307999744	19655000064	17546000384	10961999872	11640999936	13975000064	18271000576	18353999872	18567999488	21206999040	17123000320	16174000128	20167000064	18651000832	14545999872				11	11	7	44.9	44.9	36.2	14.246
0	0	0	0	0	0	0	0	3776700	0	0	0	0	0	0	0	0	0	0	0	0	0	0	0	435740000	0	0	0	0	0	0	0	0	0	0	0	0	0	0	0	+			1	1	1	9	9	9	37.205
0	1373900	0	0	663420	0	0	0	0	0	0	0	0	0	0	0	0	0	0	0	0	0	0	0	0	0	0	0	0	0	0	0	0	0	0	0	0	0	0	0				2	2	2	29.8	29.8	29.8	11.662
0	0	0	0	0	0	0	0	0	0	0	0	0	0	0	0	0	0	0	0	0	0	1863500	0	0	0	0	0	0	0	0	0	0	0	0	0	0	0	0	3082600				1	1	1	1.4	1.4	1.4	107.84
0	1840900	0	0	0	0	1698000	0	0	2496100	0	0	3214100	1899200	0	0	4255800	3018400	3346100	0	0	0	0	1867800	0	0	1734700	0	7126400	2475800	0	0	0	3275100	0	0	0	0	0	0				2	2	2	17.1	17.1	17.1	15.892
0	12657000	0	0	7954300	0	5483000	0	0	5360800	0	4504000	7011600	2335600	0	0	0	1734500	0	0	0	0	0	0	0	0	5421400	0	0	2070800	0	3146800	0	0	3056700	0	5162700	2614300	0	0				4	4	4	52.1	52.1	52.1	18.154
0	12806000	0	0	4072500	2850700	0	0	0	2567700	0	0	4778700	0	0	0	0	2720300	0	0	0	0	0	0	0	0	2806500	0	0	0	0	0	0	0	0	0	0	3877400	0	0				4	4	4	11.3	11.3	11.3	53.533
5069200	3481800	2705000	0	0	2891300	0	5036300	4558900	0	0	0	3490400	2737200	9099800	10910000	8866000	6035400	2419700	6250400	0	0	4323200	0	0	7142000	0	5202400	0	2607900	3360200	0	4942000	0	0	0	2971300	1372900	0	0				2	2	2	9.8	9.8	9.8	24.875
1998899968	2360199936	3092800000	2655300096	930769984	2141699968	2212300032	1980700032	2029799936	1086099968	2927600128	3060999936	4225499904	5468599808	518140000	697619968	1428600064	6133799936	1580099968	1355200000	2239000064	1138700032	880569984	835689984	1131800064	2945200128	2097500032	3341199872	1102499968	1752499968	1448099968	1503299968	2175200000	3272699904	3146200064	1696400000	1225299968	2999399936	2393999872	2868199936				27	27	27	40.1	40.1	40.1	274.46
0	0	0	0	0	0	0	0	0	589250	0	962740	0	0	0	0	0	1182300	1066500	1230600	848460	0	974620	0	606850	0	0	0	0	757620	0	0	0	1126500	997630	0	942010	0	0	0				1	1	1	2.3	2.3	2.3	55.051
0	0	0	0	0	0	0	0	0	0	0	5616100	0	0	0	0	0	0	0	0	0	0	0	0	0	0	0	0	0	0	0	0	0	0	4546400	0	0	0	0	0		+		1	1	1	1.3	1.3	1.3	156.36
0	39044000	0	47216000	37136000	46813000	6916400	0	48765000	0	45108000	0	0	0	46909000	51433000	0	25213000	0	35620000	0	29435000	39757000	50460000	0	49912000	0	0	0	0	0	22374000	0	0	23697000	10508000	0	36253000	0	0		+		2	2	2	12.8	12.8	12.8	20.769
0	3445800	25201000	12548000	4373800	17604000	2279800	5092300	8081800	4762300	0	24636000	5872200	3309600	3025300	3072100	4055600	4029300	9821100	4758400	0	0	3225500	2319100	12245000	0	12565000	0	1902200	8229300	3181400	7994000	9689500	0	10927000	0	3657300	10920000	1945600	1969900		+		2	2	2	0.8	0.8	0.8	363.39
[truncated: 49 more columns]

## Sheet: table2
Table 2. Proteins identified after excluding "reverse" sequencies and "only identified by site entries"
LFQ intensity ctrl_21	LFQ intensity ctrl_22	LFQ intensity ctrl_23	LFQ intensity ctrl_24	LFQ intensity ctrl_25	LFQ intensity ctrl_26	LFQ intensity ctrl_27	LFQ intensity ctrl_28	LFQ intensity ctrl_29	LFQ intensity ctrl_30	LFQ intensity ctrl_31	LFQ intensity ctrl_32	LFQ intensity ctrl_33	LFQ intensity ctrl_34	LFQ intensity ctrl_35	LFQ intensity ctrl_36	LFQ intensity ctrl_37	LFQ intensity ceratocone_1	LFQ intensity ceratocone_10	LFQ intensity ceratocone_11	LFQ intensity ceratocone_12	LFQ intensity ceratocone_13	LFQ intensity ceratocone_14	LFQ intensity ceratocone_15	LFQ intensity ceratocone_16	LFQ intensity ceratocone_17	LFQ intensity ceratocone_18	LFQ intensity ceratocone_19	LFQ intensity ceratocone_2	LFQ intensity ceratocone_20	LFQ intensity ceratocone_3	LFQ intensity ceratocone_38	LFQ intensity ceratocone_39	LFQ intensity ceratocone_4	LFQ intensity ceratocone_40	LFQ intensity ceratocone_5	LFQ intensity ceratocone_6	LFQ intensity ceratocone_7	LFQ intensity ceratocone_8	LFQ intensity ceratocone_9	Only identified by site	Reverse	Contaminant	Peptides	Razor + unique peptides	Unique peptides	Sequence coverage [%]	Unique + razor sequence coverage [%]	Unique sequence coverage [%]	Mol. weight [kDa]
#!{Type}E	E	E	E	E	E	E	E	E	E	E	E	E	E	E	E	E	E	E	E	E	E	E	E	E	E	E	E	E	E	E	E	E	E	E	E	E	E	E	E	C	C	C	N	N	N	N	N	N	N
5367300	0	1364100	0	11901000	3510900	16964000	39085000	0	8668600	2290100	5383400	13139000	15423000	5285900	0	0	0	4618800	0	0	0	0	5157800	6534300	0	14004000	4973500	21608000	2112900	0	0	2743100	7330000	0	0	8145600	2525500	7791300	11664000				6	6	6	19.1	19.1	19.1	46.708
0	0	0	0	0	0	0	0	0	0	0	0	0	0	0	0	0	0	0	0	0	0	0	0	0	0	0	0	0	415110016	0	0	0	0	0	0	0	0	0	0				1	1	1	2.2	2.2	2.2	164.34
0	0	0	0	0	0	0	0	0	0	0	0	0	0	0	0	0	0	0	0	0	0	0	0	0	0	0	0	0	0	0	0	0	0	0	0	0	0	0	0				2	1	1	23.3	15.5	15.5	12.783
115880000	105770000	79643000	0	0	0	0	0	0	0	57762000	0	0	27969000	82985000	48928000	0	0	11302000	0	0	0	0	53981000	41649000	0	0	0	0	0	0	0	0	0	36029000	0	1257600	0	0	60147000				2	2	2	13.1	13.1	13.1	12.814
0	0	0	0	0	3577400	20066000	3101500	0	8843100	0	3050600	0	8324800	4802300	0	4033900	2547000	0	0	5930100	4224300	3230600	0	12410000	3046600	7399200	0	0	3463800	0	0	0	7537300	4618700	2188200	0	2866400	0	0				2	2	1	18.6	18.6	11	12.412
5302000	4383600	0	0	11971000	4159200	10280000	5456800	0	25590000	0	0	2416700	3692200	0	0	0	0	4389700	6939000	7805800	0	6785900	0	11607000	0	8808200	0	0	5165800	0	0	0	6334100	0	0	12405000	7588800	4730900	4399100				3	3	2	22.6	22.6	15.7	12.441
4745600	4548100	6840300	1782800	0	0	51631000	12198000	14926000	60263000	17846000	13096000	55874000	31742000	43026000	17323000	9765000	15877000	8637400	8820200	22532000	11821000	18188000	5252900	15356000	9890400	42043000	26174000	20857000	9468900	12213000	23763000	7115900	50491000	42495000	15682000	99666000	19344000	6981800	4996200				1	1	1	13.7	13.7	13.7	12.446
323520000	194380000	23148000	38010000	234160000	45087000	345840000	82248000	70037000	692910016	114760000	180880000	281110016	749280000	118810000	36691000	134100000	180950000	468320000	201870000	304220000	67556000	355689984	113400000	527560000	121740000	569660032	87408000	118870000	153030000	79317000	0	42800000	262670000	92901000	60993000	267620000	69154000	195310000	104640000				2	2	1	16.5	16.5	16.5	13.31
0	0	0	0	0	0	0	0	0	11945000	0	0	0	1978900	0	0	0	0	0	0	0	0	0	0	5148400	0	7652200	0	0	0	0	0	0	0	0	0	0	0	0	0				3	2	1	34.7	18.6	9.3	12.891
0	0	0	0	0	0	0	0	2153700	3089200	0	0	0	25209000	0	0	0	3677900	6955600	0	0	0	0	0	18049000	0	0	0	0	0	0	0	0	0	1888400	0	0	0	0	0				2	2	2	32.5	32.5	32.5	13.079
0	0	0	0	0	0	0	0	0	0	0	0	0	6333600	0	0	0	0	0	0	0	0	0	0	0	0	0	0	0	0	0	0	0	0	0	0	0	0	0	0				2	1	1	18.3	7.5	7.5	13.143
3269400	852550	0	0	0	0	2240100	818840	0	1049500	0	3828000	1609200	19694000	0	0	0	2066500	1139900	0	0	0	1816300	0	10224000	0	2575400	0	0	1238600	0	0	0	0	0	0	0	0	819650	4687100				1	1	1	13.7	13.7	13.7	12.711
62348000	35143000	5484000	6248700	31722000	9242600	74719000	42404000	14905000	156380000	14110000	11111000	33976000	66100000	57089000	8624600	13175000	13439000	32432000	46760000	26198000	19153000	62102000	9065500	118710000	17442000	52270000	27379000	29717000	15212000	12153000	12531000	3521400	39284000	11922000	13809000	52281000	12883000	24957000	10601000				2	1	1	18.8	9.4	9.4	12.874
193270000	96240000	178690000	286030016	66414000	221950000	105670000	187250000	275280000	48173000	283320000	210370000	147370000	186820000	201680000	176210000	166400000	220630000	176880000	245440000	233360000	175740000	107320000	106480000	145340000	150110000	132310000	181870000	197230000	261310000	236580000	240210000	318209984	178270000	461860000	172710000	39304000	290560000	300700000	341080000				18	18	17	48.3	48.3	46.4	50.227
0	0	0	0	0	0	0	0	0	3249600	0	0	0	3285900	0	0	0	0	0	0	0	0	0	0	14176000	0	0	0	0	0	0	0	0	0	0	0	0	0	0	0				1	1	1	13.8	13.8	13.8	13.162
12673000	13915000	12772000	14624000	8371200	11319000	9098000	8000100	8931600	5079000	10465000	9954300	0	6834800	17941000	0	10892000	12173000	7834800	0	19506000	16104000	7725000	23183000	10412000	0	11431000	0	8607200	7350500	10919000	25236000	0	14357000	13882000	8466800	11781000	12254000	12272000	8778900				2	2	2	2.3	2.3	2.3	100.03
0	9034100	3605200	0	7774800	5999600	8269800	0	0	7666000	0	3889700	3423400	8216900	0	0	0	0	0	0	0	0	0	0	0	0	12778000	0	15226000	6637900	0	0	0	0	0	0	10338000	1637300	0	0				4	4	4	16.2	16.2	16.2	50.14
0	0	0	0	0	0	0	0	0	0	0	0	0	0	0	0	0	0	0	0	0	0	0	0	1360600	0	0	0	0	835720	0	0	0	0	0	0	0	0	0	1167900				1	1	1	6.6	6.6	6.6	33.973
141320000	148560000	441750016	270620000	391780000	238340000	185450000	94188000	170540000	168030000	256990000	245150000	244900000	105040000	0	17393000	273140000	8327100	51238000	39953000	148450000	227840000	9639000	0	3224400	29949000	75598000	273590016	174350000	220110000	216930000	1400600064	330569984	53129000	32457000	65214000	88584000	48086000	37029000	24024000				2	2	2	17.8	17.8	17.8	9.0391
3311700	1204400	0	0	1825800	747030	24992000	4892300	2536100	4310900	2064500	1256900	1788400	8216900	2984900	2097200	1250800	790720	4378400	1600700	0	1055200	2170000	1857800	22503000	0	16617000	1394600	1180800	3970900	0	0	0	2895800	0	1184400	4537700	1155500	2697100	1544800				2	2	2	4.4	4.4	4.4	43.47
6202400	0	17283000	26259000	2567900	22805000	5273000	4999800	16261000	8150500	14550000	15824000	5070500	9679600	0	9994000	0	20602000	16632000	7182000	3011300	10336000	12742000	7528100	15564000	7215100	8772300	5233700	3273000	20717000	6813400	4968800	21393000	17734000	24486000	13715000	8391500	25147000	24999000	22875000				5	5	5	17.6	17.6	17.6	34.926
0	0	272420	0	0	875400	0	328480	640720	0	0	1709400	0	0	0	0	0	0	0	1596600	1516400	0	1729600	0	1074600	859410	962290	435610	633540	0	1371000	0	0	0	0	1432400	4296800	0	1193300	1361600				3	3	3	4.2	4.2	4.2	111.33
5934100	4255600	8538900	7714600	2533500	4631400	6220800	4244300	7107800	4419200	9051600	9639700	3637200	1890500	2792100	4009900	22649000	4512600	8017300	14712000	5022300	9221300	5887500	8688600	3078700	11123000	3470200	5302300	3929900	13668000	12337000	7213100	3570200	0	10612000	3143700	8537300	13182000	10216000	9681400				2	2	2	5.5	5.5	5.5	77.569
13759000	4545100	36453000	17466000	3325400	38752000	30113000	12100000	45257000	10729000	19820000	20871000	11839000	20316000	15201000	31149000	10656000	46829000	14996000	7026500	9559700	13063000	14296000	7639300	14641000	13882000	7223100	9479700	5690700	26652000	13834000	14048000	43691000	20720000	22261000	17558000	20720000	12980000	16227000	40231000				4	4	4	23	23	23	25.57
0	0	0	0	0	0	0	0	0	0	2958700	3030200	0	0	0	0	0	1247400	3472300	5153300	0	0	3121400	3686100	705670	2717700	0	2139000	2673900	0	2265000	0	0	0	0	0	0	3905200	0	3133500				8	8	6	4.8	4.8	3.9	252.23
3910400	4101200	2374700	2083500	20652000	3504100	0	0	0	4048800	0	3776300	0	0	0	0	0	2931100	0	0	3586800	0	0	0	0	0	10731000	2983100	4289100	4163400	4983100	0	0	0	4272600	0	5914600	2793700	0	0				2	2	2	9.5	9.5	9.5	22.11
0	60893000	20868000	11273000	174900000	23249000	49717000	46440000	17534000	161130000	42413000	35888000	169180000	5329300	87852000	55227000	32805000	25377000	83465000	33012000	86068000	0	0	28668000	92415000	0	87183000	0	156510000	21579000	29605000	38831000	0	114000000	67542000	0	93848000	24060000	0	0				2	2	2	26.1	26.1	26.1	12.625
48704000	54376000	82923000	27908000	293689984	21797000	70397000	114610000	25967000	161190000	12119000	58838000	229530000	87245000	5523200	0	36490000	4513800	18672000	15308000	135070000	6236700	0	37975000	20841000	0	63108000	60276000	880380032	88945000	11560000	10438000	32643000	25748000	12447000	7982400	107390000	11058000	84627000	124320000				12	12	7	44.6	44.6	27.1	43.911
0	0	0	0	1925000	0	0	0	0	0	0	0	0	0	0	0	0	0	0	0	0	0	0	0	0	0	0	0	0	0	0	0	0	0	0	0	0	0	0	0				1	1	1	6	6	6	47.428
0	0	0	0	0	0	0	0	0	1520500	0	0	0	0	0	0	0	0	0	0	0	0	0	0	2280600	0	0	0	0	0	0	0	0	0	0	0	0	0	0	0				1	1	1	9.4	9.4	9.4	13.508
5639100	3742200	0	0	4406000	2770800	11487000	0	0	21300000	0	0	2769200	19092000	4811600	0	0	0	5526700	0	0	0	0	0	11790000	0	13239000	0	0	3432300	0	0	0	4358000	0	0	6287900	0	0	0				2	2	2	20.2	20.2	20.2	13.056
0	0	0	0	0	0	0	0	0	0	0	0	0	0	0	0	0	0	0	0	0	0	0	0	0	0	0	0	0	0	0	0	0	0	0	0	0	0	0	0				2	2	2	6.2	6.2	6.2	29.014
0	212060	513640	0	5185600	0	0	0	0	485950	0	971950	1887600	232100	0	0	0	0	0	0	141510	0	0	0	0	0	1303800	0	4339300	0	134440	0	570580	0	0	0	1770800	0	0	0			+	1	1	1	2.5	2.5	2.5	67.285
6771500	0	0	4676800	0	4943700	0	0	0	0	0	5939700	5789700	5042300	0	0	0	8266800	7154100	0	9375700	0	0	0	5577300	0	3453600	0	1457300	5721400	6390900	3670700	5880000	2397800	9513400	9320300	4983800	6641400	11843000	6495200				3	3	3	7.6	7.6	7.6	36.588
57810000	98390000	22800000	48734000	39671000	28945000	185300000	59759000	36683000	131210000	31380000	24411000	22959000	43076000	30079000	0	0	43446000	116960000	109120000	44770000	79322000	160000000	28036000	135260000	36931000	134860000	92341000	42742000	46170000	38840000	11031000	8066400	49379000	6699300	55521000	110960000	43355000	50291000	18735000				5	5	4	31.1	31.1	25.2	12.926
213380000	147320000	30941000	47008000	102930000	58668000	439260000	199210000	68596000	549350016	177250000	46247000	170850000	89011000	75979000	20714000	51481000	119830000	243930000	231200000	245670000	6330100	244900000	63524000	512920000	65179000	598809984	223190000	134720000	113510000	86196000	49094000	28006000	199450000	43901000	104320000	181350000	74705000	38579000	94653000				4	3	2	37.6	28.2	18.8	12.839
5863700	0	0	0	0	0	9259300	0	0	0	0	0	0	0	0	0	0	0	0	0	0	0	0	0	0	0	0	0	0	0	0	0	0	0	0	0	0	0	0	0				3	2	2	34.7	25.4	25.4	13.077
17306000	20648000	0	0	17299000	8914800	36207000	18521000	6645100	51735000	3858200	2961100	26976000	20190000	8345200	0	0	11983000	15495000	15900000	2867500	1570800	26849000	0	36324000	5446100	34048000	10382000	5219200	8590600	10151000	1734500	0	13478000	0	10144000	10058000	2813600	12097000	4684300				5	4	4	51.3	45.4	45.4	13.203
75691000	54660000	60298000	37854000	89675000	54773000	91332000	52113000	27989000	271120000	10340000	39450000	168990000	505750016	77231000	22659000	12382000	76411000	118410000	15759000	100930000	22998000	152710000	23142000	340720000	17524000	212920000	27565000	27218000	93863000	15093000	16461000	37356000	95018000	99782000	54086000	90693000	111570000	61869000	77213000				8	3	3	46.5	17.2	17.2	23.15
138160000	40476000	44017000	32011000	105810000	138700000	96454000	132200000	75310000	568579968	166300000	226970000	479040000	600950016	36698000	18433000	14460000	115390000	310300000	56816000	71405000	44533000	99294000	20935000	369640000	17522000	667310016	135070000	58700000	149550000	21553000	27875000	59853000	203310000	193070000	35210000	147850000	111070000	97134000	112370000				3	3	2	41.8	41.8	30.6	10.657
280590016	249380000	1552899968	1252700032	445040000	923240000	370420000	756120000	1499699968	660760000	3044900096	2923899904	420129984	539409984	279470016	383689984	188100000	2474099968	679100032	741230016	1202300032	2099699968	1063699968	1041000000	707350016	924950016	571080000	1390099968	1494599936	1629600000	1370099968	804950016	1598300032	1766400000	1637100032	1561799936	290230016	1536999936	1948300032	2128499968				9	9	9	55.3	55.3	55.3	22.739
0	0	0	0	0	0	188980	0	0	238150	0	0	0	0	0	0	0	0	0	0	0	0	0	0	0	61307	763900	0	717570	0	0	0	0	0	0	0	1152200	0	0	0				1	1	1	2.8	2.8	2.8	33.786
0	27644000	7753500	0	6499800	12511000	4290400	7054300	27015000	67489000	28300000	18387000	46682000	30247000	25060000	0	4892500	18385000	35601000	49092000	99610000	5556600	76327000	0	69225000	6088400	37996000	29632000	48671000	2167500	0	15167000	31190000	40398000	9237800	20589000	14420000	18859000	28405000	27296000				2	2	1	22.2	22.2	12.8	13.008
0	0	0	0	0	0	0	0	0	0	0	0	0	0	0	0	0	0	0	0	0	0	0	0	0	0	0	0	0	0	0	0	0	0	0	0	0	0	0	0				2	1	1	22.2	12.8	12.8	12.82
0	0	0	0	3858600	0	5630500	0	0	2446000	0	0	0	5217600	0	0	0	2330300	0	0	0	0	37299000	0	13182000	0	0	0	7617700	0	0	0	0	10261000	0	0	4477600	0	0	0				1	1	1	9.4	9.4	9.4	12.81
12173000	8172000	9812800	0	6070100	4924900	10090000	0	0	28864000	11357000	11235000	4530600	18032000	0	0	0	6677900	26627000	0	7478800	0	0	0	48200000	0	13659000	4094000	9689700	11385000	0	0	3892700	11790000	0	0	0	6144700	4745300	4602900				4	4	2	47	47	26.5	12.674
65848000	40738000	5829800	0	57018000	22364000	67437000	96038000	12539000	128000000	12934000	19241000	47680000	68313000	79031000	6485500	20595000	26400000	66028000	38797000	13846000	17263000	28013000	7743400	170450000	29957000	195680000	19080000	12355000	15331000	0	0	19956000	135440000	28770000	42002000	102680000	22584000	36162000	42601000				3	3	3	24.8	24.8	24.8	13.917
20776000	22374000	6237000	4305200	0	0	33866000	28362000	0	36076000	0	0	14756000	0	0	0	0	0	13442000	12456000	12942000	22381000	0	0	155750000	10701000	26884000	0	6713100	5389300	0	0	0	59590000	6786000	6234800	4050600	7720400	19813000	16162000				2	2	2	24.4	24.4	24.4	13.312
0	0	0	0	0	0	1207700	0	0	2118900	0	1873900	2760500	2885000	0	0	0	1571700	0	0	0	0	795560	0	0	0	1505400	0	0	0	0	0	0	1461200	0	0	0	0	1257900	1283100				2	1	1	23.9	13.7	13.7	12.697
0	0	0	0	0	0	0	0	0	0	0	3649700	0	0	0	0	0	0	0	0	0	0	0	0	0	0	0	0	0	0	0	0	3657100	0	0	0	0	0	0	0				1	1	1	1.2	1.2	1.2	169.91
340880	1229700	0	0	0	0	0	0	0	858310	0	0	0	0	0	0	0	0	0	0	0	0	0	0	0	0	0	0	0	0	0	0	0	0	0	1927200	0	0	0	471010				1	1	1	4	4	4	44.588
0	0	0	0	4249200	0	0	0	0	0	0	0	2300900	1748100	0	0	0	0	0	0	0	0	0	0	0	0	4081400	0	2885100	0	0	0	0	0	0	0	0	0	0	0				3	2	2	5.3	3.3	3.3	70.108
0	0	0	0	0	0	679640	0	0	0	0	0	0	0	0	0	0	0	0	0	0	0	0	0	0	0	1139900	0	1198200	0	692600	0	0	0	0	0	0	0	0	0				2	2	2	2.4	2.4	2.4	192.87
2542700032	1197100032	382689984	186500000	1361299968	714089984	4136699904	2893299968	1650499968	2396199936	1441600000	1700000000	3735099904	6405499904	4978400256	1782400000	822380032	2448800000	4296000000	1454099968	857459968	714950016	3479899904	478110016	9308900352	2039100032	4759600128	552880000	760419968	1791600000	602870016	782560000	369360000	7118600192	2057900032	373209984	2127299968	839369984	2197600000	2071600000				22	5	1	79.1	33.5	7.4	36.508
14408999936	16012999680	12124999680	17589999616	17294000128	10830999552	13635999744	10403000320	19771000832	5055000064	11850000384	5208000000	7332199936	2010300032	19672000512	25026000896	21334999040	6507899904	13509999616	27281999872	17628000256	27273000960	15374999552	18225000448	9374199808	20789999616	8411299840	20438999040	8928400384	14922000384	13429999616	28494000128	12513999872	10001000448	7192099840	19132000256	11870999552	12074000384	16026000384	11073999872				9	9	9	50.3	50.3	50.3	16.89
72335000	42992000	34800000	0	39939000	23901000	79460000	56261000	51750000	389889984	79220000	31444000	96313000	242840000	221500000	0	0	108270000	195800000	176360000	78523000	50231000	483980000	44180000	205910000	0	500940000	88544000	69563000	114440000	43391000	12128000	24580000	233890000	101610000	0	36459000	129300000	18273000	29581000				4	4	1	29.9	29.9	7.7	12.965
17109000	16176000	8340300	0	10031000	6472900	0	3187800	1927000	7043700	6644200	11657000	7332300	6823500	0	0	0	5436200	4940400	2641100	2735500	0	0	0	3253000	2177300	4256000	5779300	26220000	8650900	0	0	0	0	0	6759600	13764000	5835700	5904600	1713500				2	2	2	16.5	16.5	16.5	18.552
0	0	0	0	0	0	0	0	0	1337200	0	0	2021000	1859100	0	0	0	0	0	0	0	0	0	0	0	0	0	0	0	0	0	0	0	0	0	0	0	0	0	0				1	1	1	5.6	5.6	5.6	46.503
24568000	32324000	84672000	77002000	66919000	114390000	105660000	26317000	19151000	67256000	20595000	61897000	46022000	126450000	0	0	23498000	27130000	50219000	33626000	56969000	41075000	44988000	45352000	41910000	28549000	66347000	38989000	121170000	80956000	23642000	34401000	35156000	66545000	70640000	33259000	81628000	39803000	79439000	113930000				9	9	9	30.8	30.8	30.8	44.552
7056700	6817600	0	4277400	14691000	3310500	13773000	28521000	0	23121000	0	0	6493300	6665400	0	0	0	0	8701400	0	0	0	0	0	5079800	0	7485500	9152400	15651000	5533900	0	0	0	0	0	0	8647100	0	12197000	6788500				8	4	2	26.2	15.7	9.4	49.021
3076700	2502800	4282500	0	14627000	0	12719000	17602000	2029400	11960000	0	8755900	9931900	11558000	0	0	0	0	3875100	0	8573800	0	0	2607900	4116600	0	8024100	0	14418000	5346400	0	0	0	0	0	0	10515000	0	10641000	15207000				8	3	2	31.6	14.4	10.9	43.805
0	0	0	0	0	0	0	0	0	0	0	0	0	0	0	0	0	0	0	0	0	0	0	0	0	0	0	0	7040000	0	0	0	0	0	0	0	0	0	0	0				6	1	1	21.7	6.8	6.8	43.831
157010000	90030000	32294000	30231000	187760000	74524000	83948000	124240000	56376000	197110000	76955000	104750000	174880000	245480000	73000000	15120000	40059000	34260000	103600000	64786000	67977000	32368000	45581000	20964000	180900000	52510000	266670000	79266000	49917000	40363000	23445000	12979000	28689000	173070000	46456000	9290100	81675000	51721000	86340000	47875000				2	2	2	29.1	29.1	29.1	12.848
2278900	4446600	1320000	2050300	1909500	2250300	3160500	0	1403600	0	2700400	0	1087500	0	0	0	0	1824000	0	3154600	8808700	1984200	3170500	2328700	2774800	3260300	3227100	2307800	0	1836500	5022200	0	0	0	1757500	0	0	1747200	2385200	2249200				2	2	2	13.9	13.9	13.9	28.124
11600000	11525000	9895500	2702100	20284000	5448700	10343000	11289000	11636000	6741400	0	9343500	14016000	13478000	5582600	0	0	0	5069500	12750000	0	0	0	0	4769700	33207000	23377000	13555000	32976000	14356000	12426000	0	0	0	6909800	18243000	10401000	2734800	29476000	11269000				6	6	4	21	21	12.4	47.327
0	0	0	0	0	0	0	0	0	0	0	0	0	0	0	0	0	1179000	0	0	0	0	0	0	0	0	0	0	3038700	0	0	0	15096000	0	0	0	0	0	0	0			+	2	2	2	21.1	21.1	21.1	15.257
0	0	0	0	0	0	0	0	0	0	0	0	0	0	0	0	0	0	0	0	0	0	0	0	0	0	0	0	0	0	0	0	6581600	0	0	0	0	0	0	0				2	1	1	19.7	12.9	12.9	15.998
0	3399800	0	0	5571500	4291900	3134600	4046800	0	7319100	8101900	11299000	0	4050500	2375100	0	5347000	8758300	0	1044500	3568100	3588900	0	3985700	1693800	1723200	2811400	3954700	2957900	2726900	6021900	3731500	0	21533000	7171200	4924000	7714100	0	2765500	8372700				3	3	3	10.5	10.5	10.5	61.247
0	0	0	0	0	0	0	0	0	0	0	0	0	0	0	0	0	0	0	0	0	0	0	0	0	0	0	8454900	0	0	0	0	0	0	0	0	0	0	0	0				1	1	1	5.9	5.9	5.9	24.146
0	0	0	0	0	0	0	0	0	0	0	1966900	0	0	0	0	0	2183200	0	0	0	0	0	0	917540	0	0	0	0	3435600	0	0	0	0	0	0	0	1533400	0	1549900				2	2	2	3.6	3.6	3.6	66.299
19480000	24034000	18157000	25241000	19485000	15763000	19287000	19851000	0	59757000	55456000	17008000	19624000	18297000	0	11265000	36269000	27881000	16820000	34508000	28982000	30551000	16123000	0	41377000	34404000	34059000	27744000	32520000	28220000	105830000	93567000	0	23380000	26874000	0	20520000	16909000	3901800	12839000				2	2	2	18.5	18.5	18.5	14.529
0	0	2515500	0	1670100	0	0	0	0	2329800	1578400	2677300	1441200	4114100	0	0	5060700	0	1704500	2174500	2022800	0	2565000	2557200	2564700	0	1852400	2016300	2418100	3322200	0	0	0	3814600	4128000	0	4718600	2118800	2800700	4300700				1	1	1	8.2	8.2	8.2	28.058
2720700	3535800	0	0	0	0	0	0	0	3332400	0	2670000	3048800	5282300	0	0	0	2564100	0	0	4777100	3879600	0	0	0	0	0	3609900	0	2077700	0	0	0	7900600	0	0	3207300	0	4025300	2116300				3	3	3	13.3	13.3	13.3	43.178
178590000	412249984	216150000	929500032	307129984	320260000	198430000	300049984	269289984	102310000	2194400000	452480000	849689984	241490000	1047900032	696569984	1266599936	1650200064	877110016	1031500032	2835000064	685480000	777049984	689310016	706860032	1162400000	1800600064	1381799936	164730000	225820000	484950016	490209984	1374499968	2006400000	1019100032	739160000	427849984	1029200000	567139968	278940000				6	6	6	38.2	38.2	38.2	16.083
0	0	0	0	0	0	0	0	0	0	0	5923300	0	0	0	0	9381900	14158000	0	0	0	0	0	0	0	0	0	0	0	5777200	0	0	10269000	0	13880000	0	0	0	0	7593800				1	1	1	24	24	24	16.39
985460	0	0	0	1080300	0	0	0	0	480550	0	0	547050	1784600	0	0	0	0	0	0	0	0	0	0	0	0	575820	24546000	3718700	0	0	0	0	0	0	0	566710	0	1097600	0				4	4	4	12.8	12.8	12.8	57.936
0	0	0	0	8066700	3560100	8358700	4103100	0	8011400	0	3809800	10886000	7522800	0	0	0	2945300	2966400	0	0	0	0	0	0	0	7478700	6330200	5713600	1340500	0	0	0	7565000	0	0	8159700	0	877230	0				6	6	6	7.6	7.6	7.6	140.94
1071900	3233500	1435200	0	9955500	849710	1376100	0	0	1599800	0	0	0	2328600	0	0	0	2201800	1231700	0	1761200	0	0	0	0	0	2612700	2320100	8958700	1172600	9331100	8687200	0	0	957130	0	3993500	1007400	1009100	0				3	3	3	16.8	16.8	16.8	26.707
0	0	0	0	0	0	0	5917600	0	0	0	0	0	0	0	0	0	0	0	0	0	0	0	0	0	0	0	0	0	0	0	0	0	0	0	0	0	0	0	0				2	2	2	9.5	9.5	9.5	15.747
0	0	0	0	0	0	0	0	0	0	0	0	0	0	0	0	0	0	0	0	0	0	0	0	0	0	0	0	0	0	0	0	0	0	0	0	0	0	0	0				1	1	1	9.1	9.1	9.1	18.012
0	0	0	0	0	0	0	0	0	0	0	0	0	905660	0	0	0	0	0	0	0	0	1029000	0	1037100	0	0	4689700	0	0	0	0	0	0	0	0	0	1188000	2047500	0				3	3	3	9.2	9.2	9.2	39.474
0	3045200	0	0	13202000	0	0	6426800	0	4639300	0	0	3860200	0	0	0	0	0	0	0	0	0	0	0	0	0	0	0	9222600	0	0	0	0	0	0	0	0	0	0	0				3	3	3	7.4	7.4	7.4	52.337
247300000	404870016	484550016	356400000	304440000	674360000	394670016	194750000	108740000	602849984	215520000	242260000	1260400000	166190000	33984000	120780000	525609984	32694000	218300000	94471000	189590000	397929984	24914000	18669000	9099200	105400000	129610000	992630016	481670016	170580000	942089984	1171800064	347140000	126150000	148750000	265220000	266300000	133610000	53970000	29774000				11	11	11	36.3	36.3	36.3	24.158
0	0	0	0	0	0	0	0	0	0	0	0	0	0	0	0	0	0	0	0	0	0	0	2396800	0	0	0	0	0	0	0	0	0	0	0	0	0	0	0	0			+	1	1	1	1.5	1.5	1.5	192.99
0	0	0	0	0	0	0	0	0	0	0	0	0	4642600	0	0	0	0	784890	0	0	0	0	0	0	0	0	0	0	584900	0	0	0	0	0	0	0	0	509580	0			+	3	3	3	10.2	10.2	10.2	50.179
0	0	0	0	0	0	0	0	0	0	0	0	0	0	0	0	0	0	0	0	0	0	0	16450000	0	0	0	0	0	0	0	0	0	0	0	0	0	0	0	0			+	5	4	4	6.7	6	6	164.34
0	0	0	0	0	1802600	2452400	0	0	0	0	0	0	0	0	0	0	0	0	0	0	0	0	25381000	0	0	0	0	0	0	0	0	0	0	0	0	0	0	0	0			+	4	4	4	21	21	21	46.543
788569984	656529984	2028700032	2858299904	295209984	1243299968	588409984	1976800000	1280600064	463220000	1711699968	4129400064	600920000	852360000	746960000	813740032	1019000000	1111399936	1643100032	1543900032	779729984	622899968	978140032	594259968	1592099968	661400000	695129984	785859968	1031100032	1485600000	1084999936	721409984	1451800064	608009984	2825999872	1118000000	429190016	1377900032	1324800000	2649200128			+	9	9	9	64.1	64.1	64.1	24.409
0	0	0	0	0	0	0	0	0	0	0	0	0	0	2150600	0	0	0	7851300	0	0	0	0	0	0	0	0	0	0	0	0	0	0	0	0	0	0	0	0	0			+	2	2	1	10.9	10.9	6	22.06
25784000	142530000	0	10192000	152190000	68091000	30092000	12919000	7777100	35970000	23067000	17260000	21748000	9073400	23526000	0	20858000	28760000	10969000	15783000	15445000	28479000	49876000	89620000	24524000	32742000	42709000	22006000	169330000	59709000	17205000	0	0	26269000	15292000	11910000	22815000	58957000	33047000	16499000			+	17	11	9	38.3	29.7	25.4	51.621
249840000	1310300032	62132000	100040000	1858200064	587270016	82902000	33611000	81782000	379860000	182480000	321790016	502510016	185320000	68117000	251460000	197020000	640960000	43667000	176770000	97500000	208840000	197180000	212310000	173060000	310180000	530409984	213990000	791870016	184710000	62088000	55042000	38193000	225110000	203000000	82644000	114290000	931929984	357049984	179570000			+	26	25	1	46.8	45	3	60.044
0	0	0	0	0	4393300	0	0	0	0	0	0	0	0	0	0	0	0	0	0	0	0	0	0	0	0	0	0	0	0	0	0	0	0	0	0	0	0	0	0			+	1	1	1	9.1	9.1	9.1	23.583
2820400128	2077600000	931230016	884209984	13347999744	1381299968	8492800000	3375699968	2496999936	10732000256	1662499968	3138500096	8147200000	2454200064	2204699904	792849984	1670300032	595459968	1356300032	613089984	3525299968	409710016	955750016	1791500032	1499200000	572300032	4027699968	1955299968	12056999936	2205799936	431960000	520000000	2556199936	1506599936	1185900032	577609984	3127099904	971950016	3871200000	4090800128			+	55	55	50	81.8	81.8	76.7	69.366
0	0	1701100	4817600000	0	0	0	147220000	8098800128	0	0	0	48249000	53551000	817139968	7875200	287120000	77383000	0	16293000	7522200	632809984	0	691420032	1595800	2422899968	1245800	0	89725000	0	2206700	10367000	0	1676500	4126100	0	0	0	41970000	0			+	51	46	46	74.3	68	68	69.293
0	0	0	0	0	0	0	0	0	0	0	0	0	0	0	0	0	0	0	0	0	0	0	0	0	0	0	0	0	0	0	0	0	0	0	0	0	0	0	0			+	5	1	1	7.8	2.3	2.3	56.608
0	26759000	0	0	42730000	41219000	0	0	0	12491000	0	0	9878200	13397000	0	0	0	20189000	5952000	0	8712800	14571000	18001000	7704400	8331800	0	14241000	0	17213000	4782400	0	0	0	29906000	0	0	0	7543600	16927000	18412000			+	13	10	8	39	34.5	29.5	44.091
0	2536000	0	0	0	0	0	0	0	0	0	0	0	0	0	0	0	0	0	0	0	0	0	0	0	0	0	0	0	0	0	0	0	0	0	0	0	0	0	0			+	3	1	1	4.5	2.6	2.6	51.417
0	1200400	0	0	5216600	1873300	0	0	0	698080	2105300	0	0	0	0	0	0	0	0	0	0	0	0	8237800	0	0	3500100	0	14409000	0	0	0	0	0	0	0	0	1224900	0	0			+	10	2	2	18.6	5.7	5.7	51.267
0	0	2706600	0	3186800	0	0	0	0	0	0	0	0	3201700	0	0	0	0	0	13665000	0	2394000	0	0	1738800	0	0	0	0	0	0	0	0	0	0	0	0	0	17996000	0			+	5	5	4	21.4	21.4	18.1	38.418
228470000	448969984	69776000	257750000	1416700032	387430016	191620000	181650000	193170000	289689984	145530000	200460000	130460000	113940000	87381000	223790000	130390000	238170000	79678000	202140000	75522000	309100000	1396800000	841660032	276600000	376460000	250190000	240860000	624910016	174200000	198060000	135970000	90653000	181030000	102560000	172720000	99283000	400350016	137140000	219900000			+	30	30	22	51.3	51.3	44.4	59.51
135670000	858700032	66600000	0	1712099968	521110016	70565000	35839000	11879000	232180000	122570000	208580000	260880000	174910000	28172000	0	124340000	326689984	61900000	101230000	66418000	160600000	182220000	56366000	189670000	263240000	245360000	135940000	503569984	186610000	128360000	42707000	106340000	133140000	103070000	37056000	85506000	434840000	131500000	112700000			+	24	22	12	51.3	48.7	32.1	49.586
60335000	187320000	0	0	340630016	79700000	26468000	27720000	13445000	69169000	5739900	78904000	51957000	55963000	0	10464000	44371000	130250000	14674000	41037000	22697000	54688000	40420000	31943000	55485000	58666000	73401000	30285000	216240000	48492000	27015000	0	0	44310000	39009000	20652000	25730000	127590000	55337000	43264000			+	23	13	4	36.8	22.2	6.4	62.378
0	0	0	0	0	0	0	0	0	0	0	0	0	0	0	0	0	0	0	0	0	0	0	0	0	0	0	0	0	0	0	0	0	0	0	0	0	0	0	0			+	4	3	3	15.1	15.1	15.1	30.276
15419000	71368000	0	0	129530000	39846000	7097600	0	0	27701000	16545000	35030000	49507000	46989000	0	0	18850000	44882000	8642300	12193000	4971900	8459700	18453000	10279000	64174000	23926000	30498000	18572000	62310000	21003000	3102100	0	0	22953000	22394000	0	52211000	43170000	18451000	12948000			+	14	12	9	31.8	30.3	24.9	63.91
750460	3354000	0	3104300	6857800	6709100	3895700	0	0	11828000	0	0	1482900	0	0	0	3976400	0	0	3317400	0	0	0	0	342650	0	0	5156600	6473200	0	0	0	0	2119600	0	3115900	24315000	3112000	2668400	2334400			+	7	7	7	5.7	5.7	5.7	435.16
0	0	0	0	0	0	0	0	0	0	0	0	0	0	0	0	0	0	0	0	0	2084900	0	0	0	0	0	0	0	0	0	0	0	0	0	0	0	0	0	0			+	1	1	1	4.1	4.1	4.1	46.103
197250000	223920000	447540000	60319000	394849984	108440000	75008000	29766000	29955000	203740000	118910000	118660000	295049984	293009984	0	0	115420000	152880000	81241000	78016000	200780000	47448000	23606000	21496000	49807000	102690000	113020000	103750000	665529984	288430016	384120000	277720000	28853000	80708000	173870000	53250000	126690000	60357000	80273000	59724000			+	16	16	7	58.1	58.1	34.1	41.736
0	0	0	0	0	0	0	0	0	0	0	0	0	3000500	0	0	0	0	0	0	0	0	0	26423000	0	0	0	0	0	0	0	0	0	0	0	0	0	0	0	0			+	5	3	3	8.8	5.8	5.8	77.738
0	0	0	0	0	0	0	0	0	0	0	0	0	0	0	0	0	0	0	0	0	0	0	7426800	0	0	0	0	0	0	0	0	0	0	0	0	0	0	0	0			+	1	1	1	1	1	1	188.74
0	0	0	0	0	0	0	0	0	0	0	0	0	0	0	0	0	0	0	0	0	0	0	448080000	0	0	0	0	0	0	0	0	0	0	0	0	0	0	0	0			+	9	9	9	28.5	28.5	28.5	65.056
38758000	0	0	0	0	0	0	0	0	0	0	26969000	0	0	0	0	0	17127000	0	0	0	0	0	97836000	37448000	0	0	0	0	0	0	0	0	36915000	0	0	0	0	22985000	0			+	3	3	3	21.4	21.4	21.4	24.536
0	0	0	0	0	0	0	0	0	0	0	3115600	0	0	0	0	0	0	0	3032700	0	0	0	2501200	0	687760	0	1029600	788990	0	1888000	0	0	1817600	0	1807600	0	2353200	0	1139800			+	3	1	1	1.5	0.6	0.6	248.98
1790400	0	0	0	0	0	0	0	1943300	1071300	0	0	0	0	0	0	0	0	3058200	0	0	0	0	0	7840800	1458300	0	4156900	0	0	0	0	0	0	0	0	0	0	0	0			+	5	5	5	4.4	4.4	4.4	129.39
0	0	0	0	0	0	0	0	0	0	0	0	0	0	0	0	4915600	0	0	0	0	745130	0	268710016	0	0	0	0	0	0	0	0	0	0	0	0	0	0	542740	0			+	12	6	6	8.7	6	6	187.37
0	0	0	0	0	0	0	0	0	0	0	6708500	0	5194000	0	0	0	0	0	0	0	0	0	33507000	0	0	0	0	0	0	0	0	0	0	0	0	0	0	0	0			+	4	4	4	10.8	10.8	10.8	61.998
0	0	0	0	0	0	0	0	0	0	0	0	0	0	0	0	0	0	0	0	0	0	0	0	0	0	0	0	0	0	0	0	0	0	0	0	0	0	0	0			+	7	1	1	14.3	3.8	3.8	85.686
0	0	0	4080900	0	0	0	0	0	0	0	0	0	0	0	0	0	0	0	0	0	0	0	0	0	0	0	0	0	0	0	0	0	0	0	0	0	0	0	0			+	1	1	1	5.9	5.9	5.9	23.182
2079900	4425200	3850700	4362900	6227600	3300500	7158400	0	1696800	9697000	0	0	4175000	3402300	0	0	17266000	0	0	0	14781000	0	7060600	0	0	8058300	3783800	1029000	4577000	5718700	0	1388200	3610500	0	6889300	0	24367000	3930700	0	3513100			+	12	12	12	14.5	14.5	14.5	248.07
0	0	0	0	3160000	0	0	0	0	0	0	0	0	1193400	0	0	0	3385900	0	0	0	0	0	0	0	0	0	0	0	982040	0	0	0	0	0	0	0	0	0	0			+	3	3	3	6.3	6.3	6.3	56.964
0	0	0	0	0	0	0	0	0	0	0	0	0	0	0	0	0	112320	0	0	0	0	0	0	0	0	0	0	0	117430	0	0	0	0	0	0	0	0	70602	1569700			+	4	2	2	9.8	5.8	5.8	49.317
0	0	0	0	2317900	0	4674200	0	13621000	0	0	0	0	271720	0	0	0	288220	0	0	0	252930	681460	0	0	0	0	5039300	0	0	0	0	0	0	0	0	0	0	0	0			+	4	4	4	5.9	5.9	5.9	282.39
0	0	0	0	0	0	0	0	0	0	0	0	0	0	0	0	0	953650	0	0	0	0	0	0	0	0	0	0	0	0	0	0	0	0	0	0	0	0	0	0			+	1	1	1	3.5	3.5	3.5	56.682
0	0	0	0	0	0	0	0	0	0	0	0	0	0	0	0	0	0	0	0	0	0	0	2473600	0	0	0	0	0	0	0	0	0	0	0	0	0	0	0	0			+	1	1	1	3.6	3.6	3.6	46.203
0	0	0	7744400	0	6987600	0	0	0	0	6594400	2190500	0	2908300	0	0	0	6339000	7241400	3208700	1956800	0	8970700	0	0	1996500	0	0	0	0	4263400	0	0	0	6428100	0	0	11286000	6216800	0				1	1	1	11.8	11.8	11.8	14.279
2842800	0	0	0	12448000	0	2838200	3317000	1886500	3396600	0	1477600	7717000	3292300	0	0	0	0	0	0	1140200	0	0	944380	1618400	0	8128700	773020	7316300	1342200	0	0	0	2344400	0	0	4047900	0	0	2511200				3	3	3	8.9	8.9	8.9	55.076
0	0	0	3697500	0	0	3641700	0	0	0	0	5452900	3157700	11992000	0	0	0	0	4227300	0	0	0	0	0	5969300	0	0	8323300	0	4787800	0	0	2655700	0	0	0	0	2757700	16982000	8553100				1	1	1	5.3	5.3	5.3	39.158
3715000	7864500	5137300	10423000	5308900	7023600	6648200	2851300	6418800	7435500	3910400	13575000	5832400	0	6566400	27440000	14181000	7441000	6798400	7641400	13495000	9987500	4734500	10822000	5728000	8414900	3409300	8966900	12492000	11170000	15784000	10824000	8193200	12294000	17371000	5700100	15056000	5506200	5485200	8223000				3	3	3	22.6	22.6	22.6	23.699
10756000	12158000	19295000	7110700	3285600	2373900	5016000	0	0	0	6488300	6321800	6466700	9948900	0	0	8629800	8083700	6531400	4867400	9966300	0	0	0	5637300	6231500	6699400	5232900	13428000	4938300	29736000	16901000	0	2579200	7638600	8759600	14976000	4308600	4911900	5276500				5	5	5	8.2	8.2	8.2	69.371
17348000	18702000	29542000	3182800	46906000	15439000	22863000	17085000	1526100	22152000	4574200	16047000	20646000	25666000	0	0	19243000	4056400	10188000	5315600	6755100	4028700	9724900	14457000	4977100	3357500	19064000	65888000	46839000	11575000	10323000	3457700	5916600	5347000	9377100	3670300	21403000	5353100	1496100	11430000				7	7	7	34.9	34.9	34.9	36.053
2815800	0	0	0	15746000	2276400	8042700	0	0	5280300	5742000	3564100	7588700	7465200	0	0	0	0	3525300	0	0	0	0	14925000	0	0	7515300	5980000	10409000	5080100	3357700	7179700	0	0	5050800	0	12197000	0	2920300	0				7	7	6	33.3	33.3	29.3	28.036
0	0	0	0	0	0	0	0	0	0	0	0	0	67414000	0	0	0	0	0	0	9431600	10224000	0	0	0	0	15324000	0	0	0	0	0	17639000	0	0	28863000	0	0	0	0				34	1	0	54.9	2.2	0	108.82
0	0	0	0	0	0	0	0	0	0	0	0	0	0	0	0	0	7147100	0	0	0	0	0	0	0	0	0	0	0	0	0	0	0	0	0	0	0	0	0	0				2	2	2	10.9	10.9	10.9	22.611
2084000	0	0	0	5617000	0	0	0	0	2438400	0	4002900	4366500	14598000	0	0	0	0	0	0	0	0	0	0	0	0	6588800	15457000	7841300	5878600	3087700	0	0	0	0	0	0	0	8954500	0				3	3	2	6	6	4	70.897
0	0	8675200	0	5442000	0	4069400	0	0	4284400	0	2711800	3558900	2525400	0	0	0	0	0	0	4105600	0	0	0	0	0	0	0	2825700	2983700	4299100	0	0	0	0	0	4637400	0	0	0				3	3	3	25	25	25	22.728
1327500	0	0	0	0	1367000	0	1295900	2049700	0	0	0	0	7058300	0	0	0	0	0	0	1445000	0	0	0	1796400	0	0	0	0	0	0	0	0	0	0	0	0	0	0	0				1	1	1	16.4	16.4	16.4	13.546
0	0	0	0	0	0	0	0	0	0	0	0	0	0	0	0	0	0	0	0	2208300	0	0	0	0	0	0	0	0	0	5554000	0	0	0	1146500	0	0	0	0	0				1	1	1	2.7	2.7	2.7	69.524
0	0	0	0	1211800	0	0	0	0	0	0	0	0	756010	0	0	0	0	0	0	0	0	0	0	0	0	1190400	7024100	2222400	0	0	0	0	0	0	0	1371100	0	0	0				2	2	2	7.2	7.2	7.2	39.837
0	0	514020	0	0	0	0	0	1443100	0	0	791410	0	327640	0	0	0	961310	992190	890150	0	1631600	1436800	0	622740	0	0	0	1163800	877150	0	0	0	934120	0	0	1130700	1205200	0	0				1	1	1	1.9	1.9	1.9	52.387
0	0	0	0	0	0	0	0	0	0	0	0	0	0	0	0	0	0	0	0	0	0	0	0	0	0	0	0	0	0	0	0	0	0	0	0	0	0	0	0				13	1	1	68.3	21.2	21.2	11.488
0	1121100	0	0	2615700	0	0	0	0	0	0	0	0	0	0	0	0	0	0	0	0	1385600	0	0	0	0	0	4061100	1193300	0	1292200	0	0	0	0	4926400	0	0	844960	0				2	2	2	7	7	7	56.559
9472400	0	2709800	0	49118000	0	26631000	48782000	0	25498000	4857100	14632000	45178000	7496100	0	0	15224000	0	8325400	72819000	14892000	10662000	0	15862000	10239000	9864700	20512000	0	62510000	10435000	25333000	41433000	18400000	9536500	0	0	4473100	0	19463000	20383000				6	6	5	27.3	27.3	21.3	30.777
0	0	723960	0	0	0	0	0	0	0	0	0	1272600	780820	0	0	0	1033600	0	0	1208400	0	0	0	0	0	0	0	2820200	0	0	0	0	0	0	0	1936400	0	0	0				1	1	1	16	16	16	20.762
0	6834200	9492100	0	9430600	6313400	0	0	5454000	3495300	0	0	0	0	0	6749300	0	0	0	0	0	5548200	0	0	0	0	0	0	0	7227300	0	0	0	0	0	0	0	5693700	7102500	0				2	2	2	2.8	2.8	2.8	81.537
834500	2086600	0	0	0	0	0	0	0	0	0	0	0	0	0	0	714690	0	0	0	0	0	0	0	0	0	561040	0	6201000	0	0	0	0	0	0	0	6137600	0	0	0				4	4	4	10.8	10.8	10.8	44.564
0	0	0	0	870990	0	276620	0	0	0	0	287230	0	0	0	0	0	0	0	0	185250	0	0	0	145410	0	0	0	491020	0	0	0	0	0	310310	0	372260	0	235910	183910				1	1	1	4.8	4.8	4.8	49.973
5450100	3502000	7629900	8906800	1775700	6352900	7188700	2687100	0	3031200	5439300	0	3924000	2484700	0	0	0	8737000	5844100	0	3831700	4769700	9719100	0	6565500	0	3090000	5097600	3884700	3755000	3054500	3748000	0	0	0	2984900	21061000	8604100	17583000	14144000				2	2	2	5	5	5	51.853
267820000	312820000	227300000	523800000	317969984	185300000	181120000	216190000	198920000	195770000	221810000	282080000	351870016	236920000	920209984	502609984	324590016	466649984	348480000	621809984	480270016	336910016	705459968	1022400000	248670000	415420000	581329984	411169984	273510016	360860000	248070000	440929984	554009984	1787299968	448180000	335980000	672670016	6682100	387449984	261500000				5	1	1	41.2	11.8	11.8	8.7266
0	0	0	0	0	0	0	0	0	0	0	0	0	0	0	0	0	0	0	0	0	0	0	0	0	0	0	0	0	0	0	0	0	0	0	0	0	0	0	0				1	1	1	0.8	0.8	0.8	137.22
611290	477520	298770	411890	903630	360690	1370200	581350	294640	745220	869430	1418100	0	603450	0	0	0	477570	0	308890	0	627000	456570	0	0	448820	506460	969310	807880	0	981630	367790	0	799850	0	908860	0	0	373190	679730				1	1	1	3.5	3.5	3.5	61.999
0	0	2871300	0	0	0	0	0	0	0	0	0	0	2032400	0	0	0	0	0	0	0	0	0	0	0	0	0	0	1920300	0	0	0	0	0	0	0	0	0	0	0				1	1	1	4.8	4.8	4.8	45.26
0	11122000	5078100	5528700	24867000	9348500	41297000	13748000	12514000	35139000	16737000	5399300	39962000	15244000	7500700	18665000	0	8769700	11878000	0	0	11971000	7538300	8133900	34455000	6172500	33717000	0	4691600	6872500	0	15444000	6871900	6588700	14088000	15720000	20532000	6810400	6770900	9690100				1	1	1	4.1	4.1	4.1	36.431
0	0	0	0	0	0	0	0	0	0	0	0	0	0	0	0	0	338690	0	0	0	0	0	0	0	0	0	0	0	732200	0	0	0	0	0	0	0	0	0	915320				1	1	1	11.4	11.4	11.4	13.519
0	0	2070600	0	0	0	0	0	0	2158000	0	0	2810600	0	0	0	0	0	0	0	0	0	0	0	0	0	0	0	0	0	0	0	0	0	0	0	0	0	0	0				2	2	2	2.4	2.4	2.4	107.14
0	0	0	0	0	0	0	0	0	0	0	0	0	0	0	0	0	0	0	0	0	0	0	0	0	0	0	0	0	0	60996000	15214000	0	0	0	0	0	0	0	0				3	3	3	21.7	21.7	21.7	30.975
0	0	0	0	699100	0	0	0	0	917770	0	0	0	0	0	0	0	0	0	0	0	0	0	0	0	0	0	0	1821400	0	0	0	0	0	0	0	788400	0	0	0				1	1	1	4.3	4.3	4.3	38.298
11281000	13693000	24382000	16202000	8531000	19900000	10707000	17859000	21640000	10866000	21487000	12102000	14948000	6051900	0	0	22746000	7313200	10055000	27043000	13991000	18960000	10726000	23253000	9154100	19946000	14630000	34612000	23808000	29768000	43551000	29337000	16600000	18888000	15219000	26041000	0	10396000	29786000	30535000				8	8	8	18.5	18.5	18.5	60.192
0	0	0	0	478540	0	0	0	0	471580	0	0	572870	0	0	0	0	0	0	0	0	0	0	0	186460	0	348720	0	994760	0	0	0	0	0	0	0	0	0	0	0				1	1	1	4	4	4	54.253
17582000	15478000	23407000	31944000	13473000	12117000	26365000	17841000	8436500	9285400	33427000	33299000	20653000	62234000	11259000	0	54380000	23337000	21107000	21682000	23637000	13764000	20877000	42102000	40403000	25125000	14574000	44884000	31022000	19321000	27019000	25414000	26712000	64715000	21591000	34270000	62918000	27110000	33649000	31121000				8	8	8	15.9	15.9	15.9	82.577
0	0	0	0	0	0	0	0	0	0	0	0	0	0	0	0	0	0	0	0	0	0	0	0	0	0	0	0	0	0	0	0	0	0	0	0	0	5201700	0	0				1	1	1	1.5	1.5	1.5	138.62
1265200	1246300	0	0	0	0	0	0	0	2308100	0	0	0	1263000	0	0	0	0	0	0	0	0	0	0	0	0	0	0	0	0	0	0	0	0	0	0	1474400	0	0	0				2	2	2	10.1	10.1	10.1	32.444
1128300	3049100	3683900	906310	2636800	828490	2942300	1837900	0	2262500	8246000	3561000	2144600	11073000	0	0	0	0	0	2886700	35618000	2460200	1804300	0	6671600	6053500	4084700	0	4150400	2765600	12531000	2852600	0	0	1228200	2425400	6349400	2368900	3501000	1417900				6	6	6	10.4	10.4	10.4	97.201
23236000	24010000	29267000	38222000	19243000	28241000	46541000	24451000	53305000	29417000	61261000	36587000	51280000	16129000	46584000	0	81175000	27993000	33610000	51972000	43502000	47106000	22295000	48126000	73024000	47669000	14148000	56087000	37594000	28860000	34566000	48896000	52637000	35166000	43083000	40361000	30648000	37470000	42775000	41509000				7	7	7	30	30	30	38.05
8909700	12691000	2711800	0	36561000	2359300	1212100	8432600	1901200	8982000	0	4837600	5553900	4718600	0	0	8244900	11933000	1201900	0	0	837580	0	0	2407600	1018200	2335300	0	37623000	3863400	0	0	1137200	0	2120000	121140000	12931000	3953800	2893100	950900				2	2	2	14.5	14.5	14.5	18.804
2029000	0	3110000	2849100	0	3051400	4017700	0	1494000	2072000	2682000	3881000	3098400	2594600	1887500	3593500	0	4920200	2154700	0	1752300	4818200	2170400	6326600	4549400	1865600	1456800	4669800	1878400	1829900	2455400	1702400	1671900	1522100	3604200	2235300	2118500	3867400	1525500	4406300				3	3	3	29.8	29.8	29.8	20.925
12547000320	9532900352	5600500224	9715200000	12295999488	8051500032	3833499904	4396800000	2563200000	5558000128	7550400000	7833500160	18582999040	22857000960	10245000192	7033600000	12300999680	19495000064	16654999552	20298000384	19238000640	5148400128	21952999424	23655000064	13900999680	10529999872	17789999104	17984000000	3661799936	9980399616	11050000384	18915999744	17435000832	22709999616	11436999680	13171000320	12780000256	8426899968	4293600000	4702000128				12	12	12	75.8	75.8	75.8	10.884
0	0	0	0	0	0	0	0	0	0	0	0	0	0	0	0	0	0	0	0	0	0	0	0	0	0	0	0	0	0	0	0	0	0	0	0	0	0	2524300	2218000				2	2	2	1.7	1.7	1.7	152.93
0	5260100	1869400	3341700	3355600	3093900	982850	1834700	1879000	617990	3091500	3627100	0	0	0	5848900	4570800	1216100	1033700	2135200	1803500	2343600	1304000	2197700	2223000	2116800	0	0	1100500	2305300	1055700	0	2478200	2724800	2589000	3880700	3480100	1900500	1029400	1683900				4	4	4	11.9	11.9	11.9	50.863
0	0	0	0	1537600	1871100	0	0	0	0	2557600	0	0	0	0	0	0	0	0	0	0	0	0	0	0	0	0	0	0	0	1672800	0	0	0	0	0	0	0	0	0				3	3	3	6.3	6.3	6.3	56.719
3072800000	4530100224	3625600000	12572000256	8551900160	3327099904	2824699904	4027500032	771849984	7132899840	1366400000	961689984	1524300032	5457099776	2187399936	976270016	752960000	6818899968	10284999680	15512999936	24149000192	5512099840	17301999616	8101400064	6728900096	7776099840	9320500224	7853000192	933459968	6660400128	6815099904	1937299968	1631600000	8286199808	1499299968	9053599744	6066899968	10200000512	2286400000	1681900032				6	6	6	24.4	24.4	24.4	9.898
317400000	271200000	239680000	454089984	216810000	163380000	185000000	182880000	205550000	209250000	238340000	228020000	272049984	464040000	265140000	251640000	280750016	340289984	345120000	428689984	434649984	314790016	287980000	345070016	535049984	372080000	308929984	678529984	255190000	261720000	239450000	260310000	363769984	338809984	271560000	398230016	243110000	186520000	393400000	282240000				38	38	2	56.2	56.2	2	122.2
0	0	0	0	0	0	0	0	0	0	0	0	0	0	0	0	0	0	0	0	0	0	0	0	0	0	0	1529600	0	0	0	0	0	0	0	0	0	0	0	0				2	2	2	8.4	8.4	8.4	44.614
6744699904	4803899904	841030016	798040000	722680000	1665200000	601260032	711379968	1114800000	45968000	36680000	8632200	159210000	39221000	880569984	2072800000	935840000	476300000	608609984	516089984	110330000	736049984	64417000	119580000	850640000	1150400000	959129984	440660000	231470000	195450000	140150000	195190000	242140000	118310000	112750000	191750000	37050000	164260000	118410000	190480000				25	25	25	61.8	61.8	61.8	45.205
0	458170	0	0	0	0	0	0	0	0	0	0	0	0	0	0	0	0	0	0	0	0	0	0	0	0	0	0	0	0	662440	629810	0	0	0	0	0	0	0	0				1	1	1	6.2	6.2	6.2	29.246
43045000	19877000	17699000	9380300	12741000	19541000	32503000	15187000	27328000	18572000	36947000	24712000	19088000	18290000	5574200	0	28223000	54597000	45163000	60370000	33112000	21336000	23823000	19923000	127190000	54215000	54192000	21073000	7876600	45459000	34734000	106430000	53743000	49669000	16873000	44693000	13246000	27755000	20280000	19210000				6	6	6	18.9	18.9	18.9	47.65
0	0	0	0	13960000	0	0	14524000	0	0	0	0	0	0	0	0	0	0	0	0	0	0	0	0	0	0	0	0	30303000	0	0	0	0	0	0	0	0	0	0	4304300				9	9	8	9.2	9.2	8.4	163.29
603360000	434620000	251710000	246450000	206090000	145320000	269200000	456929984	334649984	321940000	214760000	406270016	506649984	1019100032	82419000	31815000	195060000	180810000	374580000	243580000	238310000	322510016	54107000	121150000	190330000	271630016	688520000	28802000	330220000	435660000	293340000	182400000	509860000	351760000	159700000	661820032	426929984	159130000	243600000	263720000				62	62	56	45	45	42.3	187.15
21639000	12542000	12167000	16277000	7100400	7676000	27029000	21176000	17096000	12850000	15968000	10283000	22215000	15781000	13626000	15476000	21100000	14555000	16125000	14815000	3693600	35071000	11037000	11783000	20019000	29829000	7396100	24428000	16195000	13876000	8582900	4446900	12183000	20964000	21531000	16545000	27456000	9236000	9357400	7559000				5	5	5	44.4	44.4	44.4	23.171
597209984	511760000	319350016	460750016	218800000	275340000	492760000	684529984	1127399936	287230016	240260000	287160000	318430016	337240000	1175600000	1382400000	486889984	385280000	268470016	337790016	382969984	691939968	330220000	413340000	338390016	725180032	356500000	526190016	247810000	314140000	330129984	396140000	694540032	536430016	401470016	736080000	357030016	241550000	286480000	108880000				6	6	6	45.2	45.2	45.2	15.799
5699599872	4477499904	7841099776	9425699840	4335499776	6180599808	2912100096	3209600000	3351399936	3073799936	2187099904	6452100096	6438600192	11518999552	23960000512	20259000320	4363500032	16307999744	7962899968	6037199872	5083800064	4255800064	8038499840	7384999936	7281299968	4858599936	6698999808	2960199936	4248199936	5761999872	2996600064	4344300032	11424000000	9399900160	7091899904	9058400256	7742199808	5184900096	7636299776	8147599872				13	13	8	73.8	73.8	53.2	16.214
877969984	314600000	434230016	593849984	47957000	89457000	104610000	156530000	989820032	272620000	135500000	888030016	134730000	658640000	2771699968	3848399872	506870016	229420000	594870016	153410000	233040000	77325000	963200000	710140032	1585500032	764400000	618960000	186160000	194450000	201050000	73950000	198760000	1916400000	36424000	244860000	747809984	460960000	189010000	59870000	37768000				9	6	6	66	45.4	45.4	16.387
3279899904	3114599936	1087600000	971009984	4450400256	1312999936	5162800128	2696999936	1598099968	7593299968	3014599936	1572999936	4326700032	5983699968	3856000000	977139968	1056099968	1995200000	3190700032	2433900032	2123600000	1420300032	3005499904	1007500032	5119399936	1491699968	6344099840	2267399936	1480800000	1924700032	640060032	556120000	654209984	3481499904	1850400000	1011800000	3905100032	1545299968	1911100032	1488600064				11	11	11	65.4	65.4	65.4	18.098
4174900	0	0	0	0	0	5967500	0	0	21717000	0	3213700	1832200	2040200	0	0	0	3221000	6027100	5868100	9343700	0	0	0	6653100	0	4645300	4094200	0	0	0	0	0	1846300	0	0	0	0	2369500	0				3	3	2	23.9	23.9	13.7	12.778
39092000	77021000	0	29551000	71414000	32347000	96992000	57167000	22834000	147230000	133360000	87150000	120320000	195600000	36920000	23851000	23572000	35551000	166460000	24112000	113940000	37204000	198440000	25900000	214980000	36263000	136580000	68599000	62045000	34484000	22166000	0	19514000	60739000	34904000	29462000	94534000	47390000	36628000	49630000				4	4	4	46.6	46.6	46.6	12.557
86776000	165820000	40337000	43972000	98289000	21215000	190860000	96364000	72073000	249520000	81510000	65382000	136220000	178230000	157070000	63779000	55602000	102010000	159100000	148160000	212230000	77692000	185930000	65782000	227320000	75951000	320310016	87574000	287880000	81003000	64473000	0	0	101490000	58976000	91976000	184170000	44077000	120590000	111100000				2	2	0	26.1	26.1	0	12.496
89506000	91706000	0	0	67098000	22759000	103600000	92780000	19834000	123140000	54012000	69505000	90221000	88239000	39448000	7872100	20598000	38965000	72827000	32409000	46186000	20078000	187810000	29802000	246680000	36114000	147630000	28123000	31339000	22409000	14371000	20939000	13438000	176590000	32069000	18051000	181640000	26456000	21079000	6446300				2	2	2	24.8	24.8	24.8	12.283
0	0	0	0	0	0	0	0	0	7163700	0	0	0	0	0	0	0	0	0	0	0	0	0	0	0	0	0	0	0	0	0	0	0	0	0	0	0	0	0	0				2	2	2	17	17	17	12.042
0	0	0	0	0	0	0	0	0	0	0	0	0	0	0	0	0	0	0	0	0	0	0	0	1443300	0	0	0	0	0	0	0	0	0	0	0	0	0	0	0				4	1	1	38.5	16.2	16.2	12.582
0	0	0	0	12451000	0	0	0	0	9935200	0	0	0	2369800	0	0	0	0	0	0	0	0	0	0	14496000	0	0	0	0	0	0	0	0	0	0	0	4966100	0	0	0				2	1	1	19	9.5	9.5	12.506
30303000	20801000	3229800	0	6286100	0	54565000	20167000	5861400	28811000	14349000	24688000	46578000	86405000	11705000	0	3559000	30902000	26151000	23207000	19521000	20099000	21839000	0	73682000	5033300	13427000	10924000	11116000	10072000	13835000	5348000	4636000	20093000	7239600	6375600	40171000	3657600	15206000	6111100				3	2	2	34.7	25.4	25.4	12.945
8630800384	5481900032	2728800000	2257299968	9243199488	5458800128	12288000000	7428700160	4462400000	16981000192	7027299840	6062700032	14846999552	18580000768	11500999680	3856199936	4502700032	5770899968	7794599936	4533899776	5044400128	3690200064	8968299520	3293700096	14625000448	4255600128	15438999552	4384900096	3837499904	5361999872	2750400000	3616399872	2589799936	9197700096	5740599808	3266099968	12124000256	4240800000	7074500096	5151799808				41	41	41	55.6	55.6	55.6	83.283
6380000256	5381300224	2248100096	1842800000	4581000192	3190299904	8352600064	5856200192	3297100032	8497900032	5119099904	5825399808	10172999680	13672999936	8046199808	2972400128	2785400064	7531899904	7992000000	4135399936	4515100160	2075699968	6091299840	2460999936	11802999808	2293799936	9219399680	3107899904	2810500096	4525799936	1728600064	2289200128	1919900032	6945399808	3933499904	2311699968	7793399808	2158799872	5032500224	5285700096				9	9	9	82.2	82.2	82.2	11.765
608480000	503980000	60160000	29890000	386609984	130720000	1034499968	605960000	360670016	4504900096	344760000	239690000	464620000	1750800000	562440000	232430000	461140000	255250000	1124099968	949889984	316640000	463440000	1860199936	592419968	540860032	301790016	2476800000	162030000	993710016	119330000	296449984	245950000	175170000	345249984	410780000	191920000	1095800064	256030000	567660032	362820000				22	22	22	60.7	60.7	60.7	49.439
21998999552	13192999936	7709899776	5408099840	16359999488	12798000128	28895000576	17468000256	11050999808	32345999360	17418999808	12549000192	25853999104	53475000320	19537000448	10503999488	7537900032	20301000704	24683999232	12878000128	12304000000	7357199872	21302999040	7041200128	27854000128	7012400128	28912001024	12837000192	8758400000	13226999808	6426899968	13226999808	8537500160	17084000256	14083000320	8049500160	24359000064	12334999552	12122999808	11171999744				27	27	10	94.9	94.9	51	37.654
506740000	371760000	0	0	157950000	248870000	0	0	0	0	0	29178000	0	11013000	0	0	0	0	1044700032	208240000	156280000	93311000	0	0	525760000	0	1282400000	41909000	0	0	0	0	0	1612199936	96871000	0	180310000	313769984	484200000	443670016				22	6	6	79.1	25	25	36.591
0	0	0	0	0	0	0	0	0	0	0	0	0	0	0	0	0	0	3896400	91444	0	0	0	0	0	0	64180	0	0	0	0	0	0	0	0	0	0	0	0	62066				2	2	2	1.2	1.2	1.2	138.94
0	0	0	0	0	0	0	0	0	0	0	0	0	0	0	0	0	0	0	0	0	0	0	0	0	0	0	0	0	0	0	0	0	0	0	0	0	0	0	0				1	1	1	1.5	1.5	1.5	74.139
0	0	0	0	2077600	0	0	677850	0	0	0	0	1283700	0	0	0	0	0	0	0	0	0	0	0	0	0	353830	0	706710	0	0	0	0	0	0	0	0	0	0	400800				1	1	1	15	15	15	14.914
0	0	0	0	4683400	0	265860	0	0	0	0	0	0	0	0	0	0	0	0	0	281020	0	0	0	0	0	318330	0	3199600	0	0	0	0	0	0	0	0	0	357790	563840				4	4	4	7.3	7.3	7.3	94.972
0	0	6717000	0	0	0	0	0	0	3222500	0	3095900	0	4794300	0	0	0	3956300	0	0	0	0	0	0	2336400	0	3954800	4463400	3414300	2357200	0	0	0	0	0	0	6597500	3455000	0	2565900				4	4	4	22.5	22.5	22.5	38.177
0	0	1517600	0	0	0	9048000	2982700	0	11753000	0	5401500	12456000	11311000	0	0	0	2605300	3230500	0	0	0	0	0	3207000	0	3017400	0	15274000	6388500	0	0	5338900	0	1891100	0	4606400	0	5548700	5381300				1	1	1	4.5	4.5	4.5	23.511
585890	0	0	0	1357000	0	974280	0	0	884130	0	0	980560	0	0	0	0	0	0	0	0	0	0	0	0	0	0	0	9270500	0	0	0	0	0	0	0	0	0	0	0				2	1	1	9	5.7	5.7	39.34
0	1299000	0	0	0	0	0	0	0	0	0	0	0	0	0	0	0	0	1494200	0	0	0	0	0	0	0	0	0	0	0	1568400	3108300	0	0	0	0	0	0	1524000	1748900				2	2	2	26.5	26.5	26.5	10.881
5065500	6302900	5614600	3859100	104770000	4567300	42774000	44358000	12293000	44782000	1832000	24276000	73704000	52477000	9501900	3520100	3902300	2102700	6614100	2528200	38299000	0	0	28944000	3766600	0	18601000	34007000	161310000	17765000	4240000	10151000	3477800	2955000	0	0	67562000	5185400	29734000	40981000				20	20	20	35.8	35.8	35.8	77.063
100369997824	104260001792	191910002688	165839994880	66800001024	179769999360	93281001472	104190001152	155089993728	76780003328	176759996416	145920000000	74549002240	74239000576	104819998720	136330002432	133959999488	116949999616	127070003200	167560003584	98433998848	162610003968	75379998720	110660001792	88629002240	150860005376	80932003840	137720004608	98901999616	98190000128	155220000768	194350006272	187720007680	116979998720	164449992704	163890003968	87418003456	169320005632	105920004096	106220003328				90	90	88	85.5	85.5	82.5	78.181
0	0	0	0	0	0	6389500	0	0	7983800	0	8575900	6563900	0	0	0	0	0	0	0	3308000	0	0	0	0	0	4112900	0	12861000	2806800	0	0	0	0	0	0	3049900	0	4112100	10047000				7	7	7	18.2	18.2	18.2	51.676
93951000	65741000	18746000	5919000	2047900	36492000	2156200	1419500032	3406400000	786990016	2727000	9745100	127810000	13313000	12157000	27559000	17408000	131730000	5685900	0	1656600	7017300	1166000000	1341200000	3075399936	86969000	6848400	14253000	3453400	17710000	21479000	19311000	7716200	1122899968	33430000	8265900	6997100	43452000	9226900	25126000				2	2	2	65.8	65.8	65.8	8.1875
17221000	23779000	49591000	35949000	0	49479000	9733300	27851000	16031000	20213000	31069000	33005000	13779000	17792000	29101000	78129000	19004000	20624000	22679000	41089000	56284000	37274000	24714000	32191000	46529000	15092000	15615000	43900000	9844200	25548000	39588000	57551000	69310000	10637000	37756000	46283000	14549000	36853000	21270000	19892000				4	4	4	40.1	40.1	40.1	16.55
253680000	384160000	859379968	1109200000	397710016	421950016	802360000	753689984	854960000	652609984	1181400064	779360000	588979968	389680000	614380032	570019968	824289984	664209984	964350016	1250000000	901769984	949299968	689980032	657180032	973820032	515550016	364480000	681670016	668030016	542300032	1302599936	1204700032	914400000	566899968	755969984	678489984	558140032	564809984	415160000	505080000				8	8	8	47.7	47.7	47.7	14.326
2127100	0	0	0	0	0	0	0	0	1837900	0	0	2271700	2303800	0	0	0	1423100	0	0	0	0	0	2100000	2025200	0	694570	0	1434000	0	0	0	0	0	0	0	0	0	0	0				2	2	1	6.3	6.3	3.1	54.305
7578700	0	6994000	2211400	4132800	3530800	0	0	0	7493800	0	0	3516900	4651700	0	0	0	9521300	0	0	0	0	0	0	2994800	0	0	0	8726200	1854600	0	0	0	3270200	6372600	0	3330100	0	7263300	5510200				2	2	2	6	6	6	53.688
22504000	65753000	7203400	0	182060000	30068000	22328000	8085600	0	26562000	14298000	20052000	39683000	40133000	0	0	13324000	33821000	9981700	12940000	13840000	0	7709000	9925400	6415600	7813400	58266000	18315000	91676000	17544000	0	0	0	47644000	8118000	0	33774000	33580000	9365900	7981100				11	11	11	43.9	43.9	43.9	38.714
426569984	698899968	278820000	703699968	1686899968	747329984	506220000	239420000	550339968	509190016	458120000	434860000	265640000	416480000	584150016	611640000	377990016	400590016	158160000	552710016	87340000	585880000	1776499968	1049800000	536350016	739190016	197750000	221380000	979270016	896360000	313180000	628780032	201740000	302350016	400240000	295870016	247880000	474030016	221950000	371110016			+	36	36	25	59.8	59.8	48.1	66.038
2836500	0	2362800	0	0	0	0	0	0	4504100	0	0	2213000	2626600	0	0	0	2273200	1897700	0	0	0	0	0	3407300	0	0	0	0	0	0	0	0	0	2220400	0	0	0	3124000	0				2	2	2	29.1	29.1	29.1	12.618
47149000	63984000	102780000	96618000	7012000	35510000	25937000	25869000	35683000	3710900	33843000	199800000	11749000	0	81433000	180630000	77221000	110530000	42554000	32122000	12545000	76473000	25190000	81406000	139980000	51745000	9429700	31901000	12595000	25305000	19536000	26824000	237730000	21580000	52322000	36953000	8794700	42033000	31444000	39787000				15	15	15	44.6	44.6	44.6	57.767
10478000	10341000	6593200	5496700	62527000	6757800	28629000	0	0	5990200	7275600	9378400	53977000	58640000	0	0	0	10931000	33341000	0	0	0	5351200	0	0	0	61921000	3158800	20687000	35534000	0	2301700	0	2956900	12298000	0	18869000	9913600	8268700	3970600				6	6	6	48.3	48.3	48.3	22.782
11060000	25609000	29838000	0	20822000	0	0	0	0	8267800	0	0	6734800	5532200	0	0	0	4427300	0	0	7850200	0	0	0	0	0	7021200	5580600	49880000	8361100	0	0	0	8193600	0	5494400	15765000	0	0	0				2	2	2	23.7	23.7	23.7	10.834
2180200	6611500	9377700	0	17145000	0	0	0	0	16003000	10389000	4700600	0	0	0	0	0	0	0	0	0	0	0	0	0	0	0	0	34792000	10471000	0	0	0	0	0	0	0	0	0	0				11	11	11	19.2	19.2	19.2	87.248
2306300	0	0	0	0	0	0	0	0	5929000	0	0	5409100	25190000	0	0	0	0	0	2988800	0	0	0	0	4572300	0	5845100	0	0	2128100	0	0	0	0	0	0	1748800	0	0	0				2	1	1	16.7	16.7	16.7	13.185
43107000	22939000	13687000	4872500	65964000	14814000	60439000	29863000	12658000	184420000	33101000	39949000	92712000	200490000	67938000	7908500	9756800	24652000	113940000	25969000	30077000	17629000	50380000	11218000	182900000	11480000	226930000	56785000	23037000	27330000	13206000	31060000	11942000	97365000	19785000	4321500	58650000	17634000	34117000	22214000				3	3	3	19.8	19.8	19.8	13.38
109850000	68144000	116010000	100600000	80339000	86938000	99875000	85272000	77038000	84307000	94429000	91185000	160740000	199970000	105380000	52227000	126530000	206170000	173960000	124470000	41414000	65903000	104960000	59025000	254300000	97666000	110900000	90806000	95258000	90482000	96602000	110940000	131340000	45071000	104790000	82953000	98861000	85583000	48278000	52558000				13	13	7	28.9	28.9	18.4	85.696
6097400	12269000	98356000	6246900	28687000	4751400	11509000	0	0	21799000	8586300	23424000	14458000	8795100	0	0	32012000	5993100	1864000	0	2438200	0	0	0	1695900	0	5318300	3780000	29649000	18613000	0	0	106890000	0	15003000	0	5462000	3995700	0	4742000				5	5	5	67.5	67.5	67.5	13.242
0	0	0	0	905960	0	0	0	0	0	0	0	859900	5062700	0	0	0	0	0	0	0	0	0	0	0	0	0	0	4487100	0	0	0	0	2088200	0	0	12863000	0	0	0				1	1	1	18.9	18.9	18.9	10.18
11568000	9351500	5731400	9189900	0	7421400	10828000	5304600	6315700	7621800	0	6603200	8658400	10710000	4696200	0	19498000	9482900	8875200	14366000	42690000	9437600	10856000	0	8408900	22050000	3390500	3012500	6954900	8649100	13994000	8938100	13318000	8895400	10658000	0	20663000	12464000	12598000	10113000				8	8	8	24.6	24.6	24.6	57.116
15701000	17146000	0	2848400	72394000	18388000	19044000	4136100	0	12452000	4338300	6493600	54387000	59027000	0	0	5904500	7348200	11653000	11237000	5329700	3201100	8641800	11884000	4174100	0	17992000	31961000	33510000	14006000	10081000	0	0	15771000	4529300	0	28892000	13651000	3282000	0				10	10	10	36.4	36.4	36.4	40.411
7280800	9774500	16860000	0	0	0	0	0	0	3328300	0	0	14447000	7086200	0	0	0	0	3471400	0	0	0	0	0	5566800	0	0	19923000	3778600	4191800	0	0	0	0	0	0	0	0	0	0				4	4	4	16.4	16.4	16.4	49.83
132190000	203490000	255420000	279049984	106240000	205140000	164930000	287760000	284409984	164390000	166360000	207310000	155870000	68859000	131550000	148570000	133040000	169220000	183180000	313120000	328880000	269260000	134700000	257520000	229640000	219400000	121670000	354190016	250190000	255760000	338560000	245900000	162930000	254730000	204660000	333980000	281689984	155360000	278350016	315889984				15	15	1	45.4	45.4	3.8	58.112
0	0	0	2017800	0	0	0	0	0	1786800	0	0	2400900	1627100	0	0	0	0	1654800	0	0	0	0	0	1458900	0	0	0	2355500	1785000	0	0	0	0	2198900	0	0	0	2115700	2376500				2	2	2	4.1	4.1	4.1	63.111
4443300	0	17764000	6766700	3781200	7997600	1573500	4280400	6190200	3093800	5253800	5447500	0	7064400	0	0	0	7235400	5558700	6383600	3187300	4132400	4874200	5229300	7784500	2858400	4591700	3724000	7041400	11832000	3427800	0	6097400	3042000	0	2670400	5473000	0	11918000	17439000				4	4	4	15	15	15	37.564
0	9862000	42844000	0	21084000	156080000	0	0	0	11124000	0	16395000	15046000	7955000	0	0	0	0	10211000	0	0	0	0	0	0	0	0	0	34125000	22734000	0	0	22571000	0	0	0	14828000	8308800	0	0				2	2	2	21.4	21.4	21.4	15.054
49886000	38790000	149200000	46553000	35248000	53091000	79305000	136750000	112340000	101520000	128180000	78627000	110320000	142880000	63355000	99174000	185480000	71877000	117710000	161100000	109030000	73789000	84724000	82896000	163670000	100900000	25551000	171150000	103830000	111690000	164360000	133690000	136870000	165220000	65386000	111800000	56416000	97915000	97288000	117390000				11	11	11	35.1	35.1	35.1	37.821
0	0	0	0	0	0	0	0	0	0	0	0	0	3815000	0	0	0	0	0	0	0	0	0	0	0	0	0	0	0	0	0	0	0	0	0	0	0	0	0	0				1	1	1	2.1	2.1	2.1	83.263
11333000	0	6831100	0	7820800	0	0	8733800	9521900	13483000	0	0	6317000	0	0	4842900	6888900	7721200	0	13552000	0	0	0	0	0	13776000	4976300	0	20911000	7421500	0	0	5031400	0	3801700	5142800	0	10108000	0	0				2	2	2	6.7	6.7	6.7	28.837
14143000	9665000	9337300	6607500	13979000	10344000	30418000	27107000	16662000	20399000	18692000	22789000	11471000	14363000	9119700	11166000	20401000	9219900	7618500	15617000	21496000	19380000	19347000	18759000	14596000	12054000	13345000	15763000	8043600	9821700	47511000	26144000	11341000	27837000	22624000	24257000	51040000	17641000	11827000	16478000				8	8	8	35.2	35.2	35.2	40.076
0	0	0	0	4259800	2314700	3520400	0	0	3489800	0	3962200	5308000	4093600	0	0	0	0	0	0	0	0	0	0	0	0	0	3301800	5279900	0	0	0	0	0	0	0	4821500	0	0	0				4	4	4	3.8	3.8	3.8	139.09
0	0	0	0	8777000	0	0	0	0	0	2857900	0	0	27653000	0	0	0	0	0	0	0	0	0	0	0	0	0	0	8237400	0	0	0	0	0	0	0	0	0	0	0				4	4	4	10.9	10.9	10.9	53.651
2617600	8165100	6738500	5555200	43543000	15847000	17027000	8169200	0	25594000	0	5728000	10831000	6685400	0	0	6495300	3151200	4208400	0	2667800	0	1677400	3051900	0	1245400	2052500	4313300	30479000	2006700	9626800	5152500	1176600	5296900	13049000	3136700	35154000	7138700	2778200	4398400				7	7	7	28.4	28.4	28.4	35.936
0	0	3819400	3438100	3260800	4596300	0	0	0	0	0	4588300	7810600	12830000	0	0	0	0	4692700	0	0	0	0	0	0	0	7178200	0	2348800	5448400	0	0	0	0	4586600	0	2166800	4573900	0	0				2	2	2	14.8	14.8	14.8	23.356
150790000	473710016	3761700	3675000	0	0	5872000	205400000	477560000	0	0	0	0	0	254970000	1553500032	166630000	34144000	25560000	57533000	2890100	0	0	0	104870000	26382000	0	0	0	0	0	0	7660000	0	0	5633500	0	0	4825700	2678600				9	5	5	65.2	41.8	41.8	16.445
3174000128	1286700032	1012600000	552700032	2678099968	1648099968	4463399936	2361200128	599500032	4935099904	2056000000	2456499968	2627699968	4780599808	2333299968	761580032	630499968	2173799936	3682299904	961609984	1457100032	759280000	1990000000	794979968	4150500096	495049984	4885700096	1557299968	1178499968	1958800000	486320000	635980032	518449984	5155899904	897369984	770070016	4221400064	2122099968	1079000064	1042000000				9	9	4	96.2	96.2	50.9	11.265
0	0	0	0	0	0	0	0	0	5941200	0	0	0	1651400	0	0	0	2275100	0	0	0	0	0	0	4096700	0	0	0	0	0	0	0	0	0	0	0	0	0	0	0				4	1	0	38.5	16.2	0	12.989
0	0	0	0	0	0	0	0	0	0	0	0	0	0	0	0	0	0	0	0	0	0	0	0	0	0	0	0	0	0	0	0	0	0	0	0	0	0	0	0				1	1	1	10.6	10.6	10.6	18.354
0	0	3268200	0	0	0	2289100	0	0	0	0	5305400	2736000	7690100	0	0	0	0	0	0	0	0	0	0	0	0	0	0	4103600	1251900	0	0	0	0	0	0	3606300	0	0	0				3	3	3	30.5	30.5	30.5	11.737
0	0	0	0	0	0	0	0	0	0	0	0	0	0	0	0	2334000	0	0	0	0	0	0	0	0	0	0	0	0	0	0	0	0	0	0	0	0	0	0	0				1	1	1	2	2	2	93.517
957209984	1073400000	517409984	929539968	776190016	715489984	1140199936	900060032	594560000	1022400000	762620032	847240000	1021100032	1212999936	843270016	631449984	902960000	986089984	708990016	1032300032	1401600000	1497799936	1298000000	1062400000	894380032	1165799936	588710016	2152399872	598700032	972070016	560440000	1012400000	500150016	1398400000	1341500032	600049984	1398300032	760860032	760920000	551539968				20	20	20	33.3	33.3	33.3	57.832
0	0	0	0	0	0	0	0	0	0	0	0	0	0	0	0	0	1317100	0	0	0	0	0	0	827170	0	0	0	0	0	0	0	1527700	0	0	3974400	0	0	0	0				5	5	5	10.2	10.2	10.2	72.332
12993999872	10586000384	18068000768	15911000064	3704000000	17649000448	5295399936	10538999808	15857000448	5092499968	14055999488	19808999424	8528799744	11025999872	15932000256	24184999936	17332000768	23245000704	12862000128	8756100096	8861100032	7677400064	7696300032	7993600000	11880999936	8497200128	9976599552	7324100096	4366000128	11843999744	7679399936	8435899904	20426999808	10209000448	13356999680	13850999808	3632100096	13308999680	11192999936	16213000192				14	14	14	77.4	77.4	77.4	16.572
0	0	0	0	0	0	0	0	0	0	0	0	0	0	0	0	0	0	0	0	0	0	0	0	0	0	0	1130300	0	0	0	0	0	0	0	0	0	0	0	0				2	2	2	3.8	3.8	3.8	95.337
0	0	0	0	0	0	0	0	0	0	0	0	0	0	0	0	0	0	0	0	0	0	0	0	0	0	0	0	1685500	0	0	0	0	0	0	0	0	0	1844200	0				3	3	3	7.7	7.7	7.7	70.288
0	0	0	0	0	0	0	0	0	0	0	0	0	11347000	0	0	0	0	0	0	0	0	0	0	0	0	0	0	0	0	0	0	0	0	0	0	0	0	0	0				3	1	1	15.4	6.9	6.9	46.986
0	0	0	0	0	0	0	0	0	2794300	0	0	3181900	3905400	0	0	0	0	0	0	0	0	0	0	0	0	2393900	0	12639000	0	5900500	0	0	0	0	0	3313700	0	0	0				2	2	2	17.4	17.4	17.4	12.476
0	0	0	0	0	0	0	0	0	0	0	0	0	0	0	0	0	0	0	0	0	0	0	0	0	0	0	2341100	0	0	0	0	0	0	0	0	0	0	0	0				1	1	1	2.5	2.5	2.5	92.468
443700	3909300	0	628490	0	0	0	0	472480	0	908190	0	734450	0	0	0	0	0	401830	1564800	0	689560	0	2010400	611720	958640	1619100	848890	2438000	0	0	0	0	0	0	0	459440	0	905390	1077100				2	2	2	4	4	4	81.744
0	0	0	0	0	0	0	0	0	0	0	0	0	1146500	0	0	0	564690	0	0	0	0	0	0	0	448330	0	0	0	0	0	0	0	0	0	0	0	0	0	0				4	4	4	8.1	8.1	8.1	109.54
0	0	0	0	0	0	0	0	0	0	0	0	0	3434000	0	0	0	0	0	0	0	0	0	0	6147300	0	0	0	0	0	0	0	0	0	0	0	0	0	0	0				1	1	1	7.4	7.4	7.4	29.819
0	0	0	0	0	0	0	0	0	0	0	0	0	0	0	0	0	1241000	0	0	0	0	0	0	0	0	0	0	0	0	0	0	0	0	0	0	0	0	0	0				1	1	1	0.7	0.7	0.7	331.77
0	0	0	0	0	0	206520	0	0	528880	0	0	246650	361600	0	0	0	0	0	0	0	0	0	0	113570	0	236300	0	787540	0	0	0	0	0	0	0	1718600	0	0	0				1	1	1	10.4	10.4	10.4	20.838
0	0	7442200	9081200	0	13012000	11078000	8323800	0	5968700	5979200	9533300	9565800	10014000	0	5662700	13037000	8337800	17790000	17226000	12186000	6106600	5594200	10165000	9256700	0	10035000	13096000	12255000	5928400	7589500	0	14955000	7948600	9991900	11828000	8346700	10181000	7133600	11737000				2	2	2	26.5	26.5	26.5	12.269
217930000	255500000	899200000	489400000	80646000	291249984	402390016	285110016	338649984	180590000	342240000	610110016	378260000	625520000	291380000	283740000	453929984	845760000	245480000	188260000	236300000	284060000	224520000	207030000	480190016	399089984	55802000	363590016	299289984	327830016	309600000	313220000	551080000	451449984	505300000	371680000	273360000	272360000	258780000	362980000				9	9	9	29.1	29.1	29.1	48.206
154280000	127840000	655609984	577169984	156190000	526440000	425350016	137150000	302100000	367649984	1075200000	980070016	380820000	413860000	117610000	219660000	520249984	981750016	392729984	489329984	850780032	811030016	428769984	689440000	215920000	320550016	199480000	369649984	553569984	664150016	755200000	796200000	1000499968	773209984	973740032	1174099968	353409984	750440000	485840000	806760000				34	34	34	55.8	55.8	55.8	80.287
0	0	0	0	0	0	9598000	0	0	6667300	0	1799700	4181800	4519700	0	0	0	0	0	0	0	0	0	0	0	0	0	0	3050900	1297300	0	0	0	3477700	0	0	4719900	0	0	0				2	1	1	34.8	19.1	19.1	9.8875
0	5697500	0	0	0	0	3816500	0	0	2033300	0	0	1346300	1370100	0	0	0	0	0	0	0	0	0	0	0	0	2114700	0	5524300	0	0	0	0	0	0	0	0	0	2384200	0				2	2	2	43.1	43.1	43.1	7.8553
30188000	25174000	16490000	0	0	17877000	66764000	0	0	61527000	48721000	9572300	53446000	37821000	33637000	0	0	21639000	0	0	38552000	0	26082000	10222000	20312000	0	23720000	0	0	0	0	0	0	90180000	26514000	0	33552000	36124000	14897000	38062000				3	3	2	18.8	18.8	18.8	13.085
5331200	6986500	5798600	7763900	0	5723500	5609800	8195000	9201000	3493800	0	8956900	5483800	4595400	7393600	6302200	8326000	3862300	4939700	0	0	4490600	0	8620500	2688100	5917100	14310000	16658000	9191400	10310000	0	0	4239300	4533800	10426000	0	0	6029700	4733100	3739100				5	5	5	31	31	31	23.742
0	0	0	0	0	0	0	0	0	0	0	0	0	0	0	0	0	0	0	0	0	0	0	0	0	0	0	0	0	0	0	0	0	0	0	0	0	0	0	0				1	1	1	22.3	22.3	22.3	10.546
0	0	5204300	0	0	0	0	0	0	4493900	0	3696700	0	0	0	0	0	0	0	0	0	0	0	0	0	0	0	0	6081700	3565400	0	0	0	0	0	0	2841600	0	0	0				3	3	3	11.3	11.3	11.3	27.807
16691999744	18315999232	25494999040	31078000640	12766999552	19765999616	16625000448	17451999232	21535000576	13470999552	24149999616	16967000064	15546999808	10407999488	31719000064	30050000896	27324000256	17155000320	19563999232	27307999232	26477000704	25983000576	23362000896	30847000576	15198000128	28564000768	12286999552	28501999616	18198999040	18965000192	22286999552	22798999552	21788999680	17123999744	22541000704	21880999936	23786999808	18795999232	26400000000	23291000832				29	29	29	70.1	70.1	70.1	34.258
7879900	11895000	5075800	0	101140000	11601000	15917000	4317100	0	8284500	2685400	6111900	10683000	61848000	0	0	4955700	4232800	9346400	4382600	0	0	6139600	0	0	0	18109000	6083200	43960000	34677000	0	0	0	10110000	10168000	0	25667000	8377400	3572200	3934500				3	3	3	27.7	27.7	27.7	11.728
0	0	0	0	0	0	0	0	0	0	0	0	0	0	0	0	0	0	0	0	0	0	0	0	0	0	0	0	0	0	0	0	0	0	0	0	0	0	0	0				2	1	1	9.8	5.7	5.7	27.764
25762000	13208000	0	0	0	0	24734000	26972000	75405000	0	0	0	0	0	970220032	1355399936	0	992910	0	0	0	13390000	0	0	5964200	25520000	2298800	6031400	0	0	0	0	10583000	0	0	1556900	0	0	88181000	42797000				9	9	9	91.5	91.5	91.5	16.08
13741000	20270000	21215000	45587000	16747000	15713000	14848000	26571000	32744000	18850000	15215000	27165000	19111000	7272900	12137000	28025000	20392000	15191000	16298000	51297000	34492000	16458000	21571000	15284000	19985000	38241000	12402000	27926000	25566000	22859000	23305000	49014000	21523000	27176000	25593000	16198000	19232000	14968000	26928000	15179000				10	10	10	22.6	22.6	22.6	63.544
0	0	0	0	0	0	0	0	0	0	0	0	0	0	0	0	0	0	0	0	0	0	0	0	0	0	0	0	0	0	0	0	0	0	0	0	0	0	0	0				1	1	1	5.1	5.1	5.1	31.554
0	0	0	0	6061200	0	2088400	0	0	1461800	0	0	2324700	2348200	0	0	0	0	0	0	0	0	0	0	0	0	3830600	0	2327600	1569900	0	0	0	0	0	0	6941100	0	0	0				2	2	2	17.3	17.3	17.3	22.086
0	0	0	0	1254200	0	0	0	0	662560	0	0	0	939470	0	0	0	0	0	0	0	0	0	0	698490	0	0	0	1321900	873270	0	0	0	0	0	0	0	0	2948000	1244000				2	2	2	4	4	4	56.782
66560999424	69299003392	76046000128	80767000576	51022000128	96387997696	49423998976	56723001344	80283000832	24075999232	52111998976	43165999104	38557999104	27787999232	99594002432	136360001536	82028003328	35784998912	38256001024	60532998144	36980998144	82018000896	41018998784	81607000064	31433000960	87116996608	27133999104	41457999872	32502999040	39948001280	45447999488	48384000000	57130999808	40241999872	59511001088	65558999040	41123000320	76242001920	51929001984	45235998720				24	24	24	76.7	76.7	76.7	19.25
25004000	7287100	6197900	6360100	693090	0	17439000	5270000	3992600	8149700	0	17312000	9414800	11078000	0	0	40313000	4904400	1759100	0	2015400	0	2157300	0	1423900	5068500	0	0	7618300	8417900	0	0	3704700	4722900	6914500	4506800	1987200	3020700	11128000	12469000				3	3	3	41.6	41.6	41.6	11.471
0	0	0	0	0	0	0	0	0	0	0	0	502070	840990	0	0	4324000	0	1011900	0	0	0	0	0	0	0	0	0	0	2116000	0	0	0	3557500	0	3743400	0	0	0	0				2	2	2	12.8	12.8	12.8	27.679
1690500	917470	0	0	11194000	0	0	0	0	0	0	0	0	0	0	0	0	0	0	0	0	0	0	0	0	0	2492200	0	6053400	0	0	0	0	1895000	0	0	3612100	0	0	0				3	2	2	19.4	15.3	15.3	27.774
6119600	13301000	2143600	2144900	23374000	3046900	3927300	838810	0	3338700	3246300	2571300	6597600	2193600	0	1896100	3079100	3697100	1798700	367370	0	900820	2065800	0	0	1258200	4462400	2249200	8074300	3099300	5941100	2071400	1397700	0	4741700	1944400	6849100	1987900	1813500	839930				4	4	4	43.8	43.8	43.8	11.74
24044000	14137000	64791000	39263000	5692300	57301000	12915000	32454000	45126000	18205000	99705000	42199000	23865000	35336000	12592000	22457000	22186000	28894000	39316000	31028000	13680000	11517000	27013000	17852000	52948000	24040000	14812000	34270000	7529300	27485000	25763000	16309000	54339000	44439000	22445000	13564000	11832000	41987000	24705000	37697000				6	6	6	43.5	43.5	43.5	16.84
0	4325000	0	0	3036700	0	5255500	0	0	3842700	0	3880200	2642100	2521500	0	0	0	2221700	0	0	0	0	0	0	0	0	5101000	0	2918100	1817800	0	0	0	2162700	0	0	3317100	0	0	0				2	2	1	34.8	34.8	19.1	9.8774
37485000	82000000	79417000	82989000	397969984	115110000	97705000	41042000	98147000	44434000	76058000	79880000	3374600	173580000	123200000	76224000	62177000	11054000	18273000	122660000	6943700	27015000	122040000	371400000	72199000	194240000	8045700	77472000	38301000	198920000	76077000	147490000	6500100	53395000	67253000	32678000	19796000	13607000	8480600	109010000			+	21	21	21	59.1	59.1	59.1	62.064
401150	0	0	0	0	0	0	124080	0	326650	1031900	171480	0	365130	0	0	0	0	0	0	0	0	0	0	0	0	0	164300	1247300	352820	0	0	0	247100	185440	0	0	0	0	0				4	4	4	3	3	3	226.53
14126000	10952000	13555000	38769000	55222000	37069000	19803000	3738200	43587000	12462000	8652500	30423000	0	57794000	6082800	49910000	73905000	23525000	3728700	29760000	3205100	31251000	134730000	124720000	78087000	154110000	17008000	12134000	48805000	32116000	22921000	5670700	14792000	19494000	12969000	0	0	23345000	8756800	42227000			+	24	16	13	52.4	41.5	36.5	65.432
0	0	0	0	0	0	0	0	0	0	0	0	0	0	0	0	0	0	0	0	0	0	0	0	0	0	543170	795950	0	0	0	0	0	0	0	0	0	731140	0	0				2	2	2	10.8	10.8	10.8	46.312
2192700	2408000	3326200	5695400	1617700	4422600	2025200	0	2796000	1372900	0	2589000	0	1689100	0	0	2551400	4249500	2083300	0	2325100	3917400	1993100	4320200	2401500	3813300	0	2361100	2199900	1454900	3397400	0	3347500	0	2565300	6937800	4482300	3891500	3573800	3771900				4	4	4	11.4	11.4	11.4	61.51
0	906060	0	0	0	0	0	0	1325700	0	0	0	0	0	0	0	0	0	0	0	0	1276500	0	1630600	1369000	0	0	837860	1453100	0	0	0	1433800	0	957200	1374600	0	1453400	0	1172800				2	2	2	10.8	10.8	10.8	22.763
4482500	0	5519500	8221900	11376000	8540800	0	9558800	7294900	20703000	6055800	8472200	40045000	89190000	0	5767100	0	5282900	19073000	3881700	7781300	0	3235600	0	14176000	7474600	41750000	54480000	3929900	17155000	7805400	0	6850100	28751000	6537100	18841000	17330000	6048000	7483200	8724100				3	3	3	11.6	11.6	11.6	33.285
71180000	91142000	255340000	239060000	110360000	157080000	136100000	301990016	163690000	67739000	199780000	306169984	75801000	186690000	211030000	255910000	170510000	202630000	127450000	138570000	191460000	210150000	189010000	283760000	118100000	258520000	170600000	272280000	112470000	102270000	202020000	163660000	96278000	124890000	188980000	82051000	225250000	222210000	134880000	145280000				15	15	15	38.1	38.1	38.1	54.739
14963000	16428000	17790000	0	21823000	5749400	2970900	2597400	0	6197600	6470600	6789900	6769200	2314800	0	0	5481100	6325000	2328100	3918900	0	0	0	0	2959100	4434000	2703300	6528000	61539000	8364300	0	0	1773600	2733700	3878200	6883800	9224400	0	9874100	3121000				2	2	2	3.4	3.4	3.4	110.42
0	0	0	0	0	0	0	0	0	0	0	0	0	0	0	0	0	0	0	0	0	0	0	0	0	2865700	0	0	0	0	10076000	9674800	0	0	0	0	0	0	0	0				1	1	1	6	6	6	28.292
0	0	1699300	2902800	0	0	0	0	1533100	0	0	2762900	0	0	0	0	0	1032000	1617200	0	0	0	0	0	1018200	0	0	0	0	0	0	0	2491300	0	3051600	0	0	0	0	1698700				2	2	2	3.1	3.1	3.1	89.321
301940000	189200000	256030000	114900000	151320000	107750000	0	28756000	76419000	323580000	19809000	47245000	41799000	5635700	0	0	27079000	0	11993000	0	83896000	0	0	0	30300000	48943000	30855000	53092000	1895600000	573280000	0	14662000	0	28260000	32322000	262800000	122300000	15727000	20568000	18869000				3	3	3	20.2	20.2	20.2	10.201
0	0	2617200	0	2239400	0	5362300	0	0	2655000	0	0	2915300	3445900	0	0	0	3857100	0	0	0	0	0	0	0	0	1053300	0	5037100	3562900	0	0	0	0	0	0	3160500	0	0	0				3	3	3	14	14	14	30.791
2424400	2327900	0	0	6383600	0	0	0	0	2315600	0	2785200	5564800	2781400	0	0	0	4546000	0	0	0	0	0	0	0	0	0	0	4055400	1850700	0	0	0	0	0	0	0	0	0	0				1	1	1	17.5	17.5	17.5	11.203
16917999616	15381999616	41740001280	39371001856	14432000000	43505999872	25625999360	17295998976	25976999936	13850000384	37178998784	27427999744	16339000320	19025999872	19228999680	30908000256	40123998208	35407998976	35233001472	37320998912	21816999936	42701000704	23388000256	29482999808	17788000256	26018000896	19039000576	26012999680	11448000512	31761000448	22968999936	46648000512	46385000448	22321000448	28174000128	21963999232	15059000320	34151000064	27320999936	32501999616				22	22	10	77.7	77.7	44.6	16.537
1023000000	469840000	1142300032	1208899968	419729984	873740032	1306099968	633969984	1180600064	910150016	1048400000	382049984	477289984	332089984	952760000	1823800064	902700032	673249984	900830016	2166599936	1771000064	1116099968	622870016	886259968	537630016	619230016	457329984	1005200000	589929984	864160000	3705200128	2019900032	1250400000	1231000064	665289984	1795600000	551580032	425280000	1253600000	1252199936				5	5	5	57.1	57.1	57.1	13.714
15490000	28979000	28233000	3946900	39192000	0	8603300	2621800	2997000	16010000	4708100	25431000	52046000	13687000	0	0	13007000	0	3586800	0	3004100	0	0	0	1386000	0	24807000	5173000	31202000	0	0	0	0	7794600	22948000	0	7740800	7253500	2163200	0				3	3	3	75	75	75	5.0526
13452000	41856000	5601300	0	36684000	10170000	0	0	0	23356000	8117800	13559000	21762000	6404100	0	0	16468000	30962000	2268400	0	0	0	0	0	5004500	0	12417000	12076000	100780000	13424000	0	0	4503000	14723000	14104000	12645000	21536000	10366000	0	0				5	5	5	47.6	47.6	47.6	11.367
0	0	0	0	0	0	0	0	0	0	0	0	0	0	0	0	0	0	0	0	2395700	0	0	0	0	0	0	0	1056900	0	2730400	2904200	0	0	0	0	0	0	0	0				3	3	3	4.6	4.6	4.6	111.02
6630300	5107500	42911000	5531200	18233000	4897400	1725700	0	0	13395000	5629000	13350000	16326000	25111000	0	0	1787600	8361400	7613700	0	0	0	0	0	2673900	0	16013000	5377000	13308000	14743000	10361000	0	0	0	13480000	0	0	8221000	9072800	4571800				10	1	1	28.1	4.2	4.2	42.019
0	0	0	0	0	0	0	0	0	0	0	0	0	0	0	0	0	0	0	0	0	0	0	0	0	0	0	3561900	0	0	0	0	0	0	0	0	0	0	0	0				2	2	2	30.1	30.1	30.1	15.404
242080000	126520000	107640000	84817000	128480000	159310000	293920000	390830016	205740000	259510000	97923000	223450000	166800000	546060032	29876000	26387000	110470000	140150000	125750000	80465000	157860000	78028000	79458000	63364000	289520000	215860000	224420000	218220000	140940000	150040000	89340000	59340000	59806000	243950000	176190000	101470000	291480000	137590000	140670000	104290000				10	10	10	59	59	59	22.788
30291000	13406000	7352500	25685000	59014000	73760000	8226400	16421000	9333700	82885000	7821900	36155000	33445000	49754000	0	0	0	33436000	40500000	23723000	45074000	10857000	16005000	26679000	8030500	89869000	24606000	7445200	97320000	145720000	0	0	231850000	40108000	5922300	42032000	158980000	39854000	67269000	27437000				3	3	3	25.5	25.5	25.5	11.284
0	0	0	0	10120000	0	0	0	0	0	0	0	295390016	0	0	0	0	0	9651800	0	10327000	0	0	0	0	0	14086000	0	4023700	9048900	0	4472400	0	0	18541000	0	17123000	0	0	0				22	22	22	9.5	9.5	9.5	585.56
653510016	963670016	1683100032	1639399936	590790016	980670016	832600000	879180032	1271900032	985870016	1816600064	1591500032	740529984	352580000	857840000	1244199936	3515399936	1131100032	1056300032	1534400000	1107500032	1939500032	829600000	1513900032	338390016	1675900032	375750016	1086099968	1182300032	1359100032	2865499904	2782000128	804569984	354580000	2106000000	720620032	862940032	1682599936	1410200064	1554499968				125	125	125	47.9	47.9	47.9	468.83
0	0	0	0	1062800	0	402200	0	0	555950	0	0	0	0	0	0	0	0	0	0	0	0	0	0	0	0	0	0	1232900	0	0	0	0	0	0	0	998170	0	0	0				1	1	1	4.8	4.8	4.8	51.901
0	0	0	0	0	0	0	0	0	0	0	0	2194300	0	0	0	0	0	0	0	0	0	0	0	0	0	0	0	0	0	0	0	2428400	0	0	0	0	0	0	0				1	1	1	1.6	1.6	1.6	99.961
21122000	13508000	26124000	18344000	3912600	20167000	19470000	11605000	10381000	7933600	15942000	9599700	15599000	11526000	14402000	17433000	21232000	49658000	12457000	25421000	24489000	20371000	18660000	23779000	21681000	22538000	11225000	23623000	9996300	23201000	24448000	19234000	30010000	15255000	28184000	10871000	12400000	12914000	15991000	24537000				10	10	10	18.6	18.6	18.6	88.271
25878000	13027000	20185000	13666000	5258100	24575000	10366000	9622400	37827000	16339000	34415000	38447000	21002000	14231000	0	12999000	7597800	37238000	16559000	35534000	28509000	17107000	28255000	8033100	26104000	15515000	8671400	21807000	16601000	25182000	49217000	38829000	19549000	15026000	18607000	14872000	12104000	14882000	27995000	21870000				14	13	13	37.1	35.4	35.4	53.879
0	0	2044000	2430900	0	0	0	0	0	0	0	0	1715000	2566800	0	0	0	0	0	0	0	0	0	0	0	0	0	1801100	1586200	0	0	0	0	0	0	0	0	0	0	0				1	1	1	19.1	19.1	19.1	10.181
352200000	279950016	498860000	269900000	167670000	511169984	385840000	198260000	432780000	226190000	275670016	493700000	275049984	316849984	324820000	186150000	277120000	560300032	327329984	397329984	280529984	303380000	178450000	183590000	189570000	424470016	150470000	489009984	305580000	600609984	687580032	320129984	501529984	276750016	565009984	599390016	264190000	447000000	382340000	689009984				14	14	14	33.3	33.3	33.3	65.33
0	0	18990000	0	0	0	0	0	8860300	4887500	17775000	7252400	6734500	12639000	0	0	0	7635500	0	0	1609700	0	6266300	0	20416000	0	0	0	8627800	0	8253800	0	0	4778800	11438000	0	0	8312300	0	0				3	3	3	11.4	11.4	11.4	43.104
25721000	17777000	9666200	7337000	22300000	25003000	15690000	17429000	10751000	8603800	21964000	18488000	16016000	12631000	23117000	24988000	28093000	24040000	6792900	13465000	11334000	19506000	12265000	18224000	13302000	17172000	6442600	10991000	16822000	7510300	35426000	35526000	25403000	13732000	21026000	44905000	26394000	12361000	6555000	16535000				11	11	11	40.3	40.3	40.3	57.579
1827699968	1212199936	443820000	432230016	286769984	644360000	678120000	1159100032	1822599936	251020000	272190016	423540000	1142499968	2914400000	524780000	551840000	549849984	459790016	557760000	376049984	2278799872	238190000	847510016	794720000	4054700032	329049984	817350016	789489984	732129984	901980032	247020000	291129984	406000000	232210000	647219968	276720000	696529984	374209984	945830016	903369984				25	25	25	41.5	41.5	41.5	71.491
0	2019000	3849900	3740900	2923700	2910200	3026900	0	2963400	1024500	8863300	3727700	0	0	3701200	0	0	0	1975500	3445100	0	2252500	0	0	0	4162700	0	0	1741400	3476100	3094600	0	3010600	0	0	2703800	0	2511000	2656000	0				2	2	2	3.1	3.1	3.1	63.615
9166300	0	7159800	5507100	2667500	6136500	0	7921100	5725100	3678500	6045000	7598100	4935700	3290700	0	0	0	7849100	5585500	8520200	11214000	7941500	4660300	8445300	8888300	18850000	0	10181000	4983700	6956400	8456300	0	10478000	0	0	7217400	3191100	8057100	6839200	8466300				5	5	5	9.3	9.3	9.3	97.44
28138000	0	0	0	14082000	9802700	64084000	0	60551000	47246000	18241000	0	19650000	5662500	17111000	9372200	13898000	9945700	0	39231000	0	0	46719000	15422000	48682000	34935000	19440000	0	19183000	27626000	0	18915000	5974100	15947000	9733800	21375000	0	0	10892000	7306000				2	2	2	38.7	38.7	38.7	12.993
8003200	3797600	24683000	57102000	5352300	35492000	0	23297000	36136000	5130100	41425000	61586000	22184000	20448000	14705000	0	15632000	106580000	18422000	17676000	70859000	9685600	75776000	47325000	14440000	10710000	16718000	24890000	15607000	35099000	40322000	16130000	38658000	63504000	32716000	40361000	13604000	25548000	35916000	23671000				11	11	11	20.2	20.2	20.2	75.207
0	0	0	0	0	0	0	0	0	0	519830016	0	0	0	0	0	0	0	0	0	0	0	0	0	0	0	0	0	0	0	0	0	0	0	0	0	0	0	0	0				1	1	1	3.5	3.5	3.5	99.918
14007000	10349000	45693000	41204000	15760000	27992000	10041000	17036000	39721000	26343000	53801000	27291000	18671000	13675000	16714000	0	14306000	23305000	45722000	31564000	44988000	20074000	16994000	24575000	23735000	22670000	33192000	31455000	21861000	32328000	62341000	36487000	54101000	20999000	41179000	13435000	19076000	32361000	55799000	72476000				14	14	14	23.4	23.4	23.4	106.87
4363600	4459000	10792000	0	6433400	10861000	0	0	8550600	6028900	6222500	6473000	0	3012700	0	0	4313000	4605900	4385600	0	0	0	9902400	0	0	3570100	4926300	13213000	0	7671700	3307800	0	0	7292100	10924000	0	4271300	8340500	8449300	7415300				4	4	4	18.1	18.1	18.1	38.89
25689000	40480000	13242000	16382000	14294000	17183000	58294000	28803000	34633000	36822000	31411000	26518000	22419000	16923000	34583000	19379000	19685000	24379000	37382000	49322000	40500000	53819000	45678000	30059000	39729000	54200000	40119000	38093000	27933000	20863000	38230000	46074000	83367000	106650000	55534000	60021000	25537000	48121000	13996000	13191000				9	9	9	32.8	32.8	32.8	43.5
4948700	6450200	10243000	18679000	3028700	19894000	1903200	2394200	19445000	6847700	10958000	14717000	3788300	5906900	0	0	4465000	13830000	8863300	4909600	4424400	7777100	3144500	8217500	6761000	6218200	17346000	3927500	0	11935000	8337200	6636700	16900000	4700100	9782800	3001500	0	11608000	7131300	15623000				1	1	1	5.3	5.3	5.3	36.968
1838899968	6031300	5946200064	2681499904	1634400000	1914000000	2044199936	0	2315899904	1826099968	1336400000	4502900224	1699200000	2339899904	61405000	71452000	3494299904	2412699904	2036000000	356540000	675569984	113050000	519980000	572030016	2844600064	1200499968	970800000	1858700032	4411800064	4160000000	1576499968	123040	4565700096	3012199936	3583000064	5033999872	1352099968	2561999872	2770599936	1601200000				1	1	1	2.1	2.1	2.1	60.447
181390000	141490000	32949000	29067000	63534000	117180000	207410000	151200000	366710016	232690000	57813000	49076000	132320000	202030000	387960000	643920000	84964000	49968000	0	4371500	25206000	318150016	239630000	352790016	220670000	266890000	12325000	31898000	218970000	560249984	135720000	187550000	1366099968	71163000	38044000	664860032	20507000	84648000	812310016	1422599936				4	4	4	23.7	23.7	23.7	22.72
0	0	0	0	0	5462500	0	0	0	0	0	0	0	0	0	0	0	0	0	0	0	0	0	0	0	0	0	0	0	0	0	0	0	0	2772400	0	6849800	0	0	0				1	1	1	2.1	2.1	2.1	56.626
0	2514500	0	0	1249500	1651300	2903000	0	0	2335500	0	463950	1180800	0	0	0	0	0	0	0	0	0	0	0	360110	0	0	1382900	11732000	2635100	0	0	0	1037200	0	2571600	4503000	0	956310	1084700				4	4	4	22.2	22.2	22.2	60.54
0	0	0	0	838630	0	0	0	0	0	0	0	0	0	0	0	0	0	0	0	0	0	0	0	0	0	0	0	1344900	0	0	0	0	0	0	0	0	0	0	0				1	1	1	2.9	2.9	2.9	57.279
10978000	11053000	19368000	43629000	7370900	24038000	36293000	31376000	27499000	4397400	43114000	12077000	6779500	11787000	17061000	52444000	54300000	33651000	39369000	34121000	14315000	42210000	57206000	124200000	28776000	37816000	31953000	31831000	5749400	49501000	19938000	25261000	19120000	16241000	13576000	14315000	16957000	29667000	26119000	35121000				4	4	4	22.7	22.7	22.7	13.819
0	0	691220	0	0	406690	0	0	0	0	0	0	0	0	0	0	0	0	0	965560	0	0	0	1207100	635340	0	0	578150	1022900	0	0	0	0	0	0	0	0	0	0	0				2	2	2	4	4	4	75.388
0	0	0	0	0	0	0	0	0	0	0	0	0	0	0	0	0	0	0	0	0	0	0	0	0	0	0	0	0	0	0	0	0	0	0	0	0	0	0	0				1	1	1	3.1	3.1	3.1	46.337
0	0	0	3870500	0	2887100	0	0	2908000	0	0	0	0	0	0	0	0	3150400	0	0	0	0	0	0	2635700	0	755280	0	0	3658700	0	0	3889900	0	0	0	0	0	0	7254200				2	2	2	7.3	7.3	7.3	30.688
0	1774800	3148000	0	0	0	0	3353900	4463200	2629400	2012700	2525800	0	2163700	0	0	0	0	5145800	8944900	7259000	8661200	0	4982600	1898600	6446100	1879000	10798000	2036500	3565400	7449300	0	5868600	0	4016800	5068700	0	5436600	4759100	4225300				3	3	3	5.7	5.7	5.7	71.438
181630000	134430000	338329984	444460000	131750000	411480000	199510000	183080000	310289984	94614000	405080000	291320000	72451000	179920000	187870000	233110000	287990016	531590016	280790016	652289984	179990000	548529984	298780000	415340000	160490000	301310016	89655000	156130000	185220000	249240000	286920000	254960000	388540000	231760000	279700000	276230016	167630000	517580000	451929984	423160000				10	10	10	46.5	46.5	46.5	35.385
5573300	7936700	7639900	25943000	6806400	6565400	6534300	7398300	0	8921800	18756000	9131100	18954000	14518000	23330000	0	19509000	13269000	16994000	10839000	18225000	9508100	24808000	31745000	16470000	24819000	18527000	14487000	11991000	7336100	11220000	30973000	22944000	21220000	14803000	13609000	13374000	6283400	32307000	13750000				9	9	9	26.7	26.7	26.7	45.333
0	0	0	0	0	0	0	0	0	0	0	0	0	0	0	0	0	0	0	0	0	0	0	0	0	0	0	0	0	0	0	0	0	0	0	0	0	0	0	0				2	2	2	4.8	4.8	4.8	71.158
0	0	0	1710000	0	0	0	0	0	0	0	2372200	0	7060200	0	0	0	1709000	0	0	0	0	0	0	3672800	0	0	0	0	1805700	0	0	0	0	0	0	0	14963000	2536500	7359300				1	1	1	6.9	6.9	6.9	41.773
0	0	0	0	0	0	0	0	0	0	0	0	515450	0	0	0	0	0	0	0	0	0	0	0	0	0	0	0	207840	0	366110	0	0	0	0	0	0	0	0	0				2	2	2	3.3	3.3	3.3	54.74
0	0	0	0	0	0	0	0	0	0	0	0	0	110430000	0	0	0	0	0	0	0	0	0	0	0	0	0	0	0	0	0	0	0	0	0	0	0	0	0	0				1	1	1	12.6	12.6	12.6	33.394
456000000	509600000	0	696849984	480200000	320920000	352620000	447089984	0	357780000	292100000	167020000	368209984	480880000	368470016	157910000	190520000	1708400000	633550016	1168099968	1241600000	400590016	920700032	787729984	1099800064	628960000	657520000	866560000	277329984	449870016	840630016	432430016	273480000	741110016	252690000	768460032	530449984	432489984	383320000	441620000				2	2	2	0.5	0.5	0.5	529.01
0	0	8311700	4952700	0	0	11977000	9149200	11140000	6539400	10274000	3794100	0	3967100	8619600	6639500	0	4016300	3721700	6349300	10235000	15741000	8660300	9304200	8865000	10262000	2822500	13934000	5603000	4737600	16521000	15061000	12035000	7251200	0	11090000	5599000	6601500	0	3838900				3	3	3	6.9	6.9	6.9	51.286
0	3855500	10991000	10962000	0	7749500	0	5203300	3687000	0	5814500	5918700	4087700	5633000	0	0	6869500	3598700	8235500	0	2735000	0	0	0	4367300	0	6622600	0	0	7005200	0	0	5363700	0	5036000	4738100	3115200	9581400	6190300	8500200				4	4	4	25	25	25	24.963
10197000	0	33759000	42392000	10719000	7582200	25679000	8999300	6226100	26111000	21676000	22461000	22937000	7731700	0	0	27312000	66677000	25694000	17302000	40452000	12226000	53275000	37376000	27029000	18179000	41887000	51906000	9546200	14911000	30101000	35184000	41312000	54399000	33790000	69243000	27639000	27807000	41517000	41836000				7	7	7	45.8	45.8	45.8	25.733
0	0	0	0	0	0	0	0	0	0	0	0	0	0	0	0	0	0	0	0	0	0	0	0	0	0	0	0	0	0	0	0	0	0	0	0	0	0	0	0				1	1	1	6.2	6.2	6.2	49.411
3238200	0	3541600	5624700	0	0	0	3629400	0	0	2252200	2967100	0	0	0	0	0	5448100	2887800	5586300	5523400	4941900	0	0	2896300	0	0	5002900	0	4030400	6684900	5310200	3099500	3079200	4494500	4869100	5555900	3807000	4115200	4097100				3	3	3	10	10	10	46.426
6451800064	4323500032	8237899776	6049299968	1806800000	9676600320	3370099968	4959699968	6481500160	1250599936	6020700160	5100000256	3157299968	1307900032	6052599808	8274400256	6718600192	6843299840	2919899904	3334400000	5401200128	4723999744	3122500096	6100700160	4960900096	8401200128	2704600064	3785299968	2395500032	5391900160	4322100224	10104000512	12574999552	2303800064	7199699968	8426800128	2931500032	8700199936	5864500224	7207099904				13	13	13	41.5	41.5	41.5	27.216
298700000	245390000	38457000	27782000	56752000	264390000	17667000	25085000	47341000	27131000	60118000	47961000	0	18435000	12002000	18310000	35783000	93720000	52151000	34739000	38837000	21438000	6243500	17806000	36331000	752100	52849000	58445000	4118000	49227000	4159300	0	46954000	41365000	9684200	83394000	34952000	26490000	23934000	57597000				2	2	2	35.8	35.8	35.8	14.048
16485000	20400000	11232000	18334000	20559000	12753000	25603000	13882000	22616000	7559200	17707000	10202000	12421000	6375000	13424000	30871000	43748000	28261000	10182000	29645000	23136000	27034000	14695000	14634000	13441000	20612000	8428600	18724000	13765000	7199800	11366000	13051000	9881500	17839000	19536000	20635000	12656000	18325000	21756000	17321000				9	9	9	35.6	35.6	35.6	41.806
12321999872	14901000192	16664000512	25732999168	14627000320	16474999808	7143399936	7205000192	9539099648	8467200000	20212000768	14325000192	15155999744	13845000192	20312000512	27953999872	21070000128	15555000320	18019000320	24740999168	22086000640	15073000448	18798999552	21052999680	13258000384	18307999744	19655000064	17546000384	10961999872	11640999936	13975000064	18271000576	18353999872	18567999488	21206999040	17123000320	16174000128	20167000064	18651000832	14545999872				11	11	7	44.9	44.9	36.2	14.246
0	1373900	0	0	663420	0	0	0	0	0	0	0	0	0	0	0	0	0	0	0	0	0	0	0	0	0	0	0	0	0	0	0	0	0	0	0	0	0	0	0				2	2	2	29.8	29.8	29.8	11.662
0	0	0	0	0	0	0	0	0	0	0	0	0	0	0	0	0	0	0	0	0	0	1863500	0	0	0	0	0	0	0	0	0	0	0	0	0	0	0	0	3082600				1	1	1	1.4	1.4	1.4	107.84
0	1840900	0	0	0	0	1698000	0	0	2496100	0	0	3214100	1899200	0	0	4255800	3018400	3346100	0	0	0	0	1867800	0	0	1734700	0	7126400	2475800	0	0	0	3275100	0	0	0	0	0	0				2	2	2	17.1	17.1	17.1	15.892
0	12657000	0	0	7954300	0	5483000	0	0	5360800	0	4504000	7011600	2335600	0	0	0	1734500	0	0	0	0	0	0	0	0	5421400	0	0	2070800	0	3146800	0	0	3056700	0	5162700	2614300	0	0				4	4	4	52.1	52.1	52.1	18.154
0	12806000	0	0	4072500	2850700	0	0	0	2567700	0	0	4778700	0	0	0	0	2720300	0	0	0	0	0	0	0	0	2806500	0	0	0	0	0	0	0	0	0	0	3877400	0	0				4	4	4	11.3	11.3	11.3	53.533
5069200	3481800	2705000	0	0	2891300	0	5036300	4558900	0	0	0	3490400	2737200	9099800	10910000	8866000	6035400	2419700	6250400	0	0	4323200	0	0	7142000	0	5202400	0	2607900	3360200	0	4942000	0	0	0	2971300	1372900	0	0				2	2	2	9.8	9.8	9.8	24.875
1998899968	2360199936	3092800000	2655300096	930769984	2141699968	2212300032	1980700032	2029799936	1086099968	2927600128	3060999936	4225499904	5468599808	518140000	697619968	1428600064	6133799936	1580099968	1355200000	2239000064	1138700032	880569984	835689984	1131800064	2945200128	2097500032	3341199872	1102499968	1752499968	1448099968	1503299968	2175200000	3272699904	3146200064	1696400000	1225299968	2999399936	2393999872	2868199936				27	27	27	40.1	40.1	40.1	274.46
0	0	0	0	0	0	0	0	0	589250	0	962740	0	0	0	0	0	1182300	1066500	1230600	848460	0	974620	0	606850	0	0	0	0	757620	0	0	0	1126500	997630	0	942010	0	0	0				1	1	1	2.3	2.3	2.3	55.051
[truncated: 49 more columns]

## Sheet: table3
Table 3. Data transformed by log2
LFQ intensity ctrl_21	LFQ intensity ctrl_22	LFQ intensity ctrl_23	LFQ intensity ctrl_24	LFQ intensity ctrl_25	LFQ intensity ctrl_26	LFQ intensity ctrl_27	LFQ intensity ctrl_28	LFQ intensity ctrl_29	LFQ intensity ctrl_30	LFQ intensity ctrl_31	LFQ intensity ctrl_32	LFQ intensity ctrl_33	LFQ intensity ctrl_34	LFQ intensity ctrl_35	LFQ intensity ctrl_36	LFQ intensity ctrl_37	LFQ intensity ceratocone_1	LFQ intensity ceratocone_10	LFQ intensity ceratocone_11	LFQ intensity ceratocone_12	LFQ intensity ceratocone_13	LFQ intensity ceratocone_14	LFQ intensity ceratocone_15	LFQ intensity ceratocone_16	LFQ intensity ceratocone_17	LFQ intensity ceratocone_18	LFQ intensity ceratocone_19	LFQ intensity ceratocone_2	LFQ intensity ceratocone_20	LFQ intensity ceratocone_3	LFQ intensity ceratocone_38	LFQ intensity ceratocone_39	LFQ intensity ceratocone_4	LFQ intensity ceratocone_40	LFQ intensity ceratocone_5	LFQ intensity ceratocone_6	LFQ intensity ceratocone_7	LFQ intensity ceratocone_8	LFQ intensity ceratocone_9	Only identified by site	Reverse	Contaminant	Peptides	Razor + unique peptides	Unique peptides	Sequence coverage [%]	Unique + razor sequence coverage [%]	Unique sequence coverage [%]	Mol. weight [kDa]
#!{Type}E	E	E	E	E	E	E	E	E	E	E	E	E	E	E	E	E	E	E	E	E	E	E	E	E	E	E	E	E	E	E	E	E	E	E	E	E	E	E	E	C	C	C	N	N	N	N	N	N	N
22.3558	NaN	20.3795	NaN	23.5046	21.7434	24.016	25.2201	NaN	23.0474	21.127	22.3601	23.6474	23.8786	22.3337	NaN	NaN	NaN	22.1391	NaN	NaN	NaN	NaN	22.2983	22.6396	NaN	23.7393	22.2458	24.3651	21.0108	NaN	NaN	21.3874	22.8054	NaN	NaN	22.9576	21.2681	22.8934	23.4756				6	6	6	19.1	19.1	19.1	46.708
NaN	NaN	NaN	NaN	NaN	NaN	NaN	NaN	NaN	NaN	NaN	NaN	NaN	NaN	NaN	NaN	NaN	NaN	NaN	NaN	NaN	NaN	NaN	NaN	NaN	NaN	NaN	NaN	NaN	28.6289	NaN	NaN	NaN	NaN	NaN	NaN	NaN	NaN	NaN	NaN				1	1	1	2.2	2.2	2.2	164.34
NaN	NaN	NaN	NaN	NaN	NaN	NaN	NaN	NaN	NaN	NaN	NaN	NaN	NaN	NaN	NaN	NaN	NaN	NaN	NaN	NaN	NaN	NaN	NaN	NaN	NaN	NaN	NaN	NaN	NaN	NaN	NaN	NaN	NaN	NaN	NaN	NaN	NaN	NaN	NaN				2	1	1	23.3	15.5	15.5	12.783
26.7881	26.6564	26.247	NaN	NaN	NaN	NaN	NaN	NaN	NaN	25.7836	NaN	NaN	24.7373	26.3063	25.5442	NaN	NaN	23.4301	NaN	NaN	NaN	NaN	25.6859	25.3118	NaN	NaN	NaN	NaN	NaN	NaN	NaN	NaN	NaN	25.1027	NaN	20.2622	NaN	NaN	25.842				2	2	2	13.1	13.1	13.1	12.814
NaN	NaN	NaN	NaN	NaN	21.7705	24.2582	21.5645	NaN	23.0761	NaN	21.5407	NaN	22.989	22.1953	NaN	21.9437	21.2804	NaN	NaN	22.4996	22.0103	21.6234	NaN	23.565	21.5388	22.8189	NaN	NaN	21.7239	NaN	NaN	NaN	22.8456	22.1391	21.0613	NaN	21.4508	NaN	NaN				2	2	1	18.6	18.6	11	12.412
22.3381	22.0637	NaN	NaN	23.513	21.9879	23.2933	22.3796	NaN	24.6091	NaN	NaN	21.2046	21.816	NaN	NaN	NaN	NaN	22.0657	22.7263	22.8961	NaN	22.6941	NaN	23.4685	NaN	23.0704	NaN	NaN	22.3006	NaN	NaN	NaN	22.5947	NaN	NaN	23.5644	22.8554	22.1737	22.0688				3	3	2	22.6	22.6	15.7	12.441
22.1782	22.1168	22.7056	20.7657	NaN	NaN	25.6217	23.5401	23.8313	25.8448	24.0891	23.6426	25.7357	24.9199	25.3587	24.0462	23.2192	23.9204	23.0422	23.0724	24.4255	23.4948	24.1165	22.3247	23.8723	23.2376	25.3254	24.6416	24.314	23.1748	23.5419	24.5022	22.7626	25.5895	25.3408	23.9026	26.5706	24.2054	22.7352	22.2524				1	1	1	13.7	13.7	13.7	12.446
28.2693	27.5343	24.4644	25.1799	27.8029	25.4262	28.3655	26.2935	26.0616	29.3681	26.774	27.4305	28.0666	29.4809	26.8241	25.1289	26.9987	27.431	28.8029	27.5889	28.1805	26.0096	28.406	26.7568	28.9748	26.8592	29.0855	26.3813	26.8248	27.1892	26.2411	NaN	25.3511	27.9687	26.4692	25.8621	27.9956	26.0433	27.5412	26.6409				2	2	1	16.5	16.5	16.5	13.31
NaN	NaN	NaN	NaN	NaN	NaN	NaN	NaN	NaN	23.5099	NaN	NaN	NaN	20.9163	NaN	NaN	NaN	NaN	NaN	NaN	NaN	NaN	NaN	NaN	22.2957	NaN	22.8674	NaN	NaN	NaN	NaN	NaN	NaN	NaN	NaN	NaN	NaN	NaN	NaN	NaN				3	2	1	34.7	18.6	9.3	12.891
NaN	NaN	NaN	NaN	NaN	NaN	NaN	NaN	21.0384	21.5588	NaN	NaN	NaN	24.5874	NaN	NaN	NaN	21.8105	22.7297	NaN	NaN	NaN	NaN	NaN	24.1054	NaN	NaN	NaN	NaN	NaN	NaN	NaN	NaN	NaN	20.8487	NaN	NaN	NaN	NaN	NaN				2	2	2	32.5	32.5	32.5	13.079
NaN	NaN	NaN	NaN	NaN	NaN	NaN	NaN	NaN	NaN	NaN	NaN	NaN	22.5946	NaN	NaN	NaN	NaN	NaN	NaN	NaN	NaN	NaN	NaN	NaN	NaN	NaN	NaN	NaN	NaN	NaN	NaN	NaN	NaN	NaN	NaN	NaN	NaN	NaN	NaN				2	1	1	18.3	7.5	7.5	13.143
21.6406	19.7014	NaN	NaN	NaN	NaN	21.0951	19.6432	NaN	20.0013	NaN	21.8682	20.6179	24.2313	NaN	NaN	NaN	20.9788	20.1205	NaN	NaN	NaN	20.7926	NaN	23.2855	NaN	21.2964	NaN	NaN	20.2403	NaN	NaN	NaN	NaN	NaN	NaN	NaN	NaN	19.6446	22.1603				1	1	1	13.7	13.7	13.7	12.711
25.8938	25.0667	22.3868	22.5751	24.919	23.1399	26.155	25.3377	23.8293	27.2205	23.7502	23.4055	25.018	25.9781	25.7667	23.04	23.6513	23.6799	24.9509	25.4788	24.643	24.1911	25.8881	23.112	26.8229	24.0561	25.6395	24.7066	24.8248	23.8587	23.5348	23.579	21.7477	25.2274	23.5071	23.7191	25.6398	23.619	24.5729	23.3377				2	1	1	18.8	9.4	9.4	12.874
27.526	26.5201	27.4129	28.0916	25.985	27.7257	26.655	27.4804	28.0363	25.5217	28.0779	27.6484	27.1349	27.4771	27.5875	27.3927	27.3101	27.7171	27.3982	27.8708	27.798	27.3889	26.6773	26.666	27.1149	27.1614	26.9793	27.4383	27.5553	27.9612	27.8178	27.8397	28.2454	27.4095	28.7829	27.3638	25.2282	28.1143	28.1637	28.3455				18	18	17	48.3	48.3	46.4	50.227
NaN	NaN	NaN	NaN	NaN	NaN	NaN	NaN	NaN	21.6318	NaN	NaN	NaN	21.6479	NaN	NaN	NaN	NaN	NaN	NaN	NaN	NaN	NaN	NaN	23.7569	NaN	NaN	NaN	NaN	NaN	NaN	NaN	NaN	NaN	NaN	NaN	NaN	NaN	NaN	NaN				1	1	1	13.8	13.8	13.8	13.162
23.5953	23.7301	23.6065	23.8018	22.997	23.4322	23.1171	22.9316	23.0905	22.2761	23.3191	23.2469	NaN	22.7045	24.0968	NaN	23.3768	23.5372	22.9015	NaN	24.2174	23.9409	22.8811	24.4666	23.3117	NaN	23.4464	NaN	23.0371	22.8094	23.3803	24.589	NaN	23.7753	23.7267	23.0134	23.49	23.5467	23.5489	23.0656				2	2	2	2.3	2.3	2.3	100.03
NaN	23.1069	21.7816	NaN	22.8904	22.5164	22.9794	NaN	NaN	22.87	NaN	21.8912	21.707	22.9702	NaN	NaN	NaN	NaN	NaN	NaN	NaN	NaN	NaN	NaN	NaN	NaN	23.6072	NaN	23.86	22.6623	NaN	NaN	NaN	NaN	NaN	NaN	23.3015	20.6429	NaN	NaN				4	4	4	16.2	16.2	16.2	50.14
NaN	NaN	NaN	NaN	NaN	NaN	NaN	NaN	NaN	NaN	NaN	NaN	NaN	NaN	NaN	NaN	NaN	NaN	NaN	NaN	NaN	NaN	NaN	NaN	20.3758	NaN	NaN	NaN	NaN	19.6727	NaN	NaN	NaN	NaN	NaN	NaN	NaN	NaN	NaN	20.1555				1	1	1	6.6	6.6	6.6	33.973
27.0744	27.1465	28.7187	28.0117	28.5455	27.8284	27.4665	26.489	27.3455	27.3241	27.9371	27.8691	27.8676	26.6464	NaN	24.052	28.0251	22.9894	25.6107	25.2518	27.1454	27.7634	23.2005	NaN	21.6206	24.836	26.1718	28.0274	27.3774	27.7136	27.6927	30.3834	28.3004	25.663	24.952	25.9587	26.4005	25.5191	25.1422	24.518				2	2	2	17.8	17.8	17.8	9.0391
21.6591	20.1999	NaN	NaN	20.8001	19.5108	24.575	22.2221	21.2742	22.0396	20.9774	20.2614	20.7702	22.9702	21.5093	21	20.2544	19.5928	22.062	20.6103	NaN	20.0091	21.0493	20.8252	24.4236	NaN	23.9862	20.4114	20.1713	21.921	NaN	NaN	NaN	21.4655	NaN	20.1757	22.1135	20.1401	21.363	20.559				2	2	2	4.4	4.4	4.4	43.47
22.5644	NaN	24.0429	24.6463	21.2922	24.4428	22.3302	22.2534	23.9549	22.9585	23.7945	23.9156	22.2737	23.2065	NaN	23.2526	NaN	24.2963	23.9875	22.776	21.522	23.3012	23.6031	22.8439	23.8917	22.7826	23.0645	22.3194	21.6422	24.3043	22.6999	22.2445	24.3506	24.08	24.5455	23.7093	23.0005	24.5839	24.5754	24.4473				5	5	5	17.6	17.6	17.6	34.926
NaN	NaN	18.0555	NaN	NaN	19.7396	NaN	18.3254	19.2893	NaN	NaN	20.7051	NaN	NaN	NaN	NaN	NaN	NaN	NaN	20.6066	20.5322	NaN	20.722	NaN	20.0354	19.713	19.8761	18.7327	19.2731	NaN	20.3868	NaN	NaN	NaN	NaN	20.45	22.0348	NaN	20.1865	20.3769				3	3	3	4.2	4.2	4.2	111.33
22.5006	22.0209	23.0256	22.8792	21.2727	22.143	22.5687	22.0171	22.761	22.0754	23.1097	23.2006	21.7944	20.8503	21.4129	21.9351	24.4329	22.1055	22.9347	23.8105	22.2599	23.1365	22.4892	23.0507	21.5539	23.407	21.7266	22.3382	21.9061	23.7043	23.5565	22.7822	21.7676	NaN	23.3392	21.584	23.0253	23.6521	23.2843	23.2068				2	2	2	5.5	5.5	5.5	77.569
23.7139	22.1159	25.1195	24.058	21.6651	25.2078	24.8439	23.5285	25.4316	23.355	24.2405	24.315	23.497	24.2761	23.8577	24.8927	23.3452	25.4809	23.8381	22.7444	23.1885	23.639	23.7691	22.865	23.8035	23.7267	22.7842	23.1764	22.4402	24.6677	23.7217	23.7439	25.3808	24.3045	24.408	24.0656	24.3045	23.6298	23.9519	25.2618				4	4	4	23	23	23	25.57
NaN	NaN	NaN	NaN	NaN	NaN	NaN	NaN	NaN	NaN	21.4965	21.531	NaN	NaN	NaN	NaN	NaN	20.2505	21.7275	22.2971	NaN	NaN	21.5738	21.8137	19.4286	21.374	NaN	21.0285	21.3505	NaN	21.1111	NaN	NaN	NaN	NaN	NaN	NaN	21.897	NaN	21.5793				8	8	6	4.8	4.8	3.9	252.23
21.8989	21.9676	21.1793	20.9906	24.2998	21.7406	NaN	NaN	NaN	21.9491	NaN	21.8485	NaN	NaN	NaN	NaN	NaN	21.483	NaN	NaN	21.7743	NaN	NaN	NaN	NaN	NaN	23.3553	21.5084	22.0322	21.9893	22.2486	NaN	NaN	NaN	22.0267	NaN	22.4958	21.4137	NaN	NaN				2	2	2	9.5	9.5	9.5	22.11
NaN	25.8598	24.3148	23.4264	27.382	24.4707	25.5672	25.4689	24.0637	27.2636	25.338	25.097	27.334	22.3455	26.3886	25.7189	24.9674	24.597	26.3147	24.9765	26.359	NaN	NaN	24.7729	26.4616	NaN	26.3775	NaN	27.2217	24.3631	24.8193	25.2107	NaN	26.7645	26.0093	NaN	26.4838	24.5201	NaN	NaN				2	2	2	26.1	26.1	26.1	12.625
25.5375	25.6965	26.3053	24.7342	28.1297	24.3776	26.069	26.7722	24.6302	27.2642	23.5308	25.8102	27.7741	26.3786	22.3971	NaN	25.121	22.1059	24.1544	23.8678	27.0091	22.5724	NaN	25.1785	24.3129	NaN	25.9113	25.8451	29.7136	26.4064	23.4626	23.3153	24.9603	24.618	23.5693	22.9284	26.6783	23.3986	26.3346	26.8895				12	12	7	44.6	44.6	27.1	43.911
NaN	NaN	NaN	NaN	20.8764	NaN	NaN	NaN	NaN	NaN	NaN	NaN	NaN	NaN	NaN	NaN	NaN	NaN	NaN	NaN	NaN	NaN	NaN	NaN	NaN	NaN	NaN	NaN	NaN	NaN	NaN	NaN	NaN	NaN	NaN	NaN	NaN	NaN	NaN	NaN				1	1	1	6	6	6	47.428
NaN	NaN	NaN	NaN	NaN	NaN	NaN	NaN	NaN	20.5361	NaN	NaN	NaN	NaN	NaN	NaN	NaN	NaN	NaN	NaN	NaN	NaN	NaN	NaN	21.121	NaN	NaN	NaN	NaN	NaN	NaN	NaN	NaN	NaN	NaN	NaN	NaN	NaN	NaN	NaN				1	1	1	9.4	9.4	9.4	13.508
22.427	21.8355	NaN	NaN	22.071	21.4019	23.4535	NaN	NaN	24.3444	NaN	NaN	21.401	24.1865	22.1981	NaN	NaN	NaN	22.398	NaN	NaN	NaN	NaN	NaN	23.4911	NaN	23.6583	NaN	NaN	21.7107	NaN	NaN	NaN	22.0552	NaN	NaN	22.5841	NaN	NaN	NaN				2	2	2	20.2	20.2	20.2	13.056
NaN	NaN	NaN	NaN	NaN	NaN	NaN	NaN	NaN	NaN	NaN	NaN	NaN	NaN	NaN	NaN	NaN	NaN	NaN	NaN	NaN	NaN	NaN	NaN	NaN	NaN	NaN	NaN	NaN	NaN	NaN	NaN	NaN	NaN	NaN	NaN	NaN	NaN	NaN	NaN				2	2	2	6.2	6.2	6.2	29.014
NaN	17.6941	18.9704	NaN	22.3061	NaN	NaN	NaN	NaN	18.8904	NaN	19.8905	20.8481	17.8244	NaN	NaN	NaN	NaN	NaN	NaN	17.1105	NaN	NaN	NaN	NaN	NaN	20.3143	NaN	22.049	NaN	17.0366	NaN	19.1221	NaN	NaN	NaN	20.756	NaN	NaN	NaN			+	1	1	1	2.5	2.5	2.5	67.285
22.691	NaN	NaN	22.1571	NaN	22.2372	NaN	NaN	NaN	NaN	NaN	22.502	22.4651	22.2656	NaN	NaN	NaN	22.9789	22.7703	NaN	23.1605	NaN	NaN	NaN	22.4111	NaN	21.7197	NaN	20.4749	22.4479	22.6076	21.8076	22.4874	21.1933	23.1815	23.1519	22.2488	22.6631	23.4975	22.6309				3	3	3	7.6	7.6	7.6	36.588
25.7848	26.552	24.4425	25.5384	25.2416	24.7868	27.4653	25.8327	25.1286	26.9673	24.9033	24.541	24.4526	25.3604	24.8423	NaN	NaN	25.3727	26.8014	26.7013	25.416	26.2412	27.2535	24.7408	27.0112	25.1383	27.0069	26.4605	25.3492	25.4605	25.211	23.3951	22.9435	25.5574	22.6756	25.7265	26.7255	25.3697	25.5838	24.1592				5	5	4	31.1	31.1	25.2	12.926
27.6688	27.1344	24.883	25.4864	26.6171	25.8061	28.7105	27.5697	26.0316	29.0331	27.4012	25.4629	27.3482	26.4075	26.1791	24.3041	25.6175	26.8364	27.8619	27.7846	27.8721	22.5938	27.8676	25.9208	28.9342	25.9579	29.1575	27.7337	27.0054	26.7582	26.3611	25.549	24.7392	27.5715	25.3878	26.6364	27.4342	26.1547	25.2013	26.4961				4	3	2	37.6	28.2	18.8	12.839
22.4834	NaN	NaN	NaN	NaN	NaN	23.1425	NaN	NaN	NaN	NaN	NaN	NaN	NaN	NaN	NaN	NaN	NaN	NaN	NaN	NaN	NaN	NaN	NaN	NaN	NaN	NaN	NaN	NaN	NaN	NaN	NaN	NaN	NaN	NaN	NaN	NaN	NaN	NaN	NaN				3	2	2	34.7	25.4	25.4	13.077
24.0448	24.2995	NaN	NaN	24.0442	23.0878	25.1098	24.1427	22.6639	25.6246	21.8795	21.4977	24.6852	24.2671	22.9925	NaN	NaN	23.5145	23.8853	23.9225	21.4514	20.5831	24.6784	NaN	25.1144	22.3768	25.0211	23.3076	22.3154	23.0343	23.2751	20.7261	NaN	23.6841	NaN	23.2741	23.2618	21.424	23.5281	22.1594				5	4	4	51.3	45.4	45.4	13.203
26.1736	25.704	25.8456	25.1739	26.4182	25.707	26.4446	25.6351	24.7384	28.0144	23.3017	25.2335	27.3324	28.9138	26.2027	24.4336	23.5617	26.1873	26.8192	23.9097	26.5888	24.455	27.1862	24.464	28.344	24.0628	27.6657	24.7163	24.6981	26.4841	23.8474	23.9725	25.1548	26.5017	26.5723	25.6888	26.4345	26.7334	25.8827	26.2023				8	3	3	46.5	17.2	17.2	23.15
27.0418	25.2706	25.3916	24.9321	26.6569	27.0474	26.5233	26.9781	26.1663	29.0828	27.3092	27.7579	28.8356	29.1627	25.1292	24.1358	23.7856	26.7819	28.2091	25.7598	26.0895	25.4084	26.5652	24.3194	28.4615	24.0627	29.3138	27.0091	25.8069	27.1561	24.3614	24.7325	25.8349	27.5991	27.5245	25.0695	27.1396	26.7269	26.5335	26.7437				3	3	2	41.8	41.8	30.6	10.657
28.0639	27.8938	30.5323	30.2224	28.7294	29.7821	28.4646	29.494	30.482	29.2996	31.5037	31.4452	28.6463	29.0068	28.0581	28.5154	27.4869	31.2043	29.339	29.4653	30.1631	30.9675	29.9864	29.9553	29.3978	29.7848	29.0891	30.3725	30.4771	30.6019	30.3516	29.5843	30.5739	30.7182	30.6085	30.5406	28.1126	30.5175	30.8596	30.9872				9	9	9	55.3	55.3	55.3	22.739
NaN	NaN	NaN	NaN	NaN	NaN	17.5279	NaN	NaN	17.8615	NaN	NaN	NaN	NaN	NaN	NaN	NaN	NaN	NaN	NaN	NaN	NaN	NaN	NaN	NaN	15.9038	19.543	NaN	19.4528	NaN	NaN	NaN	NaN	NaN	NaN	NaN	20.136	NaN	NaN	NaN				1	1	1	2.8	2.8	2.8	33.786
NaN	24.7205	22.8864	NaN	22.632	23.5767	22.0327	22.7501	24.6873	26.0081	24.7543	24.1322	25.4764	24.8503	24.5789	NaN	22.2221	24.132	25.0854	25.549	26.5698	22.4058	26.1857	NaN	26.0448	22.5376	25.1793	24.8207	25.5366	21.0476	NaN	23.8544	24.8946	25.2678	23.1391	24.2954	23.7816	24.1688	24.7596	24.7022				2	2	1	22.2	22.2	12.8	13.008
NaN	NaN	NaN	NaN	NaN	NaN	NaN	NaN	NaN	NaN	NaN	NaN	NaN	NaN	NaN	NaN	NaN	NaN	NaN	NaN	NaN	NaN	NaN	NaN	NaN	NaN	NaN	NaN	NaN	NaN	NaN	NaN	NaN	NaN	NaN	NaN	NaN	NaN	NaN	NaN				2	1	1	22.2	12.8	12.8	12.82
NaN	NaN	NaN	NaN	21.8796	NaN	22.4248	NaN	NaN	21.222	NaN	NaN	NaN	22.315	NaN	NaN	NaN	21.1521	NaN	NaN	NaN	NaN	25.1526	NaN	23.6521	NaN	NaN	NaN	22.8609	NaN	NaN	NaN	NaN	23.2907	NaN	NaN	22.0943	NaN	NaN	NaN				1	1	1	9.4	9.4	9.4	12.81
23.5372	22.9623	23.2262	NaN	22.5333	22.2317	23.2664	NaN	NaN	24.7828	23.4371	23.4215	22.1113	24.1041	NaN	NaN	NaN	22.671	24.6664	NaN	22.8344	NaN	NaN	NaN	25.5225	NaN	23.7033	21.9651	23.208	23.4406	NaN	NaN	21.8923	23.4911	NaN	NaN	NaN	22.5509	22.1781	22.1341				4	4	2	47	47	26.5	12.674
25.9726	25.2799	22.475	NaN	25.7649	24.4147	26.007	26.5171	23.5799	26.9316	23.6247	24.1977	25.5069	26.0257	26.2359	22.6288	24.2958	24.654	25.9766	25.2094	23.723	24.0412	24.7396	22.8845	27.3448	24.8364	27.5439	24.1856	23.5586	23.8699	NaN	NaN	24.2503	27.0131	24.7781	25.324	26.6136	24.4288	25.108	25.3444				3	3	3	24.8	24.8	24.8	13.917
24.3084	24.4153	22.5724	22.0376	NaN	NaN	25.0133	24.7575	NaN	25.1045	NaN	NaN	23.8148	NaN	NaN	NaN	NaN	NaN	23.6802	23.5703	23.6256	24.4158	NaN	NaN	27.2147	23.3512	24.6802	NaN	22.6785	22.3617	NaN	NaN	NaN	25.8286	22.6941	22.5719	21.9497	22.8802	24.2399	23.9461				2	2	2	24.4	24.4	24.4	13.312
NaN	NaN	NaN	NaN	NaN	NaN	20.2038	NaN	NaN	21.0149	NaN	20.8376	21.3965	21.4601	NaN	NaN	NaN	20.5839	NaN	NaN	NaN	NaN	19.6016	NaN	NaN	NaN	20.5217	NaN	NaN	NaN	NaN	NaN	NaN	20.4787	NaN	NaN	NaN	NaN	20.2626	20.2912				2	1	1	23.9	13.7	13.7	12.697
NaN	NaN	NaN	NaN	NaN	NaN	NaN	NaN	NaN	NaN	NaN	21.7993	NaN	NaN	NaN	NaN	NaN	NaN	NaN	NaN	NaN	NaN	NaN	NaN	NaN	NaN	NaN	NaN	NaN	NaN	NaN	NaN	21.8023	NaN	NaN	NaN	NaN	NaN	NaN	NaN				1	1	1	1.2	1.2	1.2	169.91
18.3789	20.2299	NaN	NaN	NaN	NaN	NaN	NaN	NaN	19.7111	NaN	NaN	NaN	NaN	NaN	NaN	NaN	NaN	NaN	NaN	NaN	NaN	NaN	NaN	NaN	NaN	NaN	NaN	NaN	NaN	NaN	NaN	NaN	NaN	NaN	20.8781	NaN	NaN	NaN	18.8454				1	1	1	4	4	4	44.588
NaN	NaN	NaN	NaN	22.0188	NaN	NaN	NaN	NaN	NaN	NaN	NaN	21.1338	20.7374	NaN	NaN	NaN	NaN	NaN	NaN	NaN	NaN	NaN	NaN	NaN	NaN	21.9606	NaN	21.4602	NaN	NaN	NaN	NaN	NaN	NaN	NaN	NaN	NaN	NaN	NaN				3	2	2	5.3	3.3	3.3	70.108
NaN	NaN	NaN	NaN	NaN	NaN	19.3744	NaN	NaN	NaN	NaN	NaN	NaN	NaN	NaN	NaN	NaN	NaN	NaN	NaN	NaN	NaN	NaN	NaN	NaN	NaN	20.1205	NaN	20.1924	NaN	19.4017	NaN	NaN	NaN	NaN	NaN	NaN	NaN	NaN	NaN				2	2	2	2.4	2.4	2.4	192.87
31.2437	30.1569	28.5116	27.4746	30.3423	29.4115	31.9458	31.4301	30.6203	31.1581	30.425	30.6629	31.7985	32.5767	32.213	30.7312	29.6152	31.1894	32.0003	30.4375	29.6755	29.4133	31.6964	28.8328	33.116	30.9253	32.1482	29.0424	29.5022	30.7386	29.1673	29.5436	28.4605	32.7289	30.9385	28.4754	30.9864	29.6447	31.0333	30.9481				22	5	1	79.1	33.5	7.4	36.508
33.7463	33.8985	33.4973	34.034	34.0096	33.3344	33.6667	33.2763	34.2027	32.2351	33.4642	32.2781	32.7716	30.9048	34.1954	34.5427	34.3125	32.5995	33.6533	34.6672	34.0372	34.6668	33.8399	34.0852	33.126	34.2752	32.9697	34.2506	33.0558	33.7967	33.6447	34.7299	33.5428	33.2194	32.7438	34.1553	33.4667	33.4912	33.8997	33.3665				9	9	9	50.3	50.3	50.3	16.89
26.1082	25.3576	25.0526	NaN	25.2513	24.5106	26.2437	25.7456	25.6251	28.5385	26.2394	24.9063	26.5212	27.8554	27.7227	NaN	NaN	26.6901	27.5448	27.3939	26.2266	25.5821	28.8504	25.3969	27.6174	NaN	28.9001	26.3999	26.0518	26.77	25.3709	23.5318	24.551	27.8013	26.5985	NaN	25.1198	26.9461	24.1232	24.8182				4	4	1	29.9	29.9	7.7	12.965
24.0283	23.9474	22.9917	NaN	23.258	22.626	NaN	21.6041	20.8779	22.7479	22.6637	23.4747	22.8058	22.7021	NaN	NaN	NaN	22.3742	22.2362	21.3327	21.3834	NaN	NaN	NaN	21.6333	21.0541	22.0211	22.4625	24.6442	23.0444	NaN	NaN	NaN	NaN	NaN	22.6885	23.7144	22.4765	22.4934	20.7085				2	2	2	16.5	16.5	16.5	18.552
NaN	NaN	NaN	NaN	NaN	NaN	NaN	NaN	NaN	20.3508	NaN	NaN	20.9466	20.8262	NaN	NaN	NaN	NaN	NaN	NaN	NaN	NaN	NaN	NaN	NaN	NaN	NaN	NaN	NaN	NaN	NaN	NaN	NaN	NaN	NaN	NaN	NaN	NaN	NaN	NaN				1	1	1	5.6	5.6	5.6	46.503
24.5503	24.9461	26.3354	26.1984	25.9959	26.7694	26.6549	24.6495	24.1909	26.0032	24.2958	25.8834	25.4558	26.914	NaN	NaN	24.486	24.6934	25.5817	25.0031	25.7637	25.2918	25.423	25.4347	25.3208	24.7669	25.9835	25.2166	26.8525	26.2706	24.4948	25.0359	25.0673	25.9878	26.074	24.9872	26.2826	25.2464	26.2433	26.7636				9	9	9	30.8	30.8	30.8	44.552
22.7506	22.7008	NaN	22.0283	23.8084	21.6586	23.7153	24.7655	NaN	24.4627	NaN	NaN	22.6305	22.6683	NaN	NaN	NaN	NaN	23.0528	NaN	NaN	NaN	NaN	NaN	22.2763	NaN	22.8357	23.1257	23.8998	22.3999	NaN	NaN	NaN	NaN	NaN	NaN	23.0438	NaN	23.54	22.6947				8	4	2	26.2	15.7	9.4	49.021
21.553	21.2551	22.03	NaN	23.8021	NaN	23.6005	24.0692	20.9526	23.5117	NaN	23.0618	23.2436	23.4624	NaN	NaN	NaN	NaN	21.8858	NaN	23.0315	NaN	NaN	21.3145	21.973	NaN	22.9359	NaN	23.7814	22.3501	NaN	NaN	NaN	NaN	NaN	NaN	23.3259	NaN	23.3431	23.8582				8	3	2	31.6	14.4	10.9	43.805
NaN	NaN	NaN	NaN	NaN	NaN	NaN	NaN	NaN	NaN	NaN	NaN	NaN	NaN	NaN	NaN	NaN	NaN	NaN	NaN	NaN	NaN	NaN	NaN	NaN	NaN	NaN	NaN	22.7471	NaN	NaN	NaN	NaN	NaN	NaN	NaN	NaN	NaN	NaN	NaN				6	1	1	21.7	6.8	6.8	43.831
27.2263	26.4239	24.9448	24.8495	27.4843	26.1512	26.323	26.8886	25.7486	27.5544	26.1975	26.6424	27.3818	27.871	26.1214	23.85	25.2556	25.03	26.6264	25.9492	26.0185	24.9481	25.4419	24.3214	27.4306	25.6461	27.9905	26.2402	25.573	25.2665	24.4828	23.6297	24.774	27.3668	25.4694	23.1473	26.2834	25.6242	26.3635	25.5128				2	2	2	29.1	29.1	29.1	12.848
21.1199	22.0843	20.3321	20.9674	20.8648	21.1017	21.5917	NaN	20.4207	NaN	21.3647	NaN	20.0526	NaN	NaN	NaN	NaN	20.7987	NaN	21.589	23.0705	20.9201	21.5963	21.1511	21.404	21.6366	21.6218	21.1381	NaN	20.8085	22.2599	NaN	NaN	NaN	20.7451	NaN	NaN	20.7366	21.1857	21.101				2	2	2	13.9	13.9	13.9	28.124
23.4676	23.4583	23.2383	21.3657	24.2738	22.3775	23.3022	23.4284	23.4721	22.6846	NaN	23.1555	23.7406	23.6841	22.4125	NaN	NaN	NaN	22.2734	23.604	NaN	NaN	NaN	NaN	22.1855	24.985	24.4786	23.6923	24.9749	23.7752	23.5669	NaN	NaN	NaN	22.7202	24.1208	23.3102	21.383	24.813	23.4259				6	6	4	21	21	12.4	47.327
NaN	NaN	NaN	NaN	NaN	NaN	NaN	NaN	NaN	NaN	NaN	NaN	NaN	NaN	NaN	NaN	NaN	20.1691	NaN	NaN	NaN	NaN	NaN	NaN	NaN	NaN	NaN	NaN	21.535	NaN	NaN	NaN	23.8477	NaN	NaN	NaN	NaN	NaN	NaN	NaN			+	2	2	2	21.1	21.1	21.1	15.257
NaN	NaN	NaN	NaN	NaN	NaN	NaN	NaN	NaN	NaN	NaN	NaN	NaN	NaN	NaN	NaN	NaN	NaN	NaN	NaN	NaN	NaN	NaN	NaN	NaN	NaN	NaN	NaN	NaN	NaN	NaN	NaN	22.65	NaN	NaN	NaN	NaN	NaN	NaN	NaN				2	1	1	19.7	12.9	12.9	15.998
NaN	21.697	NaN	NaN	22.4096	22.0332	21.5798	21.9484	NaN	22.8032	22.9498	23.4297	NaN	21.9497	21.1796	NaN	22.3503	23.0622	NaN	19.9944	21.7667	21.7751	NaN	21.9264	20.6918	20.7167	21.4229	21.9151	21.4961	21.3788	22.5218	21.8313	NaN	24.36	22.7738	22.2314	22.8791	NaN	21.3991	22.9973				3	3	3	10.5	10.5	10.5	61.247
NaN	NaN	NaN	NaN	NaN	NaN	NaN	NaN	NaN	NaN	NaN	NaN	NaN	NaN	NaN	NaN	NaN	NaN	NaN	NaN	NaN	NaN	NaN	NaN	NaN	NaN	NaN	23.0114	NaN	NaN	NaN	NaN	NaN	NaN	NaN	NaN	NaN	NaN	NaN	NaN				1	1	1	5.9	5.9	5.9	24.146
NaN	NaN	NaN	NaN	NaN	NaN	NaN	NaN	NaN	NaN	NaN	20.9075	NaN	NaN	NaN	NaN	NaN	21.058	NaN	NaN	NaN	NaN	NaN	NaN	19.8074	NaN	NaN	NaN	NaN	21.7121	NaN	NaN	NaN	NaN	NaN	NaN	NaN	20.5483	NaN	20.5637				2	2	2	3.6	3.6	3.6	66.299
24.2155	24.5186	24.114	24.5893	24.2159	23.91	24.2011	24.2427	NaN	25.8326	25.7248	24.0197	24.2261	24.1251	NaN	23.4253	25.1122	24.7328	24.0037	25.0404	24.7887	24.8647	23.9426	NaN	25.3023	25.0361	25.0215	24.7257	24.9548	24.7502	26.6572	26.4795	NaN	24.4788	24.6797	NaN	24.2905	24.0113	21.8957	23.614				2	2	2	18.5	18.5	18.5	14.529
NaN	NaN	21.2624	NaN	20.6715	NaN	NaN	NaN	NaN	21.1518	20.59	21.3523	20.4588	21.9721	NaN	NaN	22.2709	NaN	20.7009	21.0523	20.9479	NaN	21.2905	21.2861	21.2904	NaN	20.821	20.9433	21.2054	21.6637	NaN	NaN	NaN	21.8631	21.977	NaN	22.1699	21.0148	21.4174	22.0361				1	1	1	8.2	8.2	8.2	28.058
21.3755	21.7536	NaN	NaN	NaN	NaN	NaN	NaN	NaN	21.6681	NaN	21.3484	21.5398	22.3327	NaN	NaN	NaN	21.29	NaN	NaN	22.1877	21.8875	NaN	NaN	NaN	NaN	NaN	21.7835	NaN	20.9866	NaN	NaN	NaN	22.9135	NaN	NaN	21.6129	NaN	21.9407	21.0131				3	3	3	13.3	13.3	13.3	43.178
27.4121	28.6189	27.6875	29.7919	28.1943	28.2547	27.5641	28.1606	28.0046	26.6084	31.0312	28.7533	29.6624	27.8474	29.9649	29.3757	30.2383	30.62	29.7082	29.9421	31.4007	29.3525	29.5334	29.3606	29.3968	30.1145	30.7458	30.3639	27.2955	27.7506	28.8533	28.8688	30.3563	30.902	29.9246	29.4613	28.6725	29.9389	29.0791	28.0554				6	6	6	38.2	38.2	38.2	16.083
NaN	NaN	NaN	NaN	NaN	NaN	NaN	NaN	NaN	NaN	NaN	22.498	NaN	NaN	NaN	NaN	23.1614	23.7551	NaN	NaN	NaN	NaN	NaN	NaN	NaN	NaN	NaN	NaN	NaN	22.4619	NaN	NaN	23.2918	NaN	23.7265	NaN	NaN	NaN	NaN	22.8564				1	1	1	24	24	24	16.39
19.9104	NaN	NaN	NaN	20.043	NaN	NaN	NaN	NaN	18.8743	NaN	NaN	19.0613	20.7672	NaN	NaN	NaN	NaN	NaN	NaN	NaN	NaN	NaN	NaN	NaN	NaN	19.1353	24.549	21.8264	NaN	NaN	NaN	NaN	NaN	NaN	NaN	19.1123	NaN	20.0659	NaN				4	4	4	12.8	12.8	12.8	57.936
NaN	NaN	NaN	NaN	22.9435	21.7635	22.9948	21.9683	NaN	22.9336	NaN	21.8613	23.376	22.8428	NaN	NaN	NaN	21.49	21.5003	NaN	NaN	NaN	NaN	NaN	NaN	NaN	22.8344	22.5938	22.446	20.3543	NaN	NaN	NaN	22.8509	NaN	NaN	22.9601	NaN	19.7426	NaN				6	6	6	7.6	7.6	7.6	140.94
20.0317	21.6247	20.4528	NaN	23.2471	19.6966	20.3922	NaN	NaN	20.6095	NaN	NaN	NaN	21.151	NaN	NaN	NaN	21.0703	20.2322	NaN	20.7481	NaN	NaN	NaN	NaN	NaN	21.3171	21.1458	23.0949	20.1613	23.1536	23.0505	NaN	NaN	19.8684	NaN	21.9292	19.9422	19.9446	NaN				3	3	3	16.8	16.8	16.8	26.707
NaN	NaN	NaN	NaN	NaN	NaN	NaN	22.4966	NaN	NaN	NaN	NaN	NaN	NaN	NaN	NaN	NaN	NaN	NaN	NaN	NaN	NaN	NaN	NaN	NaN	NaN	NaN	NaN	NaN	NaN	NaN	NaN	NaN	NaN	NaN	NaN	NaN	NaN	NaN	NaN				2	2	2	9.5	9.5	9.5	15.747
NaN	NaN	NaN	NaN	NaN	NaN	NaN	NaN	NaN	NaN	NaN	NaN	NaN	NaN	NaN	NaN	NaN	NaN	NaN	NaN	NaN	NaN	NaN	NaN	NaN	NaN	NaN	NaN	NaN	NaN	NaN	NaN	NaN	NaN	NaN	NaN	NaN	NaN	NaN	NaN				1	1	1	9.1	9.1	9.1	18.012
NaN	NaN	NaN	NaN	NaN	NaN	NaN	NaN	NaN	NaN	NaN	NaN	NaN	19.7886	NaN	NaN	NaN	NaN	NaN	NaN	NaN	NaN	19.9728	NaN	19.9841	NaN	NaN	22.1611	NaN	NaN	NaN	NaN	NaN	NaN	NaN	NaN	NaN	20.1801	20.9654	NaN				3	3	3	9.2	9.2	9.2	39.474
NaN	21.5381	NaN	NaN	23.6543	NaN	NaN	22.6157	NaN	22.1455	NaN	NaN	21.8802	NaN	NaN	NaN	NaN	NaN	NaN	NaN	NaN	NaN	NaN	NaN	NaN	NaN	NaN	NaN	23.1367	NaN	NaN	NaN	NaN	NaN	NaN	NaN	NaN	NaN	NaN	NaN				3	3	3	7.4	7.4	7.4	52.337
27.8817	28.5929	28.8521	28.4089	28.1816	29.3289	28.5561	27.537	26.6963	29.1672	27.6832	27.852	30.2312	27.3083	25.0184	26.8478	28.9694	24.9625	27.7017	26.4934	27.4983	28.5679	24.5705	24.1541	23.1173	26.6513	26.9496	29.8867	28.8435	27.3459	29.8113	30.1261	28.3709	26.9106	27.1483	27.9826	27.9885	26.9935	25.6857	24.8275				11	11	11	36.3	36.3	36.3	24.158
NaN	NaN	NaN	NaN	NaN	NaN	NaN	NaN	NaN	NaN	NaN	NaN	NaN	NaN	NaN	NaN	NaN	NaN	NaN	NaN	NaN	NaN	NaN	21.1927	NaN	NaN	NaN	NaN	NaN	NaN	NaN	NaN	NaN	NaN	NaN	NaN	NaN	NaN	NaN	NaN			+	1	1	1	1.5	1.5	1.5	192.99
NaN	NaN	NaN	NaN	NaN	NaN	NaN	NaN	NaN	NaN	NaN	NaN	NaN	22.1465	NaN	NaN	NaN	NaN	19.5821	NaN	NaN	NaN	NaN	NaN	NaN	NaN	NaN	NaN	NaN	19.1578	NaN	NaN	NaN	NaN	NaN	NaN	NaN	NaN	18.959	NaN			+	3	3	3	10.2	10.2	10.2	50.179
NaN	NaN	NaN	NaN	NaN	NaN	NaN	NaN	NaN	NaN	NaN	NaN	NaN	NaN	NaN	NaN	NaN	NaN	NaN	NaN	NaN	NaN	NaN	23.9716	NaN	NaN	NaN	NaN	NaN	NaN	NaN	NaN	NaN	NaN	NaN	NaN	NaN	NaN	NaN	NaN			+	5	4	4	6.7	6	6	164.34
NaN	NaN	NaN	NaN	NaN	20.7816	21.2258	NaN	NaN	NaN	NaN	NaN	NaN	NaN	NaN	NaN	NaN	NaN	NaN	NaN	NaN	NaN	NaN	24.5972	NaN	NaN	NaN	NaN	NaN	NaN	NaN	NaN	NaN	NaN	NaN	NaN	NaN	NaN	NaN	NaN			+	4	4	4	21	21	21	46.543
29.5547	29.2903	30.9179	31.4125	28.1372	30.2115	29.1322	30.8805	30.2542	28.7871	30.6728	31.9433	29.1626	29.6669	29.4765	29.6	29.9245	30.0497	30.6138	30.5239	29.5384	29.2144	29.8655	29.1465	30.5683	29.3009	29.3727	29.5497	29.9415	30.4684	30.015	29.4262	30.4352	29.1795	31.3961	30.0583	28.677	30.3598	30.3031	31.3029			+	9	9	9	64.1	64.1	64.1	24.409
NaN	NaN	NaN	NaN	NaN	NaN	NaN	NaN	NaN	NaN	NaN	NaN	NaN	NaN	21.0363	NaN	NaN	NaN	22.9045	NaN	NaN	NaN	NaN	NaN	NaN	NaN	NaN	NaN	NaN	NaN	NaN	NaN	NaN	NaN	NaN	NaN	NaN	NaN	NaN	NaN			+	2	2	1	10.9	10.9	6	22.06
24.62	27.0867	NaN	23.2809	27.1813	26.021	24.8429	23.623	22.8908	25.1003	24.4593	24.0409	24.3744	23.1132	24.4878	NaN	24.3141	24.7776	23.3869	23.9119	23.8806	24.7634	25.5718	26.4173	24.5477	24.9646	25.348	24.3914	27.3353	25.8314	24.0363	NaN	NaN	24.6469	23.8663	23.5057	24.4435	25.8132	24.978	23.9759			+	17	11	9	38.3	29.7	25.4	51.621
27.8964	30.2873	25.8888	26.576	30.7913	29.1294	26.3049	25.0024	26.2853	28.5009	27.4432	28.2615	28.9046	27.4654	26.0215	27.9058	27.5538	29.2557	25.38	27.3973	26.5389	27.6378	27.5549	27.6616	27.3667	28.2085	28.9825	27.673	29.5607	27.4607	25.8878	25.714	25.1868	27.7461	27.5969	26.3004	26.7681	29.7956	28.4116	27.42			+	26	25	1	46.8	45	3	60.044
NaN	NaN	NaN	NaN	NaN	22.0669	NaN	NaN	NaN	NaN	NaN	NaN	NaN	NaN	NaN	NaN	NaN	NaN	NaN	NaN	NaN	NaN	NaN	NaN	NaN	NaN	NaN	NaN	NaN	NaN	NaN	NaN	NaN	NaN	NaN	NaN	NaN	NaN	NaN	NaN			+	1	1	1	9.1	9.1	9.1	23.583
31.3933	30.9523	29.7946	29.7198	33.6359	30.3634	32.9836	31.6525	31.2175	33.3212	30.6307	31.5474	32.9237	31.1926	31.0379	29.5625	30.6375	29.1494	30.337	29.1915	31.7151	28.61	29.8321	30.7385	30.4815	29.0922	31.9073	30.8647	33.4892	31.0387	28.6863	28.9539	31.2514	30.4886	30.1433	29.1055	31.5422	29.8563	31.8501	31.9297			+	55	55	50	81.8	81.8	76.7	69.366
NaN	NaN	20.698	32.1657	NaN	NaN	NaN	27.1334	32.9151	NaN	NaN	NaN	25.524	25.6744	29.606	22.9089	28.0971	26.2055	NaN	23.9577	22.8427	29.2372	NaN	29.365	20.6058	31.1741	20.2486	NaN	26.419	NaN	21.0735	23.3055	NaN	20.677	21.9763	NaN	NaN	NaN	25.3229	NaN			+	51	46	46	74.3	68	68	69.293
NaN	NaN	NaN	NaN	NaN	NaN	NaN	NaN	NaN	NaN	NaN	NaN	NaN	NaN	NaN	NaN	NaN	NaN	NaN	NaN	NaN	NaN	NaN	NaN	NaN	NaN	NaN	NaN	NaN	NaN	NaN	NaN	NaN	NaN	NaN	NaN	NaN	NaN	NaN	NaN			+	5	1	1	7.8	2.3	2.3	56.608
NaN	24.6735	NaN	NaN	25.3487	25.2968	NaN	NaN	NaN	23.5744	NaN	NaN	23.2358	23.6754	NaN	NaN	NaN	24.2671	22.5049	NaN	23.0547	23.7966	24.1016	22.8773	22.9902	NaN	23.7635	NaN	24.037	22.1893	NaN	NaN	NaN	24.8339	NaN	NaN	NaN	22.8468	24.0128	24.1341			+	13	10	8	39	34.5	29.5	44.091
NaN	21.2741	NaN	NaN	NaN	NaN	NaN	NaN	NaN	NaN	NaN	NaN	NaN	NaN	NaN	NaN	NaN	NaN	NaN	NaN	NaN	NaN	NaN	NaN	NaN	NaN	NaN	NaN	NaN	NaN	NaN	NaN	NaN	NaN	NaN	NaN	NaN	NaN	NaN	NaN			+	3	1	1	4.5	2.6	2.6	51.417
NaN	20.1951	NaN	NaN	22.3147	20.8372	NaN	NaN	NaN	19.413	21.0056	NaN	NaN	NaN	NaN	NaN	NaN	NaN	NaN	NaN	NaN	NaN	NaN	22.9738	NaN	NaN	21.739	NaN	23.7805	NaN	NaN	NaN	NaN	NaN	NaN	NaN	NaN	20.2242	NaN	NaN			+	10	2	2	18.6	5.7	5.7	51.267
NaN	NaN	21.368	NaN	21.6037	NaN	NaN	NaN	NaN	NaN	NaN	NaN	NaN	21.6104	NaN	NaN	NaN	NaN	NaN	23.704	NaN	21.191	NaN	NaN	20.7297	NaN	NaN	NaN	NaN	NaN	NaN	NaN	NaN	NaN	NaN	NaN	NaN	NaN	24.1012	NaN			+	5	5	4	21.4	21.4	18.1	38.418
27.7674	28.742	26.0562	27.9414	30.3999	28.5294	27.5137	27.4366	27.5253	28.1099	27.1167	27.5787	26.959	26.7637	26.3808	27.7376	26.9583	27.8274	26.2477	27.5908	26.1704	28.2035	30.3795	29.6487	28.0432	28.4879	27.8984	27.8436	29.2191	27.3762	27.5614	27.0187	26.4339	27.4317	26.6119	27.3639	26.565	28.5767	27.0311	27.7123			+	30	30	22	51.3	51.3	44.4	59.51
27.0155	29.6776	25.989	NaN	30.6731	28.957	26.0724	25.095	23.5019	27.7907	26.869	27.636	27.9588	27.382	24.7478	NaN	26.8897	28.2833	25.8834	26.5931	25.9851	27.2589	27.4411	25.7483	27.4989	27.9718	27.8703	27.0184	28.9076	27.4755	26.9356	25.348	26.6641	26.9884	26.619	25.1432	26.3495	28.6959	26.9705	26.7479			+	24	22	12	51.3	48.7	32.1	49.586
25.8465	27.4809	NaN	NaN	28.3436	26.2481	24.6577	24.7244	23.6806	26.0436	22.4526	26.2336	25.6308	25.738	NaN	23.3189	25.4031	26.9567	23.8068	25.2904	24.436	25.7047	25.2686	24.929	25.7256	25.806	26.1293	24.8521	27.6881	25.5312	24.6873	NaN	NaN	25.4011	25.2173	24.2998	24.6169	26.9269	25.7217	25.3667			+	23	13	4	36.8	22.2	6.4	62.378
NaN	NaN	NaN	NaN	NaN	NaN	NaN	NaN	NaN	NaN	NaN	NaN	NaN	NaN	NaN	NaN	NaN	NaN	NaN	NaN	NaN	NaN	NaN	NaN	NaN	NaN	NaN	NaN	NaN	NaN	NaN	NaN	NaN	NaN	NaN	NaN	NaN	NaN	NaN	NaN			+	4	3	3	15.1	15.1	15.1	30.276
23.8782	26.0888	NaN	NaN	26.9487	25.2479	22.7589	NaN	NaN	24.7234	23.9799	25.0621	25.5611	25.4858	NaN	NaN	24.1681	25.4196	23.043	23.5395	22.2454	23.0122	24.1374	23.2932	25.9355	24.5121	24.8622	24.1466	25.893	24.3241	21.5648	NaN	NaN	24.4522	24.4166	NaN	25.6378	25.3635	24.1372	23.6262			+	14	12	9	31.8	30.3	24.9	63.91
19.5174	21.6775	NaN	21.5658	22.7093	22.6777	21.8935	NaN	NaN	23.4957	NaN	NaN	20.5	NaN	NaN	NaN	21.923	NaN	NaN	21.6616	NaN	NaN	NaN	NaN	18.3864	NaN	NaN	22.298	22.626	NaN	NaN	NaN	NaN	21.0154	NaN	21.5712	24.5353	21.5694	21.3475	21.1546			+	7	7	7	5.7	5.7	5.7	435.16
NaN	NaN	NaN	NaN	NaN	NaN	NaN	NaN	NaN	NaN	NaN	NaN	NaN	NaN	NaN	NaN	NaN	NaN	NaN	NaN	NaN	20.9915	NaN	NaN	NaN	NaN	NaN	NaN	NaN	NaN	NaN	NaN	NaN	NaN	NaN	NaN	NaN	NaN	NaN	NaN			+	1	1	1	4.1	4.1	4.1	46.103
27.5555	27.7384	28.7374	25.8461	28.5567	26.6923	26.1605	24.8272	24.8363	27.6022	26.8253	26.8223	28.1364	28.1264	NaN	NaN	26.7823	27.1878	26.2757	26.2173	27.581	25.4998	24.4927	24.3576	25.5698	26.6137	26.752	26.6285	29.3099	28.1036	28.517	28.0491	24.7822	26.2662	27.3734	25.6663	26.9167	25.847	26.2584	25.8318			+	16	16	7	58.1	58.1	34.1	41.736
NaN	NaN	NaN	NaN	NaN	NaN	NaN	NaN	NaN	NaN	NaN	NaN	NaN	21.5168	NaN	NaN	NaN	NaN	NaN	NaN	NaN	NaN	NaN	24.6553	NaN	NaN	NaN	NaN	NaN	NaN	NaN	NaN	NaN	NaN	NaN	NaN	NaN	NaN	NaN	NaN			+	5	3	3	8.8	5.8	5.8	77.738
NaN	NaN	NaN	NaN	NaN	NaN	NaN	NaN	NaN	NaN	NaN	NaN	NaN	NaN	NaN	NaN	NaN	NaN	NaN	NaN	NaN	NaN	NaN	22.8243	NaN	NaN	NaN	NaN	NaN	NaN	NaN	NaN	NaN	NaN	NaN	NaN	NaN	NaN	NaN	NaN			+	1	1	1	1	1	1	188.74
NaN	NaN	NaN	NaN	NaN	NaN	NaN	NaN	NaN	NaN	NaN	NaN	NaN	NaN	NaN	NaN	NaN	NaN	NaN	NaN	NaN	NaN	NaN	28.7392	NaN	NaN	NaN	NaN	NaN	NaN	NaN	NaN	NaN	NaN	NaN	NaN	NaN	NaN	NaN	NaN			+	9	9	9	28.5	28.5	28.5	65.056
25.208	NaN	NaN	NaN	NaN	NaN	NaN	NaN	NaN	NaN	NaN	24.6848	NaN	NaN	NaN	NaN	NaN	24.0298	NaN	NaN	NaN	NaN	NaN	26.5439	25.1584	NaN	NaN	NaN	NaN	NaN	NaN	NaN	NaN	25.1377	NaN	NaN	NaN	NaN	24.4542	NaN			+	3	3	3	21.4	21.4	21.4	24.536
NaN	NaN	NaN	NaN	NaN	NaN	NaN	NaN	NaN	NaN	NaN	21.5711	NaN	NaN	NaN	NaN	NaN	NaN	NaN	21.5322	NaN	NaN	NaN	21.2542	NaN	19.3915	NaN	19.9737	19.5896	NaN	20.8484	NaN	NaN	20.7936	NaN	20.7856	NaN	21.1662	NaN	20.1203			+	3	1	1	1.5	0.6	0.6	248.98
20.7719	NaN	NaN	NaN	NaN	NaN	NaN	NaN	20.8901	20.0309	NaN	NaN	NaN	NaN	NaN	NaN	NaN	NaN	21.5443	NaN	NaN	NaN	NaN	NaN	22.9026	20.4759	NaN	21.9871	NaN	NaN	NaN	NaN	NaN	NaN	NaN	NaN	NaN	NaN	NaN	NaN			+	5	5	5	4.4	4.4	4.4	129.39
NaN	NaN	NaN	NaN	NaN	NaN	NaN	NaN	NaN	NaN	NaN	NaN	NaN	NaN	NaN	NaN	22.2289	NaN	NaN	NaN	NaN	19.5071	NaN	28.0015	NaN	NaN	NaN	NaN	NaN	NaN	NaN	NaN	NaN	NaN	NaN	NaN	NaN	NaN	19.0499	NaN			+	12	6	6	8.7	6	6	187.37
NaN	NaN	NaN	NaN	NaN	NaN	NaN	NaN	NaN	NaN	NaN	22.6776	NaN	22.3084	NaN	NaN	NaN	NaN	NaN	NaN	NaN	NaN	NaN	24.998	NaN	NaN	NaN	NaN	NaN	NaN	NaN	NaN	NaN	NaN	NaN	NaN	NaN	NaN	NaN	NaN			+	4	4	4	10.8	10.8	10.8	61.998
NaN	NaN	NaN	NaN	NaN	NaN	NaN	NaN	NaN	NaN	NaN	NaN	NaN	NaN	NaN	NaN	NaN	NaN	NaN	NaN	NaN	NaN	NaN	NaN	NaN	NaN	NaN	NaN	NaN	NaN	NaN	NaN	NaN	NaN	NaN	NaN	NaN	NaN	NaN	NaN			+	7	1	1	14.3	3.8	3.8	85.686
NaN	NaN	NaN	21.9605	NaN	NaN	NaN	NaN	NaN	NaN	NaN	NaN	NaN	NaN	NaN	NaN	NaN	NaN	NaN	NaN	NaN	NaN	NaN	NaN	NaN	NaN	NaN	NaN	NaN	NaN	NaN	NaN	NaN	NaN	NaN	NaN	NaN	NaN	NaN	NaN			+	1	1	1	5.9	5.9	5.9	23.182
20.9881	22.0773	21.8767	22.0569	22.5702	21.6543	22.7712	NaN	20.6944	23.2091	NaN	NaN	21.9933	21.6981	NaN	NaN	24.0414	NaN	NaN	NaN	23.8172	NaN	22.7514	NaN	NaN	22.942	21.8514	19.9728	22.126	22.4473	NaN	20.4048	21.7838	NaN	22.7159	NaN	24.5384	21.9064	NaN	21.7443			+	12	12	12	14.5	14.5	14.5	248.07
NaN	NaN	NaN	NaN	21.5915	NaN	NaN	NaN	NaN	NaN	NaN	NaN	NaN	20.1866	NaN	NaN	NaN	21.6911	NaN	NaN	NaN	NaN	NaN	NaN	NaN	NaN	NaN	NaN	NaN	19.9054	NaN	NaN	NaN	NaN	NaN	NaN	NaN	NaN	NaN	NaN			+	3	3	3	6.3	6.3	6.3	56.964
NaN	NaN	NaN	NaN	NaN	NaN	NaN	NaN	NaN	NaN	NaN	NaN	NaN	NaN	NaN	NaN	NaN	16.7773	NaN	NaN	NaN	NaN	NaN	NaN	NaN	NaN	NaN	NaN	NaN	16.8414	NaN	NaN	NaN	NaN	NaN	NaN	NaN	NaN	16.1074	20.5821			+	4	2	2	9.8	5.8	5.8	49.317
NaN	NaN	NaN	NaN	21.1444	NaN	22.1563	NaN	23.6993	NaN	NaN	NaN	NaN	18.0518	NaN	NaN	NaN	18.1368	NaN	NaN	NaN	17.9484	19.3783	NaN	NaN	NaN	NaN	22.2648	NaN	NaN	NaN	NaN	NaN	NaN	NaN	NaN	NaN	NaN	NaN	NaN			+	4	4	4	5.9	5.9	5.9	282.39
NaN	NaN	NaN	NaN	NaN	NaN	NaN	NaN	NaN	NaN	NaN	NaN	NaN	NaN	NaN	NaN	NaN	19.8631	NaN	NaN	NaN	NaN	NaN	NaN	NaN	NaN	NaN	NaN	NaN	NaN	NaN	NaN	NaN	NaN	NaN	NaN	NaN	NaN	NaN	NaN			+	1	1	1	3.5	3.5	3.5	56.682
NaN	NaN	NaN	NaN	NaN	NaN	NaN	NaN	NaN	NaN	NaN	NaN	NaN	NaN	NaN	NaN	NaN	NaN	NaN	NaN	NaN	NaN	NaN	21.2382	NaN	NaN	NaN	NaN	NaN	NaN	NaN	NaN	NaN	NaN	NaN	NaN	NaN	NaN	NaN	NaN			+	1	1	1	3.6	3.6	3.6	46.203
NaN	NaN	NaN	22.8847	NaN	22.7364	NaN	NaN	NaN	NaN	22.6528	21.0628	NaN	21.4717	NaN	NaN	NaN	22.5958	22.7878	21.6136	20.9001	NaN	23.0968	NaN	NaN	20.929	NaN	NaN	NaN	NaN	22.0236	NaN	NaN	NaN	22.616	NaN	NaN	23.428	22.5677	NaN				1	1	1	11.8	11.8	11.8	14.279
21.4389	NaN	NaN	NaN	23.5694	NaN	21.4365	21.6614	20.8473	21.6957	NaN	20.4948	22.8796	21.6507	NaN	NaN	NaN	NaN	NaN	NaN	20.1209	NaN	NaN	19.849	20.6261	NaN	22.9546	19.5601	22.8027	20.3562	NaN	NaN	NaN	21.1608	NaN	NaN	21.9487	NaN	NaN	21.2599				3	3	3	8.9	8.9	8.9	55.076
NaN	NaN	NaN	21.8181	NaN	NaN	21.7962	NaN	NaN	NaN	NaN	22.3786	21.5904	23.5156	NaN	NaN	NaN	NaN	22.0113	NaN	NaN	NaN	NaN	NaN	22.5091	NaN	NaN	22.9887	NaN	22.1909	NaN	NaN	21.3407	NaN	NaN	NaN	NaN	21.395	24.0175	23.028				1	1	1	5.3	5.3	5.3	39.158
21.8249	22.9069	22.2926	23.3133	22.34	22.7438	22.6645	21.4432	22.6139	22.826	21.8989	23.6944	22.4757	NaN	22.6467	24.7098	23.7575	22.8271	22.6968	22.8654	23.6859	23.2517	22.1748	23.3675	22.4496	23.0045	21.701	23.0962	23.5745	23.4131	23.912	23.3677	22.966	23.5515	24.0502	22.4426	23.8438	22.3926	22.3871	22.9712				3	3	3	22.6	22.6	22.6	23.699
23.3586	23.5354	24.2017	22.7616	21.6477	21.1788	22.2581	NaN	NaN	NaN	22.6294	22.5919	22.6246	23.2461	NaN	NaN	23.0409	22.9466	22.639	22.2147	23.2486	NaN	NaN	NaN	22.4266	22.5711	22.6756	22.3192	23.6787	22.2356	24.8257	24.0106	NaN	21.2985	22.8649	23.0624	23.8361	22.0388	22.2278	22.3312				5	5	5	8.2	8.2	8.2	69.371
24.0483	24.1567	24.8163	21.6019	25.4833	23.8801	24.4465	24.0262	20.5414	24.4009	22.1251	23.9358	24.2994	24.6134	NaN	NaN	24.1978	21.9518	23.2804	22.3418	22.6875	21.9419	23.2133	23.7853	22.2469	21.679	24.1843	25.9735	25.4812	23.4645	23.2994	21.7214	22.4963	22.3503	23.1607	21.8075	24.3513	22.3519	20.5128	23.4463				7	7	7	34.9	34.9	34.9	36.053
21.4251	NaN	NaN	NaN	23.9085	21.1183	22.9392	NaN	NaN	22.3322	22.4531	21.7651	22.8554	22.8317	NaN	NaN	NaN	NaN	21.7493	NaN	NaN	NaN	NaN	23.8312	NaN	NaN	22.8414	22.5117	23.3113	22.2764	21.679	22.7755	NaN	NaN	22.2681	NaN	23.54	NaN	21.4777	NaN				7	7	6	33.3	33.3	29.3	28.036
NaN	NaN	NaN	NaN	NaN	NaN	NaN	NaN	NaN	NaN	NaN	NaN	NaN	26.0065	NaN	NaN	NaN	NaN	NaN	NaN	23.1691	23.2855	NaN	NaN	NaN	NaN	23.8693	NaN	NaN	NaN	NaN	NaN	24.0723	NaN	NaN	24.7827	NaN	NaN	NaN	NaN				34	1	0	54.9	2.2	0	108.82
NaN	NaN	NaN	NaN	NaN	NaN	NaN	NaN	NaN	NaN	NaN	NaN	NaN	NaN	NaN	NaN	NaN	22.7689	NaN	NaN	NaN	NaN	NaN	NaN	NaN	NaN	NaN	NaN	NaN	NaN	NaN	NaN	NaN	NaN	NaN	NaN	NaN	NaN	NaN	NaN				2	2	2	10.9	10.9	10.9	22.611
20.9909	NaN	NaN	NaN	22.4214	NaN	NaN	NaN	NaN	21.2175	NaN	21.9326	22.058	23.7993	NaN	NaN	NaN	NaN	NaN	NaN	NaN	NaN	NaN	NaN	NaN	NaN	22.6516	23.8818	22.9027	22.487	21.5581	NaN	NaN	NaN	NaN	NaN	NaN	NaN	23.0942	NaN				3	3	2	6	6	4	70.897
NaN	NaN	23.0485	NaN	22.3757	NaN	21.9564	NaN	NaN	22.0307	NaN	21.3708	21.763	21.2681	NaN	NaN	NaN	NaN	NaN	NaN	21.9692	NaN	NaN	NaN	NaN	NaN	NaN	NaN	21.4302	21.5087	22.0356	NaN	NaN	NaN	NaN	NaN	22.1449	NaN	NaN	NaN				3	3	3	25	25	25	22.728
20.3403	NaN	NaN	NaN	NaN	20.3826	NaN	20.3055	20.967	NaN	NaN	NaN	NaN	22.7509	NaN	NaN	NaN	NaN	NaN	NaN	20.4626	NaN	NaN	NaN	20.7767	NaN	NaN	NaN	NaN	NaN	NaN	NaN	NaN	NaN	NaN	NaN	NaN	NaN	NaN	NaN				1	1	1	16.4	16.4	16.4	13.546
NaN	NaN	NaN	NaN	NaN	NaN	NaN	NaN	NaN	NaN	NaN	NaN	NaN	NaN	NaN	NaN	NaN	NaN	NaN	NaN	21.0745	NaN	NaN	NaN	NaN	NaN	NaN	NaN	NaN	NaN	22.4051	NaN	NaN	NaN	20.1288	NaN	NaN	NaN	NaN	NaN				1	1	1	2.7	2.7	2.7	69.524
NaN	NaN	NaN	NaN	20.2087	NaN	NaN	NaN	NaN	NaN	NaN	NaN	NaN	19.528	NaN	NaN	NaN	NaN	NaN	NaN	NaN	NaN	NaN	NaN	NaN	NaN	20.183	22.7439	21.0837	NaN	NaN	NaN	NaN	NaN	NaN	NaN	20.3869	NaN	NaN	NaN				2	2	2	7.2	7.2	7.2	39.837
NaN	NaN	18.9715	NaN	NaN	NaN	NaN	NaN	20.4607	NaN	NaN	19.5941	NaN	18.3218	NaN	NaN	NaN	19.8746	19.9203	19.7637	NaN	20.6379	20.4544	NaN	19.2483	NaN	NaN	NaN	20.1504	19.7425	NaN	NaN	NaN	19.8332	NaN	NaN	20.1088	20.2008	NaN	NaN				1	1	1	1.9	1.9	1.9	52.387
NaN	NaN	NaN	NaN	NaN	NaN	NaN	NaN	NaN	NaN	NaN	NaN	NaN	NaN	NaN	NaN	NaN	NaN	NaN	NaN	NaN	NaN	NaN	NaN	NaN	NaN	NaN	NaN	NaN	NaN	NaN	NaN	NaN	NaN	NaN	NaN	NaN	NaN	NaN	NaN				13	1	1	68.3	21.2	21.2	11.488
NaN	20.0965	NaN	NaN	21.3188	NaN	NaN	NaN	NaN	NaN	NaN	NaN	NaN	NaN	NaN	NaN	NaN	NaN	NaN	NaN	NaN	20.4021	NaN	NaN	NaN	NaN	NaN	21.9534	20.1865	NaN	20.3014	NaN	NaN	NaN	NaN	22.2321	NaN	NaN	19.6885	NaN				2	2	2	7	7	7	56.559
23.1753	NaN	21.3698	NaN	25.5497	NaN	24.6666	25.5398	NaN	24.6039	22.2117	23.8026	25.4291	22.8377	NaN	NaN	23.8598	NaN	22.9891	26.1178	23.828	23.346	NaN	23.9191	23.2876	23.2338	24.29	NaN	25.8976	23.3149	24.5945	25.3043	24.1332	23.185	NaN	NaN	22.0928	NaN	24.2142	24.2809				6	6	5	27.3	27.3	21.3	30.777
NaN	NaN	19.4656	NaN	NaN	NaN	NaN	NaN	NaN	NaN	NaN	NaN	20.2793	19.5746	NaN	NaN	NaN	19.9792	NaN	NaN	20.2047	NaN	NaN	NaN	NaN	NaN	NaN	NaN	21.4274	NaN	NaN	NaN	NaN	NaN	NaN	NaN	20.8849	NaN	NaN	NaN				1	1	1	16	16	16	20.762
NaN	22.7043	23.1783	NaN	23.1689	22.59	NaN	NaN	22.3789	21.737	NaN	NaN	NaN	NaN	NaN	22.6863	NaN	NaN	NaN	NaN	NaN	22.4036	NaN	NaN	NaN	NaN	NaN	NaN	NaN	22.785	NaN	NaN	NaN	NaN	NaN	NaN	NaN	22.4409	22.7599	NaN				2	2	2	2.8	2.8	2.8	81.537
19.6706	20.9927	NaN	NaN	NaN	NaN	NaN	NaN	NaN	NaN	NaN	NaN	NaN	NaN	NaN	NaN	19.447	NaN	NaN	NaN	NaN	NaN	NaN	NaN	NaN	NaN	19.0977	NaN	22.5641	NaN	NaN	NaN	NaN	NaN	NaN	NaN	22.5492	NaN	NaN	NaN				4	4	4	10.8	10.8	10.8	44.564
NaN	NaN	NaN	NaN	19.7323	NaN	18.0775	NaN	NaN	NaN	NaN	18.1318	NaN	NaN	NaN	NaN	NaN	NaN	NaN	NaN	17.4991	NaN	NaN	NaN	17.1498	NaN	NaN	NaN	18.9054	NaN	NaN	NaN	NaN	NaN	18.2434	NaN	18.506	NaN	17.8479	17.4886				1	1	1	4.8	4.8	4.8	49.973
22.3779	21.7397	22.8632	23.0865	20.76	22.599	22.7773	21.3576	NaN	21.5315	22.375	NaN	21.9039	21.2446	NaN	NaN	NaN	23.0587	22.4785	NaN	21.8696	22.1855	23.2124	NaN	22.6465	NaN	21.5592	22.2814	21.8894	21.8404	21.5425	21.8377	NaN	NaN	NaN	21.5093	24.3281	23.0366	24.0677	23.7537				2	2	2	5	5	5	51.853
27.9967	28.2208	27.76	28.9644	28.2443	27.4653	27.4324	27.6877	27.5676	27.5446	27.7247	28.0715	28.3905	27.8198	29.7774	28.9049	28.274	28.7978	28.3765	29.2119	28.8393	28.3278	29.394	29.9293	27.8897	28.63	29.1148	28.6152	28.027	28.4269	27.8862	28.716	29.0453	30.7351	28.7395	28.3238	29.3253	22.6719	28.5294	27.9622				5	1	1	41.2	11.8	11.8	8.7266
NaN	NaN	NaN	NaN	NaN	NaN	NaN	NaN	NaN	NaN	NaN	NaN	NaN	NaN	NaN	NaN	NaN	NaN	NaN	NaN	NaN	NaN	NaN	NaN	NaN	NaN	NaN	NaN	NaN	NaN	NaN	NaN	NaN	NaN	NaN	NaN	NaN	NaN	NaN	NaN				1	1	1	0.8	0.8	0.8	137.22
19.2215	18.8652	18.1887	18.6519	19.7854	18.4604	20.386	19.149	18.1686	19.5073	19.7297	20.4355	NaN	19.2029	NaN	NaN	NaN	18.8654	NaN	18.2367	NaN	19.2581	18.8005	NaN	NaN	18.7758	18.9501	19.8866	19.6238	NaN	19.9048	18.4885	NaN	19.6094	NaN	19.7937	NaN	NaN	18.5096	19.3746				1	1	1	3.5	3.5	3.5	61.999
NaN	NaN	21.4533	NaN	NaN	NaN	NaN	NaN	NaN	NaN	NaN	NaN	NaN	20.9548	NaN	NaN	NaN	NaN	NaN	NaN	NaN	NaN	NaN	NaN	NaN	NaN	NaN	NaN	20.8729	NaN	NaN	NaN	NaN	NaN	NaN	NaN	NaN	NaN	NaN	NaN				1	1	1	4.8	4.8	4.8	45.26
NaN	23.4069	22.2759	22.3985	24.5677	23.1563	25.2995	23.7127	23.577	25.0666	23.9965	22.3643	25.2521	23.8617	22.8386	24.1538	NaN	23.0641	23.5018	NaN	NaN	23.513	22.8458	22.9555	25.0382	22.5574	25.007	NaN	22.1616	22.7124	NaN	23.8805	22.7123	22.6516	23.748	23.9061	24.2914	22.6993	22.6909	23.2081				1	1	1	4.1	4.1	4.1	36.431
NaN	NaN	NaN	NaN	NaN	NaN	NaN	NaN	NaN	NaN	NaN	NaN	NaN	NaN	NaN	NaN	NaN	18.3696	NaN	NaN	NaN	NaN	NaN	NaN	NaN	NaN	NaN	NaN	NaN	19.4819	NaN	NaN	NaN	NaN	NaN	NaN	NaN	NaN	NaN	19.8039				1	1	1	11.4	11.4	11.4	13.519
NaN	NaN	20.9816	NaN	NaN	NaN	NaN	NaN	NaN	21.0413	NaN	NaN	21.4224	NaN	NaN	NaN	NaN	NaN	NaN	NaN	NaN	NaN	NaN	NaN	NaN	NaN	NaN	NaN	NaN	NaN	NaN	NaN	NaN	NaN	NaN	NaN	NaN	NaN	NaN	NaN				2	2	2	2.4	2.4	2.4	107.14
NaN	NaN	NaN	NaN	NaN	NaN	NaN	NaN	NaN	NaN	NaN	NaN	NaN	NaN	NaN	NaN	NaN	NaN	NaN	NaN	NaN	NaN	NaN	NaN	NaN	NaN	NaN	NaN	NaN	NaN	25.8622	23.8589	NaN	NaN	NaN	NaN	NaN	NaN	NaN	NaN				3	3	3	21.7	21.7	21.7	30.975
NaN	NaN	NaN	NaN	19.4151	NaN	NaN	NaN	NaN	19.8078	NaN	NaN	NaN	NaN	NaN	NaN	NaN	NaN	NaN	NaN	NaN	NaN	NaN	NaN	NaN	NaN	NaN	NaN	20.7966	NaN	NaN	NaN	NaN	NaN	NaN	NaN	19.5886	NaN	NaN	NaN				1	1	1	4.3	4.3	4.3	38.298
23.4274	23.7069	24.5393	23.9497	23.0243	24.2463	23.3521	24.0901	24.3672	23.3733	24.357	23.5287	23.8334	22.529	NaN	NaN	24.4391	22.8021	23.2614	24.6888	23.738	24.1765	23.3546	24.4709	23.126	24.2496	23.8024	25.0448	24.5049	24.8273	25.3762	24.8062	23.9847	24.171	23.8594	24.6343	NaN	23.3095	24.8281	24.864				8	8	8	18.5	18.5	18.5	60.192
NaN	NaN	NaN	NaN	18.8683	NaN	NaN	NaN	NaN	18.8471	NaN	NaN	19.1278	NaN	NaN	NaN	NaN	NaN	NaN	NaN	NaN	NaN	NaN	NaN	17.5085	NaN	18.4117	NaN	19.924	NaN	NaN	NaN	NaN	NaN	NaN	NaN	NaN	NaN	NaN	NaN				1	1	1	4	4	4	54.253
24.0676	23.8837	24.4804	24.929	23.6836	23.5305	24.6521	24.0887	23.0082	23.1465	24.9945	24.989	24.2998	25.8912	23.4246	NaN	25.6966	24.4761	24.3312	24.37	24.4945	23.7144	24.3154	25.3274	25.268	24.5826	23.7969	25.4197	24.8868	24.2037	24.6875	24.5991	24.671	25.9476	24.3639	25.0304	25.907	24.6923	25.0041	24.8914				8	8	8	15.9	15.9	15.9	82.577
NaN	NaN	NaN	NaN	NaN	NaN	NaN	NaN	NaN	NaN	NaN	NaN	NaN	NaN	NaN	NaN	NaN	NaN	NaN	NaN	NaN	NaN	NaN	NaN	NaN	NaN	NaN	NaN	NaN	NaN	NaN	NaN	NaN	NaN	NaN	NaN	NaN	22.3106	NaN	NaN				1	1	1	1.5	1.5	1.5	138.62
20.2709	20.2492	NaN	NaN	NaN	NaN	NaN	NaN	NaN	21.1383	NaN	NaN	NaN	20.2684	NaN	NaN	NaN	NaN	NaN	NaN	NaN	NaN	NaN	NaN	NaN	NaN	NaN	NaN	NaN	NaN	NaN	NaN	NaN	NaN	NaN	NaN	20.4917	NaN	NaN	NaN				2	2	2	10.1	10.1	10.1	32.444
20.1057	21.54	21.8128	19.7896	21.3304	19.6601	21.4885	20.8096	NaN	21.1095	22.9753	21.7639	21.0323	23.4005	NaN	NaN	NaN	NaN	NaN	21.461	25.0861	21.2303	20.783	NaN	22.6696	22.5293	21.9618	NaN	21.9848	21.3992	23.579	21.4438	NaN	NaN	20.2281	21.2098	22.5982	21.1758	21.7393	20.4353				6	6	6	10.4	10.4	10.4	97.201
24.4699	24.5171	24.8028	25.1879	24.1978	24.7513	25.472	24.5434	25.6678	24.8101	25.8685	25.1248	25.6119	23.9432	25.4733	NaN	26.2745	24.7386	25.0024	25.6312	25.3746	25.4894	24.4102	25.5203	26.1219	25.5065	23.7541	25.7412	25.164	24.7826	25.0429	25.5432	25.6496	25.0677	25.3606	25.2665	24.8693	25.1592	25.3503	25.3069				7	7	7	30	30	30	38.05
23.0869	23.5973	21.3708	NaN	25.1238	21.1699	20.2091	23.0075	20.8585	23.0986	NaN	22.2059	22.4051	22.1699	NaN	NaN	22.9751	23.5085	20.1969	NaN	NaN	19.6759	NaN	NaN	21.1992	19.9576	21.1552	NaN	25.1651	21.8814	NaN	NaN	20.1171	NaN	21.0156	26.8521	23.6243	21.9148	21.4642	19.8589				2	2	2	14.5	14.5	14.5	18.804
20.9523	NaN	21.5685	21.4421	NaN	21.541	21.9379	NaN	20.5107	20.9826	21.3549	21.888	21.5631	21.3071	20.848	21.777	NaN	22.2303	21.0391	NaN	20.7408	22.2001	21.0495	22.593	22.1172	20.8312	20.4744	22.1549	20.8411	20.8033	21.2275	20.6991	20.6731	20.5376	21.7812	21.092	21.0146	21.8829	20.5409	22.0711				3	3	3	29.8	29.8	29.8	20.925
33.5466	33.1503	32.3829	33.1776	33.5175	32.9066	31.836	32.0338	31.2553	32.3719	32.8139	32.867	34.1133	34.4119	33.2542	32.7116	33.5181	34.1824	33.9552	34.2406	34.1632	32.2615	34.3537	34.4614	33.6945	33.2938	34.0503	34.066	31.7699	33.2164	33.3633	34.1389	34.0213	34.4026	33.413	33.6166	33.5732	32.9724	31.9995	32.1306				12	12	12	75.8	75.8	75.8	10.884
NaN	NaN	NaN	NaN	NaN	NaN	NaN	NaN	NaN	NaN	NaN	NaN	NaN	NaN	NaN	NaN	NaN	NaN	NaN	NaN	NaN	NaN	NaN	NaN	NaN	NaN	NaN	NaN	NaN	NaN	NaN	NaN	NaN	NaN	NaN	NaN	NaN	NaN	21.2675	21.0808				2	2	2	1.7	1.7	1.7	152.93
NaN	22.3267	20.8341	21.6722	21.6781	21.561	19.9066	20.8071	20.8415	19.2372	21.5599	21.7904	NaN	NaN	NaN	22.4797	22.124	20.2138	19.9794	21.0259	20.7824	21.1603	20.3145	21.0676	21.0841	21.0135	NaN	NaN	20.0697	21.1365	20.0098	NaN	21.2409	21.3777	21.304	21.8879	21.7307	20.8579	19.9734	20.6834				4	4	4	11.9	11.9	11.9	50.863
NaN	NaN	NaN	NaN	20.5522	20.8355	NaN	NaN	NaN	NaN	21.2864	NaN	NaN	NaN	NaN	NaN	NaN	NaN	NaN	NaN	NaN	NaN	NaN	NaN	NaN	NaN	NaN	NaN	NaN	NaN	20.6738	NaN	NaN	NaN	NaN	NaN	NaN	NaN	NaN	NaN				3	3	3	6.3	6.3	6.3	56.719
31.5169	32.0769	31.7556	33.5495	32.9936	31.6316	31.3955	31.9072	29.5237	32.7318	30.3477	29.841	30.5055	32.3455	31.0266	29.8627	29.488	32.6669	33.2598	33.8528	34.4912	32.36	34.0102	32.9155	32.6477	32.8564	33.1178	32.8706	29.798	32.633	32.6661	30.8514	30.6036	32.9481	30.4816	33.0758	32.4983	33.2478	31.0904	30.6474				6	6	6	24.4	24.4	24.4	9.898
28.2417	28.0148	27.8365	28.7584	27.6919	27.2837	27.4629	27.4463	27.6149	27.6407	27.8284	27.7646	28.0193	28.7897	27.9822	27.9068	28.0647	28.3422	28.3625	28.6754	28.6953	28.2298	28.1014	28.3623	28.9951	28.471	28.2027	29.3378	27.927	27.9634	27.8351	27.9557	28.4385	28.3359	28.0167	28.569	27.857	27.4748	28.5514	28.0723				38	38	2	56.2	56.2	2	122.2
NaN	NaN	NaN	NaN	NaN	NaN	NaN	NaN	NaN	NaN	NaN	NaN	NaN	NaN	NaN	NaN	NaN	NaN	NaN	NaN	NaN	NaN	NaN	NaN	NaN	NaN	NaN	20.5447	NaN	NaN	NaN	NaN	NaN	NaN	NaN	NaN	NaN	NaN	NaN	NaN				2	2	2	8.4	8.4	8.4	44.614
32.6511	32.1616	29.6476	29.5719	29.4288	30.633	29.1634	29.406	30.0541	25.4541	25.1285	23.0413	27.2464	25.2251	29.7139	30.9489	29.8017	28.8273	29.1809	28.943	26.7173	29.4552	25.9409	26.8334	29.664	30.0995	29.8372	28.7151	27.7862	27.5422	27.0624	27.5403	27.8513	26.818	26.7486	27.5147	25.143	27.2914	26.8192	27.5051				25	25	25	61.8	61.8	61.8	45.205
NaN	18.8055	NaN	NaN	NaN	NaN	NaN	NaN	NaN	NaN	NaN	NaN	NaN	NaN	NaN	NaN	NaN	NaN	NaN	NaN	NaN	NaN	NaN	NaN	NaN	NaN	NaN	NaN	NaN	NaN	19.3374	19.2646	NaN	NaN	NaN	NaN	NaN	NaN	NaN	NaN				1	1	1	6.2	6.2	6.2	29.246
25.3593	24.2446	24.0772	23.1612	23.603	24.22	24.9541	23.8563	24.7039	24.1466	25.139	24.5587	24.1862	24.1246	22.4103	NaN	24.7504	25.7023	25.4286	25.8473	24.9809	24.3468	24.5059	24.2479	26.9224	25.6922	25.6916	24.3289	22.9091	25.4381	25.0498	26.6653	25.6796	25.5658	24.0082	25.4135	23.6591	24.7262	24.2736	24.1954				6	6	6	18.9	18.9	18.9	47.65
NaN	NaN	NaN	NaN	23.7348	NaN	NaN	23.7919	NaN	NaN	NaN	NaN	NaN	NaN	NaN	NaN	NaN	NaN	NaN	NaN	NaN	NaN	NaN	NaN	NaN	NaN	NaN	NaN	24.853	NaN	NaN	NaN	NaN	NaN	NaN	NaN	NaN	NaN	NaN	22.0373				9	9	8	9.2	9.2	8.4	163.29
29.1684	28.6952	27.9072	27.8767	27.6187	27.1147	28.0041	28.7674	28.3181	28.2622	27.6782	28.5979	28.9164	29.9246	26.2965	24.9232	27.5393	27.4299	28.4807	27.8598	27.8283	28.2648	25.6893	26.8522	27.5039	28.0171	29.3589	24.7797	28.2989	28.6986	28.128	27.4425	28.9255	28.39	27.2508	29.3019	28.6694	27.2456	27.8599	27.9744				62	62	56	45	45	42.3	187.15
24.3671	23.5803	23.5365	23.9563	22.7595	22.8719	24.688	24.3359	24.0272	23.6153	23.9287	23.2938	24.405	23.9117	23.6999	23.8835	24.3307	23.795	23.9428	23.8206	21.8166	25.0638	23.3958	23.4902	24.2549	24.8302	22.8183	24.542	23.949	23.7261	23.033	22.0844	23.5384	24.3214	24.3599	23.9799	24.7106	23.1388	23.1577	22.8498				5	5	5	44.4	44.4	44.4	23.171
29.1537	28.9309	28.2506	28.7794	27.705	28.0366	28.8763	29.3505	30.0704	28.0976	27.84	28.0973	28.2464	28.3292	30.1308	30.3645	28.859	28.5213	28.0002	28.3316	28.5127	29.3661	28.2989	28.6228	28.3341	29.4338	28.4093	28.971	27.8847	28.2268	28.2985	28.5614	29.3715	28.9988	28.5807	29.4553	28.4115	27.8477	28.0939	26.6982				6	6	6	45.2	45.2	45.2	15.799
32.4082	32.06	32.8684	33.134	32.0135	32.5251	31.4394	31.5797	31.6421	31.5174	31.0264	32.5871	32.5841	33.4233	34.4799	34.2378	32.0228	33.9249	32.8906	32.4912	32.2433	31.9868	32.9043	32.782	32.7615	32.1779	32.6413	31.463	31.9842	32.4239	31.4807	32.0165	33.4114	33.13	32.7235	33.0766	32.8501	32.2717	32.8302	32.9237				13	13	8	73.8	73.8	53.2	16.214
29.7096	28.2289	28.6939	29.1455	25.5152	26.4147	26.6404	27.2219	29.8826	28.0223	27.0137	29.726	27.0055	29.2949	31.3681	31.8416	28.917	27.7734	29.148	27.1928	27.796	26.2044	29.8433	29.4035	30.5623	29.5098	29.2053	27.472	27.5348	27.583	26.14	27.5665	30.8358	25.1184	27.8674	29.4781	28.7801	27.4939	25.8353	25.1707				9	6	6	66	45.4	45.4	16.387
31.611	31.5364	30.0185	29.8549	32.0513	30.2902	32.2655	31.3287	30.5737	32.8221	31.4893	30.5509	32.0106	32.4784	31.8445	29.864	29.9761	30.8939	31.5712	31.1806	30.9839	30.4035	31.485	29.9081	32.2533	30.4743	32.5628	31.0784	30.4637	30.842	29.2536	29.0508	29.2852	31.6971	30.7852	29.9143	31.8627	30.5252	30.8318	30.4713				11	11	11	65.4	65.4	65.4	18.098
21.9933	NaN	NaN	NaN	NaN	NaN	22.5087	NaN	NaN	24.3723	NaN	21.6158	20.8051	20.9603	NaN	NaN	NaN	21.6191	22.523	22.4845	23.1556	NaN	NaN	NaN	22.6656	NaN	22.1473	21.9652	NaN	NaN	NaN	NaN	NaN	20.8162	NaN	NaN	NaN	NaN	21.1762	NaN				3	3	2	23.9	23.9	13.7	12.778
25.2204	26.1987	NaN	24.8167	26.0897	24.9471	26.5314	25.7687	24.4447	27.1335	26.9908	26.377	26.8423	27.5433	25.1379	24.5075	24.4906	25.0834	27.3106	24.5232	26.7637	25.149	27.5641	24.6264	27.6796	25.112	27.0252	26.0317	25.8868	25.0394	24.4018	NaN	24.218	25.8561	25.0569	24.8124	26.4943	25.4981	25.1264	25.5647				4	4	4	46.6	46.6	46.6	12.557
26.3708	27.305	25.2656	25.3901	26.5505	24.3386	27.5079	26.522	26.103	27.8946	26.2805	25.9624	27.0214	27.4092	27.2268	25.9266	25.7286	26.6041	27.2454	27.1426	27.6611	26.2113	27.4702	25.9712	27.7601	26.1786	28.2549	26.384	28.1009	26.2715	25.9422	NaN	NaN	26.5968	25.8136	26.4548	27.4565	25.3935	26.8455	26.7273				2	2	0	26.1	26.1	0	12.496
26.4155	26.4505	NaN	NaN	25.9998	24.4399	26.6264	26.4673	24.2415	26.8757	25.6868	26.0506	26.427	26.3949	25.2334	22.9083	24.296	25.2157	26.118	24.9499	25.461	24.2591	27.4847	24.8289	27.8781	25.1061	27.1374	24.7452	24.9015	24.4176	23.7767	24.3197	23.6798	27.3958	24.9347	24.1056	27.4365	24.6571	24.3293	22.62				2	2	2	24.8	24.8	24.8	12.283
NaN	NaN	NaN	NaN	NaN	NaN	NaN	NaN	NaN	22.7723	NaN	NaN	NaN	NaN	NaN	NaN	NaN	NaN	NaN	NaN	NaN	NaN	NaN	NaN	NaN	NaN	NaN	NaN	NaN	NaN	NaN	NaN	NaN	NaN	NaN	NaN	NaN	NaN	NaN	NaN				2	2	2	17	17	17	12.042
NaN	NaN	NaN	NaN	NaN	NaN	NaN	NaN	NaN	NaN	NaN	NaN	NaN	NaN	NaN	NaN	NaN	NaN	NaN	NaN	NaN	NaN	NaN	NaN	20.4609	NaN	NaN	NaN	NaN	NaN	NaN	NaN	NaN	NaN	NaN	NaN	NaN	NaN	NaN	NaN				4	1	1	38.5	16.2	16.2	12.582
NaN	NaN	NaN	NaN	23.5698	NaN	NaN	NaN	NaN	23.2441	NaN	NaN	NaN	21.1763	NaN	NaN	NaN	NaN	NaN	NaN	NaN	NaN	NaN	NaN	23.7892	NaN	NaN	NaN	NaN	NaN	NaN	NaN	NaN	NaN	NaN	NaN	22.2437	NaN	NaN	NaN				2	1	1	19	9.5	9.5	12.506
24.853	24.3102	21.623	NaN	22.5837	NaN	25.7015	24.2655	22.4828	24.7801	23.7744	24.5573	25.4731	26.3646	23.4806	NaN	21.763	24.8812	24.6404	24.4681	24.2185	24.2606	24.3804	NaN	26.1348	22.2631	23.6786	23.381	23.4061	23.2638	23.7218	22.3506	22.1444	24.2602	22.7875	22.6041	25.2597	21.8025	23.8581	22.543				3	2	2	34.7	25.4	25.4	12.945
33.0068	32.352	31.3456	31.072	33.1057	32.3459	33.5165	32.7905	32.0552	33.9832	32.7103	32.4973	33.7895	34.113	33.421	31.8445	32.0681	32.4261	32.8598	32.0781	32.232	31.7811	33.0622	31.6171	33.7677	31.9867	33.8459	32.0299	31.8375	32.3201	31.357	31.7519	31.2702	33.0986	32.4186	31.6049	33.4971	31.9817	32.72	32.2624				41	41	41	55.6	55.6	55.6	83.283
32.5709	32.3253	31.0661	30.7793	32.093	31.571	32.9596	32.4473	31.6186	32.9845	32.2532	32.4397	33.244	33.6706	32.9057	31.469	31.3752	32.8104	32.8959	31.9454	32.0721	30.951	32.5041	31.1966	33.4584	31.0951	33.102	31.5333	31.3882	32.0755	30.687	31.0922	30.8384	32.6934	31.8732	31.1063	32.8596	31.0076	32.2286	32.2994				9	9	9	82.2	82.2	82.2	11.765
29.1806	28.9088	25.8423	24.8332	28.5263	26.9619	29.9463	29.1746	28.4261	32.0688	28.361	27.8366	28.7915	30.7054	29.0671	27.7922	28.7806	27.9273	30.0661	29.8232	28.2383	28.7878	30.7928	29.142	29.0107	28.169	31.2058	27.2717	29.8883	26.8304	28.1432	27.8738	27.3842	28.3631	28.6138	27.5159	30.0293	27.9317	29.0805	28.4347				22	22	22	60.7	60.7	60.7	49.439
34.3567	33.6191	32.8441	32.3325	33.9295	33.5752	34.7501	34.024	33.3635	34.9129	34.0199	33.5469	34.5897	35.6381	34.1855	33.2902	32.8115	34.2408	34.5229	33.5842	33.5184	32.7765	34.3103	32.7132	34.6972	32.7073	34.7509	33.5796	33.028	33.6228	32.5815	33.6228	32.9912	33.9919	33.7132	32.9063	34.5037	33.522	33.497	33.3792				27	27	10	94.9	94.9	51	37.654
28.9167	28.4698	NaN	NaN	27.2349	27.8908	NaN	NaN	NaN	NaN	NaN	24.7984	NaN	23.3927	NaN	NaN	NaN	NaN	29.9604	27.6337	27.2196	26.4755	NaN	NaN	28.9698	NaN	30.2562	25.3208	NaN	NaN	NaN	NaN	NaN	30.5864	26.5296	NaN	27.4259	28.2251	28.851	28.7249				22	6	6	79.1	25	25	36.591
NaN	NaN	NaN	NaN	NaN	NaN	NaN	NaN	NaN	NaN	NaN	NaN	NaN	NaN	NaN	NaN	NaN	NaN	21.8937	16.4806	NaN	NaN	NaN	NaN	NaN	NaN	15.9698	NaN	NaN	NaN	NaN	NaN	NaN	NaN	NaN	NaN	NaN	NaN	NaN	15.9215				2	2	2	1.2	1.2	1.2	138.94
NaN	NaN	NaN	NaN	NaN	NaN	NaN	NaN	NaN	NaN	NaN	NaN	NaN	NaN	NaN	NaN	NaN	NaN	NaN	NaN	NaN	NaN	NaN	NaN	NaN	NaN	NaN	NaN	NaN	NaN	NaN	NaN	NaN	NaN	NaN	NaN	NaN	NaN	NaN	NaN				1	1	1	1.5	1.5	1.5	74.139
NaN	NaN	NaN	NaN	20.9865	NaN	NaN	19.3706	NaN	NaN	NaN	NaN	20.2919	NaN	NaN	NaN	NaN	NaN	NaN	NaN	NaN	NaN	NaN	NaN	NaN	NaN	18.4327	NaN	19.4308	NaN	NaN	NaN	NaN	NaN	NaN	NaN	NaN	NaN	NaN	18.6125				1	1	1	15	15	15	14.914
NaN	NaN	NaN	NaN	22.1591	NaN	18.0203	NaN	NaN	NaN	NaN	NaN	NaN	NaN	NaN	NaN	NaN	NaN	NaN	NaN	18.1003	NaN	NaN	NaN	NaN	NaN	18.2802	NaN	21.6095	NaN	NaN	NaN	NaN	NaN	NaN	NaN	NaN	NaN	18.4488	19.1049				4	4	4	7.3	7.3	7.3	94.972
NaN	NaN	22.6794	NaN	NaN	NaN	NaN	NaN	NaN	21.6197	NaN	21.5619	NaN	22.1929	NaN	NaN	NaN	21.9157	NaN	NaN	NaN	NaN	NaN	NaN	21.1559	NaN	21.9152	22.0897	21.7032	21.1686	NaN	NaN	NaN	NaN	NaN	NaN	22.6535	21.7203	NaN	21.291				4	4	4	22.5	22.5	22.5	38.177
NaN	NaN	20.5334	NaN	NaN	NaN	23.1092	21.5082	NaN	23.4865	NaN	22.3649	23.5703	23.4312	NaN	NaN	NaN	21.313	21.6233	NaN	NaN	NaN	NaN	NaN	21.6128	NaN	21.5249	NaN	23.8646	22.607	NaN	NaN	22.3481	NaN	20.8508	NaN	22.1352	NaN	22.4037	22.3595				1	1	1	4.5	4.5	4.5	23.511
19.1603	NaN	NaN	NaN	20.372	NaN	19.894	NaN	NaN	19.7539	NaN	NaN	19.9032	NaN	NaN	NaN	NaN	NaN	NaN	NaN	NaN	NaN	NaN	NaN	NaN	NaN	NaN	NaN	23.1442	NaN	NaN	NaN	NaN	NaN	NaN	NaN	NaN	NaN	NaN	NaN				2	1	1	9	5.7	5.7	39.34
NaN	20.309	NaN	NaN	NaN	NaN	NaN	NaN	NaN	NaN	NaN	NaN	NaN	NaN	NaN	NaN	NaN	NaN	20.5109	NaN	NaN	NaN	NaN	NaN	NaN	NaN	NaN	NaN	NaN	NaN	20.5809	21.5677	NaN	NaN	NaN	NaN	NaN	NaN	20.5394	20.738				2	2	2	26.5	26.5	26.5	10.881
22.2723	22.5876	22.4208	21.8798	26.6427	22.1229	25.3502	25.4027	23.5513	25.4164	20.805	24.533	26.1352	25.6452	23.1798	21.7472	21.8959	21.0038	22.6571	21.2697	25.1908	NaN	NaN	24.7868	21.8448	NaN	24.1489	25.0193	27.2653	24.0825	22.0156	23.2751	21.7297	21.4947	NaN	NaN	26.0097	22.306	24.8256	25.2885				20	20	20	35.8	35.8	35.8	77.063
36.5465	36.6014	37.4816	37.271	35.9591	37.3874	36.4409	36.6004	37.1743	36.16	37.363	37.0864	36.1175	36.1115	36.6091	36.9883	36.963	36.7671	36.8868	37.2859	36.5184	37.2426	36.1335	36.6873	36.3671	37.1344	36.236	37.0029	36.5253	36.5149	37.1755	37.4999	37.4498	36.7675	37.2589	37.2539	36.3472	37.301	36.6242	36.6283				90	90	88	85.5	85.5	82.5	78.181
NaN	NaN	NaN	NaN	NaN	NaN	22.6073	NaN	NaN	22.9286	NaN	23.0319	22.6461	NaN	NaN	NaN	NaN	NaN	NaN	NaN	21.6575	NaN	NaN	NaN	NaN	NaN	21.9717	NaN	23.6165	21.4205	NaN	NaN	NaN	NaN	NaN	NaN	21.5403	NaN	21.9714	23.2603				7	7	7	18.2	18.2	18.2	51.676
26.4854	25.9703	24.1601	22.4969	20.9657	25.1211	21.0401	30.4027	31.6656	29.5518	21.3789	23.2162	26.9294	23.6663	23.5353	24.716	24.0532	26.973	22.439	NaN	20.6598	22.7425	30.1189	30.3209	31.5181	26.374	22.7073	23.7648	21.7196	24.0781	24.3564	24.2029	22.8795	30.0646	24.9946	22.9787	22.7383	25.3729	23.1374	24.5827				2	2	2	65.8	65.8	65.8	8.1875
24.0377	24.5032	25.5636	25.0994	NaN	25.5603	23.2145	24.7312	23.9344	24.2688	24.889	24.9762	23.716	24.0847	24.7946	26.2194	24.1798	24.2978	24.4349	25.2922	25.7462	25.1517	24.5588	24.9402	25.4716	23.8473	23.8964	25.3877	23.2308	24.6067	25.2386	25.7783	26.0466	23.3426	25.1702	25.464	23.7944	25.1353	24.3423	24.2457				4	4	4	40.1	40.1	40.1	16.55
27.9184	28.5171	29.6787	30.0469	28.5671	28.6525	29.5797	29.4894	29.6713	29.2816	30.1378	29.5377	29.1336	28.5377	29.1946	29.0864	29.6186	29.3071	29.845	30.2193	29.7482	29.8223	29.362	29.2917	29.8591	28.9415	28.4413	29.3445	29.3153	29.0145	30.2787	30.166	29.7682	29.0785	29.4938	29.3378	29.0561	29.0732	28.6291	28.9119				8	8	8	47.7	47.7	47.7	14.326
21.0205	NaN	NaN	NaN	NaN	NaN	NaN	NaN	NaN	20.8096	NaN	NaN	21.1153	21.1356	NaN	NaN	NaN	20.4406	NaN	NaN	NaN	NaN	NaN	21.002	20.9496	NaN	19.4058	NaN	20.4516	NaN	NaN	NaN	NaN	NaN	NaN	NaN	NaN	NaN	NaN	NaN				2	2	1	6.3	6.3	3.1	54.305
22.8535	NaN	22.7377	21.0765	21.9787	21.7516	NaN	NaN	NaN	22.8373	NaN	NaN	21.7459	22.1493	NaN	NaN	NaN	23.1827	NaN	NaN	NaN	NaN	NaN	NaN	21.514	NaN	NaN	NaN	23.0569	20.8227	NaN	NaN	NaN	21.6409	22.6035	NaN	21.6671	NaN	22.7922	22.3937				2	2	2	6	6	6	53.688
24.4237	25.9706	22.7802	NaN	27.4398	24.8417	24.4124	22.9469	NaN	24.6629	23.7693	24.2572	25.242	25.2583	NaN	NaN	23.6675	25.0114	23.2509	23.6253	23.7223	NaN	22.8781	23.2427	22.6132	22.8975	25.7962	24.1265	26.45	24.0645	NaN	NaN	NaN	25.5058	22.9527	NaN	25.0094	25.0011	23.159	22.9282				11	11	11	43.9	43.9	43.9	38.714
28.6682	29.3805	28.0548	29.3904	30.6517	29.4772	28.9152	27.835	29.0357	28.9236	28.7712	28.696	27.9849	28.6337	29.1218	29.1881	28.4938	28.5776	27.2368	29.0419	26.3801	29.126	30.7264	29.9675	28.9986	29.4614	27.5591	27.722	29.8671	29.7395	28.2224	29.228	27.5879	28.1716	28.5763	28.1404	27.8851	28.8204	27.7257	28.4673			+	36	36	25	59.8	59.8	48.1	66.038
21.4357	NaN	21.1721	NaN	NaN	NaN	NaN	NaN	NaN	22.1028	NaN	NaN	21.0776	21.3248	NaN	NaN	NaN	21.1163	20.8558	NaN	NaN	NaN	NaN	NaN	21.7002	NaN	NaN	NaN	NaN	NaN	NaN	NaN	NaN	NaN	21.0824	NaN	NaN	NaN	21.575	NaN				2	2	2	29.1	29.1	29.1	12.618
25.4907	25.9312	26.615	26.5258	22.7414	25.0817	24.6285	24.6247	25.0887	21.8233	25.0124	27.574	23.486	NaN	26.2791	27.4285	26.2025	26.7199	25.3428	24.9371	23.5806	26.1884	24.5863	26.2786	27.0606	25.6249	23.1688	24.9271	23.5863	24.5929	24.2196	24.677	27.8247	24.3632	25.6409	25.1392	23.0682	25.325	24.9063	25.2458				15	15	15	44.6	44.6	44.6	57.767
23.3209	23.3019	22.6525	22.3901	25.898	22.6881	24.771	NaN	NaN	22.5142	22.7946	23.1609	25.6858	25.8054	NaN	NaN	NaN	23.3819	24.9908	NaN	NaN	NaN	22.3514	NaN	NaN	NaN	25.8839	21.5909	24.3022	25.0827	NaN	21.1343	NaN	21.4957	23.5519	NaN	24.1695	23.241	22.9792	21.9209				6	6	6	48.3	48.3	48.3	22.782
23.3988	24.6101	24.8306	NaN	24.3116	NaN	NaN	NaN	NaN	22.9791	NaN	NaN	22.6832	22.3994	NaN	NaN	NaN	22.078	NaN	NaN	22.9043	NaN	NaN	NaN	NaN	NaN	22.7433	22.412	25.572	22.9953	NaN	NaN	NaN	22.9661	NaN	22.3895	23.9102	NaN	NaN	NaN				2	2	2	23.7	23.7	23.7	10.834
21.056	22.6565	23.1608	NaN	24.0313	NaN	NaN	NaN	NaN	23.9318	23.3086	22.1644	NaN	NaN	NaN	NaN	NaN	NaN	NaN	NaN	NaN	NaN	NaN	NaN	NaN	NaN	NaN	NaN	25.0523	23.3199	NaN	NaN	NaN	NaN	NaN	NaN	NaN	NaN	NaN	NaN				11	11	11	19.2	19.2	19.2	87.248
21.1371	NaN	NaN	NaN	NaN	NaN	NaN	NaN	NaN	22.4994	NaN	NaN	22.367	24.5863	NaN	NaN	NaN	NaN	NaN	21.5111	NaN	NaN	NaN	NaN	22.1245	NaN	22.4788	NaN	NaN	21.0211	NaN	NaN	NaN	NaN	NaN	NaN	20.7379	NaN	NaN	NaN				2	1	1	16.7	16.7	16.7	13.185
25.3614	24.4513	23.7063	22.2162	25.9752	23.8205	25.849	24.8319	23.5935	27.4584	24.9804	25.2517	26.4663	27.579	26.0177	22.915	23.218	24.5552	26.7637	24.6303	24.8422	24.0714	25.5863	23.4193	27.4465	23.4526	27.7577	25.759	24.4574	24.704	23.6547	24.8886	23.5095	26.5369	24.2379	22.0431	25.8056	24.0719	25.024	24.405				3	3	3	19.8	19.8	19.8	13.38
26.711	26.0221	26.7897	26.5841	26.2596	26.3735	26.5736	26.3456	26.1991	26.3291	26.4927	26.4423	27.2602	27.5752	26.651	25.6383	26.9149	27.6193	27.3742	26.8912	25.3036	25.9738	26.6453	25.8148	27.922	26.5414	26.7247	26.4363	26.5053	26.4311	26.5255	26.7252	26.9687	25.4257	26.6429	26.3058	26.5589	26.3508	25.5249	25.6474				13	13	7	28.9	28.9	18.4	85.696
22.5398	23.5485	26.5515	22.5747	24.7739	22.1799	23.4563	NaN	NaN	24.3778	23.0336	24.4815	23.7854	23.0683	NaN	NaN	24.9321	22.5149	20.83	NaN	21.2174	NaN	NaN	NaN	20.6936	NaN	22.3425	21.85	24.8215	24.1498	NaN	NaN	26.6716	NaN	23.8387	NaN	22.381	21.93	NaN	22.1771				5	5	5	67.5	67.5	67.5	13.242
NaN	NaN	NaN	NaN	19.7891	NaN	NaN	NaN	NaN	NaN	NaN	NaN	19.7138	22.2715	NaN	NaN	NaN	NaN	NaN	NaN	NaN	NaN	NaN	NaN	NaN	NaN	NaN	NaN	22.0974	NaN	NaN	NaN	NaN	20.9938	NaN	NaN	23.6167	NaN	NaN	NaN				1	1	1	18.9	18.9	18.9	10.18
23.4636	23.1568	22.4505	23.1316	NaN	22.8233	23.3683	22.3388	22.5905	22.8617	NaN	22.6547	23.0457	23.3525	22.1631	NaN	24.2168	23.1769	23.0813	23.7762	25.3474	23.17	23.372	NaN	23.0035	24.3943	21.6931	21.5225	22.7296	23.0441	23.7383	23.0915	23.6669	23.0846	23.3454	NaN	24.3005	23.5713	23.5867	23.2697				8	8	8	24.6	24.6	24.6	57.116
23.9044	24.0314	NaN	21.4417	26.1094	24.1323	24.1828	21.9798	NaN	23.5699	22.0487	22.6306	25.6968	25.8149	NaN	NaN	22.4934	22.809	23.4742	23.4218	22.3456	21.6101	23.0429	23.5025	21.993	NaN	24.1009	24.9298	24.9981	23.7395	23.2651	NaN	NaN	23.9108	22.1109	NaN	24.7842	23.7025	21.6461	NaN				10	10	10	36.4	36.4	36.4	40.411
22.7957	23.2206	24.0071	NaN	NaN	NaN	NaN	NaN	NaN	21.6664	NaN	NaN	23.7843	22.7566	NaN	NaN	NaN	NaN	21.7271	NaN	NaN	NaN	NaN	NaN	22.4084	NaN	NaN	24.2479	21.8494	21.9991	NaN	NaN	NaN	NaN	NaN	NaN	NaN	NaN	NaN	NaN				4	4	4	16.4	16.4	16.4	49.83
26.978	27.6004	27.9283	28.0559	26.6628	27.612	27.2973	28.1003	28.0834	27.2925	27.3097	27.6272	27.2158	26.0371	26.971	27.1466	26.9873	27.3343	27.4487	28.2221	28.293	28.0044	27.0052	27.9401	27.7748	27.709	26.8584	28.3999	27.8984	27.9302	28.3348	27.8735	27.2797	27.9244	27.6087	28.3152	28.0695	27.211	28.0523	28.2348				15	15	1	45.4	45.4	3.8	58.112
NaN	NaN	NaN	20.9444	NaN	NaN	NaN	NaN	NaN	20.7689	NaN	NaN	21.1951	20.6339	NaN	NaN	NaN	NaN	20.6582	NaN	NaN	NaN	NaN	NaN	20.4764	NaN	NaN	NaN	21.1676	20.7675	NaN	NaN	NaN	NaN	21.0683	NaN	NaN	NaN	21.0127	21.1804				2	2	2	4.1	4.1	4.1	63.111
22.0832	NaN	24.0825	22.69	21.8504	22.9311	20.5855	22.0293	22.5616	21.5609	22.3249	22.3772	NaN	22.7521	NaN	NaN	NaN	22.7866	22.4063	22.6059	21.6039	21.9785	22.2167	22.3182	22.8922	21.4468	22.1306	21.8284	22.7474	23.4962	21.7089	NaN	22.5398	21.5366	NaN	21.3486	22.3839	NaN	23.5066	24.0558				4	4	4	15	15	15	37.564
NaN	23.2334	25.3526	NaN	24.3296	27.2177	NaN	NaN	NaN	23.4072	NaN	23.9668	23.8429	22.9234	NaN	NaN	NaN	NaN	23.2836	NaN	NaN	NaN	NaN	NaN	NaN	NaN	NaN	NaN	25.0243	24.4383	NaN	NaN	24.428	NaN	NaN	NaN	23.8218	22.9862	NaN	NaN				2	2	2	21.4	21.4	21.4	15.054
25.5721	25.2092	27.1527	25.4724	25.071	25.662	26.2409	27.027	26.7433	26.5972	26.9336	26.2285	26.7171	27.0902	25.917	26.5635	27.4667	26.099	26.8107	27.2634	26.7001	26.1369	26.3363	26.3048	27.2862	26.5884	24.6069	27.3507	26.6296	26.7349	27.2923	26.9943	27.0282	27.2998	25.9625	26.7363	25.7496	26.545	26.5358	26.8067				11	11	11	35.1	35.1	35.1	37.821
NaN	NaN	NaN	NaN	NaN	NaN	NaN	NaN	NaN	NaN	NaN	NaN	NaN	21.8633	NaN	NaN	NaN	NaN	NaN	NaN	NaN	NaN	NaN	NaN	NaN	NaN	NaN	NaN	NaN	NaN	NaN	NaN	NaN	NaN	NaN	NaN	NaN	NaN	NaN	NaN				1	1	1	2.1	2.1	2.1	83.263
23.434	NaN	22.7037	NaN	22.8989	NaN	NaN	23.0582	23.1828	23.6846	NaN	NaN	22.5908	NaN	NaN	22.2074	22.7158	22.8804	NaN	23.692	NaN	NaN	NaN	NaN	NaN	23.7157	22.2466	NaN	24.3178	22.8233	NaN	NaN	22.2625	NaN	21.8582	22.2941	NaN	23.269	NaN	NaN				2	2	2	6.7	6.7	6.7	28.837
23.7536	23.2043	23.1546	22.6557	23.7368	23.3023	24.8584	24.6922	23.9901	24.282	24.1559	24.4418	23.4515	23.7759	23.1206	23.4126	24.2821	23.1363	22.8611	23.8966	24.3576	24.2081	24.2056	24.1611	23.7991	23.523	23.6698	23.91	22.9394	23.2275	25.5018	24.64	23.435	24.7305	24.4314	24.5319	25.6051	24.0724	23.4956	23.974				8	8	8	35.2	35.2	35.2	40.076
NaN	NaN	NaN	NaN	22.0224	21.1424	21.7473	NaN	NaN	21.7347	NaN	21.9179	22.3397	21.9649	NaN	NaN	NaN	NaN	NaN	NaN	NaN	NaN	NaN	NaN	NaN	NaN	NaN	21.6548	22.3321	NaN	NaN	NaN	NaN	NaN	NaN	NaN	22.201	NaN	NaN	NaN				4	4	4	3.8	3.8	3.8	139.09
NaN	NaN	NaN	NaN	23.0653	NaN	NaN	NaN	NaN	NaN	21.4465	NaN	NaN	24.7209	NaN	NaN	NaN	NaN	NaN	NaN	NaN	NaN	NaN	NaN	NaN	NaN	NaN	NaN	22.9738	NaN	NaN	NaN	NaN	NaN	NaN	NaN	NaN	NaN	NaN	NaN				4	4	4	10.9	10.9	10.9	53.651
21.3198	22.961	22.684	22.4054	25.3759	23.9177	24.0213	22.9618	NaN	24.6093	NaN	22.4496	23.3687	22.6726	NaN	NaN	22.631	21.5875	22.0048	NaN	21.3472	NaN	20.6778	21.5413	NaN	20.2482	20.969	22.0404	24.8613	20.9364	23.1986	22.2968	20.1662	22.3367	23.6374	21.5808	25.0672	22.7672	21.4057	22.0685				7	7	7	28.4	28.4	28.4	35.936
NaN	NaN	21.8649	21.7132	21.6368	22.132	NaN	NaN	NaN	NaN	NaN	22.1295	22.897	23.613	NaN	NaN	NaN	NaN	22.162	NaN	NaN	NaN	NaN	NaN	NaN	NaN	22.7752	NaN	21.1635	22.3774	NaN	NaN	NaN	NaN	22.129	NaN	21.0471	22.125	NaN	NaN				2	2	2	14.8	14.8	14.8	23.356
27.168	28.8194	21.843	21.8093	NaN	NaN	22.4854	27.6139	28.8311	NaN	NaN	NaN	NaN	NaN	27.9258	30.5329	27.3121	25.0251	24.6074	25.7779	21.4627	NaN	NaN	NaN	26.644	24.6531	NaN	NaN	NaN	NaN	NaN	NaN	22.8689	NaN	NaN	22.4256	NaN	NaN	22.2023	21.353				9	5	5	65.2	41.8	41.8	16.445
31.5637	30.261	29.9154	29.0419	31.3186	30.6182	32.0555	31.1369	29.1592	32.2004	30.9372	31.194	31.2912	32.1545	31.1197	29.5044	29.2319	31.0176	31.778	29.8409	30.4405	29.5001	30.8901	29.5663	31.9506	28.883	32.1859	30.5364	30.1343	30.8673	28.8573	29.2444	28.9496	32.2636	29.7411	29.5204	31.9751	30.9828	30.007	29.9567				9	9	4	96.2	96.2	50.9	11.265
NaN	NaN	NaN	NaN	NaN	NaN	NaN	NaN	NaN	22.5023	NaN	NaN	NaN	20.6553	NaN	NaN	NaN	21.1175	NaN	NaN	NaN	NaN	NaN	NaN	21.966	NaN	NaN	NaN	NaN	NaN	NaN	NaN	NaN	NaN	NaN	NaN	NaN	NaN	NaN	NaN				4	1	0	38.5	16.2	0	12.989
NaN	NaN	NaN	NaN	NaN	NaN	NaN	NaN	NaN	NaN	NaN	NaN	NaN	NaN	NaN	NaN	NaN	NaN	NaN	NaN	NaN	NaN	NaN	NaN	NaN	NaN	NaN	NaN	NaN	NaN	NaN	NaN	NaN	NaN	NaN	NaN	NaN	NaN	NaN	NaN				1	1	1	10.6	10.6	10.6	18.354
NaN	NaN	21.6401	NaN	NaN	NaN	21.1263	NaN	NaN	NaN	NaN	22.339	21.3836	22.8746	NaN	NaN	NaN	NaN	NaN	NaN	NaN	NaN	NaN	NaN	NaN	NaN	NaN	NaN	21.9685	20.2557	NaN	NaN	NaN	NaN	NaN	NaN	21.7821	NaN	NaN	NaN				3	3	3	30.5	30.5	30.5	11.737
NaN	NaN	NaN	NaN	NaN	NaN	NaN	NaN	NaN	NaN	NaN	NaN	NaN	NaN	NaN	NaN	21.1544	NaN	NaN	NaN	NaN	NaN	NaN	NaN	NaN	NaN	NaN	NaN	NaN	NaN	NaN	NaN	NaN	NaN	NaN	NaN	NaN	NaN	NaN	NaN				1	1	1	2	2	2	93.517
29.8343	29.9995	28.9467	29.7919	29.5318	29.4144	30.0866	29.7454	29.1472	29.9293	29.5064	29.6582	29.9275	30.1759	29.6514	29.2341	29.7501	29.8771	29.4012	29.9432	30.3844	30.4802	30.2736	29.9847	29.7363	30.1187	29.133	31.0033	29.1573	29.8565	29.062	29.9151	28.8978	30.3811	30.3212	29.1605	30.381	29.5031	29.5032	29.0389				20	20	20	33.3	33.3	33.3	57.832
NaN	NaN	NaN	NaN	NaN	NaN	NaN	NaN	NaN	NaN	NaN	NaN	NaN	NaN	NaN	NaN	NaN	20.3289	NaN	NaN	NaN	NaN	NaN	NaN	19.6578	NaN	NaN	NaN	NaN	NaN	NaN	NaN	20.5429	NaN	NaN	21.9223	NaN	NaN	NaN	NaN				5	5	5	10.2	10.2	10.2	72.332
33.5971	33.3014	34.0727	33.8893	31.7864	34.0389	32.3021	33.295	33.8844	32.2457	33.7105	34.2054	32.9897	33.3602	33.8912	34.4934	34.0127	34.4362	33.5824	33.0276	33.0448	32.838	32.8415	32.8962	33.4679	32.9843	33.2159	32.77	32.0237	33.4634	32.8383	32.9739	34.2498	33.2491	33.6369	33.6893	31.7582	33.6317	33.3819	33.9164				14	14	14	77.4	77.4	77.4	16.572
NaN	NaN	NaN	NaN	NaN	NaN	NaN	NaN	NaN	NaN	NaN	NaN	NaN	NaN	NaN	NaN	NaN	NaN	NaN	NaN	NaN	NaN	NaN	NaN	NaN	NaN	NaN	20.1083	NaN	NaN	NaN	NaN	NaN	NaN	NaN	NaN	NaN	NaN	NaN	NaN				2	2	2	3.8	3.8	3.8	95.337
NaN	NaN	NaN	NaN	NaN	NaN	NaN	NaN	NaN	NaN	NaN	NaN	NaN	NaN	NaN	NaN	NaN	NaN	NaN	NaN	NaN	NaN	NaN	NaN	NaN	NaN	NaN	NaN	20.6847	NaN	NaN	NaN	NaN	NaN	NaN	NaN	NaN	NaN	20.8146	NaN				3	3	3	7.7	7.7	7.7	70.288
NaN	NaN	NaN	NaN	NaN	NaN	NaN	NaN	NaN	NaN	NaN	NaN	NaN	23.4358	NaN	NaN	NaN	NaN	NaN	NaN	NaN	NaN	NaN	NaN	NaN	NaN	NaN	NaN	NaN	NaN	NaN	NaN	NaN	NaN	NaN	NaN	NaN	NaN	NaN	NaN				3	1	1	15.4	6.9	6.9	46.986
NaN	NaN	NaN	NaN	NaN	NaN	NaN	NaN	NaN	21.4141	NaN	NaN	21.6015	21.897	NaN	NaN	NaN	NaN	NaN	NaN	NaN	NaN	NaN	NaN	NaN	NaN	21.1909	NaN	23.5914	NaN	22.4924	NaN	NaN	NaN	NaN	NaN	21.66	NaN	NaN	NaN				2	2	2	17.4	17.4	17.4	12.476
NaN	NaN	NaN	NaN	NaN	NaN	NaN	NaN	NaN	NaN	NaN	NaN	NaN	NaN	NaN	NaN	NaN	NaN	NaN	NaN	NaN	NaN	NaN	NaN	NaN	NaN	NaN	21.1588	NaN	NaN	NaN	NaN	NaN	NaN	NaN	NaN	NaN	NaN	NaN	NaN				1	1	1	2.5	2.5	2.5	92.468
18.7592	21.8985	NaN	19.2615	NaN	NaN	NaN	NaN	18.8499	NaN	19.7926	NaN	19.4863	NaN	NaN	NaN	NaN	NaN	18.6162	20.5775	NaN	19.3953	NaN	20.9391	19.2225	19.8706	20.6268	19.6952	21.2173	NaN	NaN	NaN	NaN	NaN	NaN	NaN	18.8095	NaN	19.7882	20.0387				2	2	2	4	4	4	81.744
NaN	NaN	NaN	NaN	NaN	NaN	NaN	NaN	NaN	NaN	NaN	NaN	NaN	20.1288	NaN	NaN	NaN	19.1071	NaN	NaN	NaN	NaN	NaN	NaN	NaN	18.7742	NaN	NaN	NaN	NaN	NaN	NaN	NaN	NaN	NaN	NaN	NaN	NaN	NaN	NaN				4	4	4	8.1	8.1	8.1	109.54
NaN	NaN	NaN	NaN	NaN	NaN	NaN	NaN	NaN	NaN	NaN	NaN	NaN	21.7115	NaN	NaN	NaN	NaN	NaN	NaN	NaN	NaN	NaN	NaN	22.5515	NaN	NaN	NaN	NaN	NaN	NaN	NaN	NaN	NaN	NaN	NaN	NaN	NaN	NaN	NaN				1	1	1	7.4	7.4	7.4	29.819
NaN	NaN	NaN	NaN	NaN	NaN	NaN	NaN	NaN	NaN	NaN	NaN	NaN	NaN	NaN	NaN	NaN	20.2431	NaN	NaN	NaN	NaN	NaN	NaN	NaN	NaN	NaN	NaN	NaN	NaN	NaN	NaN	NaN	NaN	NaN	NaN	NaN	NaN	NaN	NaN				1	1	1	0.7	0.7	0.7	331.77
NaN	NaN	NaN	NaN	NaN	NaN	17.6559	NaN	NaN	19.0126	NaN	NaN	17.9121	18.464	NaN	NaN	NaN	NaN	NaN	NaN	NaN	NaN	NaN	NaN	16.7932	NaN	17.8503	NaN	19.587	NaN	NaN	NaN	NaN	NaN	NaN	NaN	20.7128	NaN	NaN	NaN				1	1	1	10.4	10.4	10.4	20.838
NaN	NaN	22.8273	23.1145	NaN	23.6333	23.4012	22.9888	NaN	22.509	22.5115	23.1845	23.1895	23.2555	NaN	22.4331	23.6361	22.9912	24.0846	24.0381	23.5387	22.5419	22.4155	23.2771	23.1421	NaN	23.2585	23.6426	23.5469	22.4992	22.8556	NaN	23.8341	22.9223	23.2523	23.4957	22.9928	23.2794	22.7662	23.4846				2	2	2	26.5	26.5	26.5	12.269
27.6993	27.9287	29.7441	28.8664	26.2651	28.1177	28.584	28.0869	28.3352	27.4281	28.3504	29.1845	28.4948	29.2205	28.1183	28.08	28.7579	29.6557	27.871	27.4882	27.816	28.0816	27.7423	27.6253	28.839	28.5721	25.7338	28.4377	28.157	28.2884	28.2058	28.2226	29.0377	28.75	28.9126	28.4695	28.0262	28.0209	27.9472	28.4353				9	9	9	29.1	29.1	29.1	48.206
27.201	26.9298	29.2883	29.1044	27.2187	28.9717	28.6641	27.0312	28.1705	28.4538	30.002	29.8683	28.5045	28.6246	26.8094	27.7107	28.9546	29.8708	28.549	28.8662	29.6642	29.5952	28.6756	29.3608	27.6859	28.256	27.5717	28.4616	29.0442	29.3069	29.4923	29.5686	29.8981	29.5263	29.859	30.1289	28.3968	29.4832	28.8559	29.5876				34	34	34	55.8	55.8	55.8	80.287
NaN	NaN	NaN	NaN	NaN	NaN	23.1943	NaN	NaN	22.6687	NaN	20.7793	21.9957	22.1078	NaN	NaN	NaN	NaN	NaN	NaN	NaN	NaN	NaN	NaN	NaN	NaN	NaN	NaN	21.5408	20.3071	NaN	NaN	NaN	21.7297	NaN	NaN	22.1703	NaN	NaN	NaN				2	1	1	34.8	19.1	19.1	9.8875
NaN	22.4419	NaN	NaN	NaN	NaN	21.8638	NaN	NaN	20.9554	NaN	NaN	20.3606	20.3858	NaN	NaN	NaN	NaN	NaN	NaN	NaN	NaN	NaN	NaN	NaN	NaN	21.012	NaN	22.3974	NaN	NaN	NaN	NaN	NaN	NaN	NaN	NaN	NaN	21.1851	NaN				2	2	2	43.1	43.1	43.1	7.8553
24.8475	24.5854	23.9751	NaN	NaN	24.0916	25.9926	NaN	NaN	25.8747	25.538	23.1904	25.6716	25.1727	25.0035	NaN	NaN	24.3671	NaN	NaN	25.2003	NaN	24.6366	23.2852	24.2758	NaN	24.4996	NaN	NaN	NaN	NaN	NaN	NaN	26.4263	24.6603	NaN	24.9999	25.1065	23.8285	25.1818				3	3	2	18.8	18.8	18.8	13.085
22.346	22.7361	22.4673	22.8883	NaN	22.4485	22.4195	22.9663	23.1334	21.7364	NaN	23.0946	22.3867	22.1318	22.8178	22.5874	22.9892	21.881	22.236	NaN	NaN	22.0985	NaN	23.0393	21.3582	22.4965	23.7705	23.9897	23.1319	23.2975	NaN	NaN	22.0154	22.1123	23.3137	NaN	NaN	22.5237	22.1744	21.8343				5	5	5	31	31	31	23.742
NaN	NaN	NaN	NaN	NaN	NaN	NaN	NaN	NaN	NaN	NaN	NaN	NaN	NaN	NaN	NaN	NaN	NaN	NaN	NaN	NaN	NaN	NaN	NaN	NaN	NaN	NaN	NaN	NaN	NaN	NaN	NaN	NaN	NaN	NaN	NaN	NaN	NaN	NaN	NaN				1	1	1	22.3	22.3	22.3	10.546
NaN	NaN	22.3113	NaN	NaN	NaN	NaN	NaN	NaN	22.0995	NaN	21.8178	NaN	NaN	NaN	NaN	NaN	NaN	NaN	NaN	NaN	NaN	NaN	NaN	NaN	NaN	NaN	NaN	22.536	21.7656	NaN	NaN	NaN	NaN	NaN	NaN	21.4383	NaN	NaN	NaN				3	3	3	11.3	11.3	11.3	27.807
33.9584	34.0924	34.5695	34.8552	33.5717	34.2023	33.9526	34.0227	34.326	33.6491	34.4913	33.982	33.8559	33.277	34.8846	34.8066	34.6694	33.9979	34.1875	34.6686	34.624	34.5968	34.4434	34.8444	33.8232	34.7335	33.5164	34.7303	34.0831	34.1426	34.3755	34.4083	34.3429	33.9953	34.3918	34.349	34.4695	34.1297	34.6198	34.4391				29	29	29	70.1	70.1	70.1	34.258
22.9097	23.5039	22.2752	NaN	26.5918	23.4677	23.9241	22.0416	NaN	22.982	21.3567	22.5432	23.3488	25.8822	NaN	NaN	22.2407	22.0132	23.156	22.0634	NaN	NaN	22.5497	NaN	NaN	NaN	24.1102	22.5364	25.3897	25.0475	NaN	NaN	NaN	23.2693	23.2775	NaN	24.6134	22.9981	21.7684	21.9077				3	3	3	27.7	27.7	27.7	11.728
NaN	NaN	NaN	NaN	NaN	NaN	NaN	NaN	NaN	NaN	NaN	NaN	NaN	NaN	NaN	NaN	NaN	NaN	NaN	NaN	NaN	NaN	NaN	NaN	NaN	NaN	NaN	NaN	NaN	NaN	NaN	NaN	NaN	NaN	NaN	NaN	NaN	NaN	NaN	NaN				2	1	1	9.8	5.7	5.7	27.764
24.6187	23.6549	NaN	NaN	NaN	NaN	24.56	24.685	26.1682	NaN	NaN	NaN	NaN	NaN	29.8537	30.3361	NaN	19.9213	NaN	NaN	NaN	23.6747	NaN	NaN	22.5079	24.6051	21.1325	22.5241	NaN	NaN	NaN	NaN	23.3352	NaN	NaN	20.5702	NaN	NaN	26.394	25.351				9	9	9	91.5	91.5	91.5	16.08
23.712	24.2728	24.3386	25.4421	23.9974	23.9055	23.8238	24.6633	24.9647	24.1681	23.859	24.6952	24.1879	22.7941	23.5329	24.7402	24.2815	23.8567	23.9582	25.6124	25.0398	23.9723	24.3626	23.8655	24.2524	25.1886	23.5641	24.7351	24.6077	24.4463	24.4741	25.5467	24.3594	24.6958	24.6092	23.9493	24.197	23.8354	24.6826	23.8556				10	10	10	22.6	22.6	22.6	63.544
NaN	NaN	NaN	NaN	NaN	NaN	NaN	NaN	NaN	NaN	NaN	NaN	NaN	NaN	NaN	NaN	NaN	NaN	NaN	NaN	NaN	NaN	NaN	NaN	NaN	NaN	NaN	NaN	NaN	NaN	NaN	NaN	NaN	NaN	NaN	NaN	NaN	NaN	NaN	NaN				1	1	1	5.1	5.1	5.1	31.554
NaN	NaN	NaN	NaN	22.5312	NaN	20.994	NaN	NaN	20.4793	NaN	NaN	21.1486	21.1631	NaN	NaN	NaN	NaN	NaN	NaN	NaN	NaN	NaN	NaN	NaN	NaN	21.8691	NaN	21.1504	20.5822	NaN	NaN	NaN	NaN	NaN	NaN	22.7267	NaN	NaN	NaN				2	2	2	17.3	17.3	17.3	22.086
NaN	NaN	NaN	NaN	20.2583	NaN	NaN	NaN	NaN	19.3377	NaN	NaN	NaN	19.8415	NaN	NaN	NaN	NaN	NaN	NaN	NaN	NaN	NaN	NaN	19.4139	NaN	NaN	NaN	20.3342	19.7361	NaN	NaN	NaN	NaN	NaN	NaN	NaN	NaN	21.4913	20.2466				2	2	2	4	4	4	56.782
35.954	36.0121	36.1462	36.233	35.5704	36.4881	35.5245	35.7232	36.2244	34.4869	35.6009	35.3292	35.1663	34.6937	36.5353	36.9886	36.2554	35.0586	35.155	35.817	35.1061	36.2552	35.2556	36.248	34.8716	36.3422	34.6594	35.2709	34.9199	35.2174	35.4035	35.4938	35.7336	35.228	35.7924	35.9321	35.2592	36.1499	35.5958	35.3968				24	24	24	76.7	76.7	76.7	19.25
24.5757	22.7969	22.5633	22.6006	19.4027	NaN	24.0558	22.3294	21.9289	22.9583	NaN	24.0453	23.1665	23.4012	NaN	NaN	25.2647	22.2256	20.7464	NaN	20.9426	NaN	21.0408	NaN	20.4414	22.2731	NaN	NaN	22.861	23.005	NaN	NaN	21.8209	22.1712	22.7212	22.1037	20.9223	21.5265	23.4077	23.5718				3	3	3	41.6	41.6	41.6	11.471
NaN	NaN	NaN	NaN	NaN	NaN	NaN	NaN	NaN	NaN	NaN	NaN	18.9375	19.6817	NaN	NaN	22.0439	NaN	19.9486	NaN	NaN	NaN	NaN	NaN	NaN	NaN	NaN	NaN	NaN	21.0129	NaN	NaN	NaN	21.7624	NaN	21.8359	NaN	NaN	NaN	NaN				2	2	2	12.8	12.8	12.8	27.679
20.689	19.8073	NaN	NaN	23.4162	NaN	NaN	NaN	NaN	NaN	NaN	NaN	NaN	NaN	NaN	NaN	NaN	NaN	NaN	NaN	NaN	NaN	NaN	NaN	NaN	NaN	21.249	NaN	22.5293	NaN	NaN	NaN	NaN	20.8538	NaN	NaN	21.7844	NaN	NaN	NaN				3	2	2	19.4	15.3	15.3	27.774
22.545	23.665	21.0316	21.0325	24.4784	21.5389	21.9051	19.678	NaN	21.6709	21.6304	21.2941	22.6535	21.0649	NaN	20.8546	21.5541	21.818	20.7785	18.4869	NaN	19.7809	20.9783	NaN	NaN	20.2629	22.0894	21.101	22.9449	21.5635	22.5023	20.9822	20.4146	NaN	22.177	20.8909	22.7075	20.9228	20.7903	19.6799				4	4	4	43.8	43.8	43.8	11.74
24.5192	23.753	25.9493	25.2267	22.4406	25.7721	23.6225	24.9519	25.4275	24.1178	26.5712	25.3307	24.5084	25.0746	23.586	24.4207	24.4031	24.7843	25.2286	24.8871	23.7056	23.4573	24.6872	24.0896	25.6581	24.5189	23.8203	25.0304	22.8441	24.7121	24.6188	23.9592	25.6955	25.4053	24.4199	23.6933	23.4962	25.3234	24.5583	25.1679				6	6	6	43.5	43.5	43.5	16.84
NaN	22.0443	NaN	NaN	21.5341	NaN	22.3254	NaN	NaN	21.8737	NaN	21.8877	21.3333	21.2659	NaN	NaN	NaN	21.0832	NaN	NaN	NaN	NaN	NaN	NaN	NaN	NaN	22.2823	NaN	21.4766	20.7938	NaN	NaN	NaN	21.0444	NaN	NaN	21.6615	NaN	NaN	NaN				2	2	1	34.8	34.8	19.1	9.8774
25.1598	26.2891	26.2429	26.3064	28.5681	26.7784	26.5419	25.2906	26.5484	25.4052	26.1806	26.2513	21.6863	27.371	26.8764	26.1837	25.8899	23.3981	24.1232	26.8701	22.7273	24.6873	26.8628	28.4684	26.1055	27.5333	22.9398	26.2072	25.1909	27.5676	26.181	27.136	22.632	25.6702	26.0031	24.9618	24.2387	23.6978	23.0157	26.6999			+	21	21	21	59.1	59.1	59.1	62.064
18.6138	NaN	NaN	NaN	NaN	NaN	NaN	16.9209	NaN	18.3174	19.9769	17.3877	NaN	18.4781	NaN	NaN	NaN	NaN	NaN	NaN	NaN	NaN	NaN	NaN	NaN	NaN	NaN	17.326	20.2504	18.4286	NaN	NaN	NaN	17.9147	17.5006	NaN	NaN	NaN	NaN	NaN				4	4	4	3	3	3	226.53
23.7519	23.3847	23.6923	25.2084	25.7187	25.1437	24.2392	21.8339	25.3774	23.571	23.0447	24.8587	NaN	25.7844	22.5363	25.5728	26.1392	24.4877	21.8302	24.8269	21.6119	24.8974	27.0055	26.8941	26.2186	27.1994	24.0197	23.5326	25.5405	24.9368	24.4502	22.4351	23.8183	24.2165	23.6286	NaN	NaN	24.4766	23.062	25.3317			+	24	16	13	52.4	41.5	36.5	65.432
NaN	NaN	NaN	NaN	NaN	NaN	NaN	NaN	NaN	NaN	NaN	NaN	NaN	NaN	NaN	NaN	NaN	NaN	NaN	NaN	NaN	NaN	NaN	NaN	NaN	NaN	19.051	19.6023	NaN	NaN	NaN	NaN	NaN	NaN	NaN	NaN	NaN	19.4798	NaN	NaN				2	2	2	10.8	10.8	10.8	46.312
21.0643	21.1994	21.6654	22.4414	20.6255	22.0765	20.9496	NaN	21.4149	20.3888	NaN	21.304	NaN	20.6878	NaN	NaN	21.2829	22.0189	20.9904	NaN	21.1489	21.9015	20.9266	22.0427	21.1955	21.8626	NaN	21.171	21.069	20.4725	21.696	NaN	21.6747	NaN	21.2907	22.726	22.0958	21.8919	21.769	21.8469				4	4	4	11.4	11.4	11.4	61.51
NaN	19.7892	NaN	NaN	NaN	NaN	NaN	NaN	20.3383	NaN	NaN	NaN	NaN	NaN	NaN	NaN	NaN	NaN	NaN	NaN	NaN	20.2838	NaN	20.637	20.3847	NaN	NaN	19.6763	20.4707	NaN	NaN	NaN	20.4514	NaN	19.8685	20.3906	NaN	20.471	NaN	20.1615				2	2	2	10.8	10.8	10.8	22.763
22.0959	NaN	22.3961	22.971	23.4395	23.0259	NaN	23.1884	22.7985	24.3033	22.5299	23.0143	25.2551	26.4104	NaN	22.4594	NaN	22.3329	24.185	21.8883	22.8916	NaN	21.6256	NaN	23.7569	22.8336	25.3153	25.6992	21.9061	24.0321	22.896	NaN	22.7077	24.7771	22.6402	24.1674	24.0468	22.528	22.8352	23.0566				3	3	3	11.6	11.6	11.6	33.285
26.085	26.4416	27.9278	27.8328	26.7176	27.2269	27.0201	28.1699	27.2864	26.0135	27.5738	28.1898	26.1757	27.4761	27.6529	27.9311	27.3453	27.5943	26.9254	27.046	27.5125	27.6468	27.4939	28.0801	26.8154	27.9457	27.346	28.0205	26.745	26.6078	27.5899	27.2861	26.5207	26.8961	27.4937	26.29	27.747	27.7273	27.0071	27.1143				15	15	15	38.1	38.1	38.1	54.739
23.8349	23.9697	24.0846	NaN	24.3793	22.455	21.5025	21.3086	NaN	22.5633	22.6255	22.695	22.6906	21.1425	NaN	NaN	22.386	22.5926	21.1507	21.902	NaN	NaN	NaN	NaN	21.4967	22.0802	21.3663	22.6382	25.875	22.9958	NaN	NaN	20.7582	21.3824	21.887	22.7148	23.137	NaN	23.2352	21.5736				2	2	2	3.4	3.4	3.4	110.42
NaN	NaN	NaN	NaN	NaN	NaN	NaN	NaN	NaN	NaN	NaN	NaN	NaN	NaN	NaN	NaN	NaN	NaN	NaN	NaN	NaN	NaN	NaN	NaN	NaN	21.4505	NaN	NaN	NaN	NaN	23.2644	23.2058	NaN	NaN	NaN	NaN	NaN	NaN	NaN	NaN				1	1	1	6	6	6	28.292
NaN	NaN	20.6965	21.469	NaN	NaN	NaN	NaN	20.548	NaN	NaN	21.3978	NaN	NaN	NaN	NaN	NaN	19.977	20.6251	NaN	NaN	NaN	NaN	NaN	19.9576	NaN	NaN	NaN	NaN	NaN	NaN	NaN	21.2485	NaN	21.5411	NaN	NaN	NaN	NaN	20.696				2	2	2	3.1	3.1	3.1	89.321
28.1697	27.4953	27.9317	26.7758	27.173	26.6831	NaN	24.7774	26.1874	28.2695	24.2397	25.4937	25.317	22.4262	NaN	NaN	24.6907	NaN	23.5157	NaN	26.3221	NaN	NaN	NaN	24.8528	25.5446	24.879	25.662	30.82	29.0947	NaN	23.8056	NaN	24.7523	24.946	27.9694	26.8658	23.9067	24.2939	24.1695				3	3	3	20.2	20.2	20.2	10.201
NaN	NaN	21.3196	NaN	21.0947	NaN	22.3544	NaN	NaN	21.3403	NaN	NaN	21.4752	21.7164	NaN	NaN	NaN	21.8791	NaN	NaN	NaN	NaN	NaN	NaN	NaN	NaN	20.0065	NaN	22.2642	21.7646	NaN	NaN	NaN	NaN	NaN	NaN	21.5917	NaN	NaN	NaN				3	3	3	14	14	14	30.791
21.2092	21.1506	NaN	NaN	22.6059	NaN	NaN	NaN	NaN	21.143	NaN	21.4093	22.4079	21.4074	NaN	NaN	NaN	22.1162	NaN	NaN	NaN	NaN	NaN	NaN	NaN	NaN	NaN	NaN	21.9514	20.8196	NaN	NaN	NaN	NaN	NaN	NaN	NaN	NaN	NaN	NaN				1	1	1	17.5	17.5	17.5	11.203
33.9778	33.8405	35.2807	35.1964	33.7486	35.3405	34.5769	34.0097	34.5965	33.6892	35.1138	34.6749	33.9276	34.1473	34.1626	34.8473	35.2237	35.0434	35.0362	35.1193	34.3447	35.3135	34.445	34.7792	34.0502	34.5988	34.1482	34.5985	33.4144	34.8865	34.419	35.4411	35.4329	34.3777	34.7136	34.3544	33.8099	34.9912	34.6693	34.9198				22	22	10	77.7	77.7	44.6	16.537
29.9302	28.8076	30.0893	30.171	28.6449	29.7026	30.2826	29.2398	30.1369	29.7615	29.9655	28.5092	28.8303	28.307	29.8275	30.7643	29.7497	29.3266	29.7467	31.0128	30.7219	30.0558	29.2144	29.7232	29.002	29.2059	28.7687	29.9048	29.136	29.6867	31.7869	30.9116	30.2197	30.1972	29.3094	30.7418	29.039	28.6638	30.2234	30.2218				5	5	5	57.1	57.1	57.1	13.714
23.8848	24.7885	24.7509	21.9123	25.2241	NaN	23.0365	21.3221	21.5151	23.9325	22.1667	24.6001	25.6333	23.7063	NaN	NaN	23.6328	NaN	21.7743	NaN	21.5185	NaN	NaN	NaN	20.4025	NaN	24.5642	22.3026	24.8951	NaN	NaN	NaN	NaN	22.894	24.4519	NaN	22.8841	22.7902	21.0447	NaN				3	3	3	75	75	75	5.0526
23.6813	25.3189	22.4173	NaN	25.1286	23.2778	NaN	NaN	NaN	24.4773	22.9527	23.6927	24.3753	22.6106	NaN	NaN	23.9732	24.884	21.1132	NaN	NaN	NaN	NaN	NaN	22.2548	NaN	23.5658	23.5256	26.5866	23.6783	NaN	NaN	22.1025	23.8116	23.7496	23.5921	24.3602	23.3054	NaN	NaN				5	5	5	47.6	47.6	47.6	11.367
NaN	NaN	NaN	NaN	NaN	NaN	NaN	NaN	NaN	NaN	NaN	NaN	NaN	NaN	NaN	NaN	NaN	NaN	NaN	NaN	21.192	NaN	NaN	NaN	NaN	NaN	NaN	NaN	20.0114	NaN	21.3807	21.4697	NaN	NaN	NaN	NaN	NaN	NaN	NaN	NaN				3	3	3	4.6	4.6	4.6	111.02
22.6606	22.2842	25.3548	22.3992	24.12	22.2236	20.7188	NaN	NaN	23.6752	22.4244	23.6703	23.9607	24.5818	NaN	NaN	20.7696	22.9953	22.8602	NaN	NaN	NaN	NaN	NaN	21.3505	NaN	23.9327	22.3584	23.6658	23.8135	23.3047	NaN	NaN	NaN	23.6843	NaN	NaN	22.9709	23.1131	22.1243				10	1	1	28.1	4.2	4.2	42.019
NaN	NaN	NaN	NaN	NaN	NaN	NaN	NaN	NaN	NaN	NaN	NaN	NaN	NaN	NaN	NaN	NaN	NaN	NaN	NaN	NaN	NaN	NaN	NaN	NaN	NaN	NaN	21.7642	NaN	NaN	NaN	NaN	NaN	NaN	NaN	NaN	NaN	NaN	NaN	NaN				2	2	2	30.1	30.1	30.1	15.404
27.8509	26.9148	26.6816	26.3379	26.937	27.2473	28.1308	28.542	27.6162	27.9512	26.5451	27.7354	27.3135	29.0245	24.8325	24.6533	26.7191	27.0624	26.906	26.2619	27.2341	26.2175	26.2437	25.9172	28.1091	27.6855	27.7416	27.7012	27.0705	27.1608	26.4128	25.8225	25.8338	27.862	27.3926	26.5965	28.1188	27.0358	27.0677	26.636				10	10	10	59	59	59	22.788
24.8524	23.6764	22.8098	24.6144	25.8146	26.1363	22.9718	23.969	23.154	26.3046	22.8991	25.1077	24.9953	25.5683	NaN	NaN	NaN	24.9949	25.2714	24.4998	25.4258	23.3721	23.932	24.6692	22.9371	26.4213	24.5525	22.8279	26.5362	27.1186	NaN	NaN	27.7886	25.2574	22.4977	25.325	27.2443	25.2482	26.0034	24.7096				3	3	3	25.5	25.5	25.5	11.284
NaN	NaN	NaN	NaN	23.2707	NaN	NaN	NaN	NaN	NaN	NaN	NaN	28.138	NaN	NaN	NaN	NaN	NaN	23.2024	NaN	23.2999	NaN	NaN	NaN	NaN	NaN	23.7478	NaN	21.9401	23.1093	NaN	22.0926	NaN	NaN	24.1442	NaN	24.0294	NaN	NaN	NaN				22	22	22	9.5	9.5	9.5	585.56
29.2836	29.844	30.6485	30.6105	29.1381	29.8692	29.633	29.7116	30.2443	29.8768	30.7586	30.5677	29.464	28.3934	29.6761	30.2126	31.711	30.0751	29.9764	30.515	30.0447	30.853	29.6278	30.4956	28.3341	30.6423	28.4852	30.0165	30.1389	30.34	31.4161	31.3735	29.5836	28.4015	30.9719	29.4247	29.6847	30.648	30.3933	30.5338				125	125	125	47.9	47.9	47.9	468.83
NaN	NaN	NaN	NaN	20.0194	NaN	18.6176	NaN	NaN	19.0846	NaN	NaN	NaN	NaN	NaN	NaN	NaN	NaN	NaN	NaN	NaN	NaN	NaN	NaN	NaN	NaN	NaN	NaN	20.2336	NaN	NaN	NaN	NaN	NaN	NaN	NaN	19.9289	NaN	NaN	NaN				1	1	1	4.8	4.8	4.8	51.901
NaN	NaN	NaN	NaN	NaN	NaN	NaN	NaN	NaN	NaN	NaN	NaN	21.0653	NaN	NaN	NaN	NaN	NaN	NaN	NaN	NaN	NaN	NaN	NaN	NaN	NaN	NaN	NaN	NaN	NaN	NaN	NaN	21.2116	NaN	NaN	NaN	NaN	NaN	NaN	NaN				1	1	1	1.6	1.6	1.6	99.961
24.3322	23.6873	24.6389	24.1288	21.8997	24.2655	24.2148	23.4682	23.3074	22.9195	23.9263	23.1946	23.895	23.4584	23.7798	24.0553	24.3397	25.5655	23.5705	24.5995	24.5456	24.28	24.1534	24.5032	24.3699	24.4259	23.4202	24.4937	23.253	24.4677	24.5432	24.1972	24.8389	23.8628	24.7484	23.374	23.5638	23.6224	23.9308	24.5485				10	10	10	18.6	18.6	18.6	88.271
24.6252	23.635	24.2668	23.7041	22.3261	24.5507	23.3054	23.198	25.1729	23.9618	25.0365	25.1964	24.324	23.7625	NaN	23.6319	22.8572	25.1503	23.9811	25.0827	24.7649	24.0281	24.752	22.9375	24.6378	23.8872	23.0478	24.3783	23.9848	24.5859	25.5527	25.2106	24.2206	23.841	24.1493	23.8261	23.529	23.8271	24.7387	24.3825				14	13	13	37.1	35.4	35.4	53.879
NaN	NaN	20.963	21.2131	NaN	NaN	NaN	NaN	NaN	NaN	NaN	NaN	20.7098	21.2915	NaN	NaN	NaN	NaN	NaN	NaN	NaN	NaN	NaN	NaN	NaN	NaN	NaN	20.7804	20.5971	NaN	NaN	NaN	NaN	NaN	NaN	NaN	NaN	NaN	NaN	NaN				1	1	1	19.1	19.1	19.1	10.181
28.3918	28.0606	28.8941	28.0079	27.321	28.9292	28.5234	27.5628	28.6891	27.753	28.0384	28.8791	28.0351	28.2392	28.2751	27.4719	28.0459	29.0616	28.2862	28.5658	28.0636	28.1765	27.4109	27.4519	27.4982	28.6611	27.1649	28.8653	28.187	29.1619	29.357	28.2541	28.9018	28.044	29.0737	29.1589	27.977	28.7357	28.5103	29.3599				14	14	14	33.3	33.3	33.3	65.33
NaN	NaN	24.1787	NaN	NaN	NaN	NaN	NaN	23.0789	22.2207	24.0833	22.79	22.6831	23.5914	NaN	NaN	NaN	22.8643	NaN	NaN	20.6184	NaN	22.5792	NaN	24.2832	NaN	NaN	NaN	23.0406	NaN	22.9766	NaN	NaN	22.1882	23.4473	NaN	NaN	22.9868	NaN	NaN				3	3	3	11.4	11.4	11.4	43.104
24.6164	24.0835	23.2045	22.8068	24.4105	24.5756	23.9033	24.055	23.358	23.0365	24.3886	24.1401	23.933	23.5905	24.4625	24.5747	24.7437	24.5189	22.6956	23.6827	23.4342	24.2174	23.548	24.1193	23.6651	24.0336	22.6192	23.3898	24.0038	22.8404	25.0783	25.0824	24.5985	23.711	24.3257	25.4204	24.6537	23.5593	22.6442	23.979				11	11	11	40.3	40.3	40.3	57.579
30.7674	30.175	28.7254	28.6872	28.0953	29.2633	29.337	30.1104	30.7634	27.9032	28.02	28.6579	30.0895	31.4406	28.9671	29.0397	29.0345	28.7764	29.0551	28.4863	31.0856	27.8275	29.6587	29.5659	31.9169	28.2937	29.6064	29.5563	29.4475	29.7485	27.8801	28.1171	28.5969	27.7909	29.2697	28.0439	29.3756	28.4793	29.817	29.7507				25	25	25	41.5	41.5	41.5	71.491
NaN	20.9452	21.8764	21.835	21.4794	21.4727	21.5294	NaN	21.4988	19.9665	23.0794	21.8299	NaN	NaN	21.8196	NaN	NaN	NaN	20.9138	21.7161	NaN	21.1031	NaN	NaN	NaN	21.9891	NaN	NaN	20.7318	21.729	21.5613	NaN	21.5216	NaN	NaN	21.3666	NaN	21.2598	21.3408	NaN				2	2	2	3.1	3.1	3.1	63.615
23.1279	NaN	22.7715	22.3929	21.3471	22.549	NaN	22.9173	22.4489	21.8107	22.5273	22.8572	22.2348	21.65	NaN	NaN	NaN	22.9041	22.4133	23.0225	23.4188	22.921	22.152	23.0097	23.0835	24.1681	NaN	23.2794	22.2488	22.7299	23.0116	NaN	23.3209	NaN	NaN	22.783	21.6056	22.9418	22.7054	23.0133				5	5	5	9.3	9.3	9.3	97.44
24.746	NaN	NaN	NaN	23.7473	23.2247	25.9335	NaN	25.8516	25.4937	24.1207	NaN	24.228	22.433	24.0284	23.16	23.7284	23.2456	NaN	25.2255	NaN	NaN	25.4775	23.8785	25.5369	25.0582	24.2125	NaN	24.1933	24.7195	NaN	24.173	22.5103	23.9268	23.2146	24.3494	NaN	NaN	23.3768	22.8006				2	2	2	38.7	38.7	38.7	12.993
22.9321	21.8567	24.557	25.767	22.3517	25.081	NaN	24.4736	25.1069	22.2906	25.304	25.8761	24.403	24.2855	23.8098	NaN	23.898	26.6674	24.1349	24.0753	26.0784	23.2074	26.1752	25.4961	23.7836	23.3525	23.9949	24.5691	23.8957	25.0649	25.2651	23.9432	25.2043	25.9203	24.9635	25.2665	23.6975	24.6067	25.0981	24.4966				11	11	11	20.2	20.2	20.2	75.207
NaN	NaN	NaN	NaN	NaN	NaN	NaN	NaN	NaN	NaN	28.9535	NaN	NaN	NaN	NaN	NaN	NaN	NaN	NaN	NaN	NaN	NaN	NaN	NaN	NaN	NaN	NaN	NaN	NaN	NaN	NaN	NaN	NaN	NaN	NaN	NaN	NaN	NaN	NaN	NaN				1	1	1	3.5	3.5	3.5	99.918
23.7396	23.303	25.4455	25.2963	23.9098	24.7385	23.2594	24.0221	25.2434	24.6509	25.6811	24.7019	24.1543	23.705	23.9946	NaN	23.7701	24.4741	25.4464	24.9118	25.423	24.2588	24.0185	24.5507	24.5005	24.4343	24.9843	24.9068	24.3819	24.9463	25.8937	25.1209	25.6892	24.3238	25.2954	23.6795	24.1853	24.9478	25.7337	26.111				14	14	14	23.4	23.4	23.4	106.87
22.0571	22.0883	23.3635	NaN	22.6171	23.3727	NaN	NaN	23.0276	22.5235	22.5691	22.626	NaN	21.5226	NaN	NaN	22.0403	22.1351	22.0643	NaN	NaN	NaN	23.2393	NaN	NaN	21.7675	22.2321	23.6555	NaN	22.8711	21.6574	NaN	NaN	22.7979	23.381	NaN	22.0262	22.9917	23.0104	22.8221				4	4	4	18.1	18.1	18.1	38.89
24.6146	25.2707	23.6586	23.9656	23.7689	24.0345	25.7968	24.7797	25.0456	25.1341	24.9048	24.6605	24.4182	24.0125	25.0436	24.208	24.2306	24.5391	25.1558	25.5557	25.2714	25.6816	25.445	24.8413	25.2437	25.6918	25.2578	25.183	24.7355	24.3144	25.1882	25.4574	26.313	26.6683	25.7269	25.839	24.6061	25.5202	23.7385	23.6531				9	9	9	32.8	32.8	32.8	43.5
22.2386	22.6209	23.2881	24.1549	21.5303	24.2458	20.86	21.1911	24.2129	22.7072	23.3855	23.811	21.8531	22.494	NaN	NaN	22.0902	23.7213	23.0794	22.2272	22.0771	22.8908	21.5844	22.9703	22.6888	22.5681	24.0481	21.9052	NaN	23.5087	22.9911	22.662	24.0105	22.1643	23.2218	21.5173	NaN	23.4686	22.7657	23.8972				1	1	1	5.3	5.3	5.3	36.968
30.7762	22.524	32.4693	31.3204	30.6061	30.8339	30.9289	NaN	31.1089	30.7661	30.3157	32.0682	30.6622	31.1238	25.8719	26.0905	31.7024	31.168	30.9231	28.4095	29.3315	26.7524	28.9539	29.0915	31.4056	30.161	29.8546	30.7916	32.0387	31.9539	30.5541	16.9088	32.0882	31.4882	31.7385	32.2291	30.3326	31.2546	31.3676	30.5765				1	1	1	2.1	2.1	2.1	60.447
27.4345	27.0761	24.9737	24.7929	25.921	26.8042	27.6279	27.1719	28.4501	27.7938	25.7849	25.5485	26.9795	27.59	28.5313	29.2623	26.3403	25.5745	NaN	22.0597	24.5873	28.2451	27.8362	28.3942	27.7173	27.9917	23.5551	24.927	27.7062	29.0615	27.0161	27.4827	30.3474	26.0846	25.1812	29.3085	24.2896	26.335	29.5975	30.4059				4	4	4	23.7	23.7	23.7	22.72
NaN	NaN	NaN	NaN	NaN	22.3811	NaN	NaN	NaN	NaN	NaN	NaN	NaN	NaN	NaN	NaN	NaN	NaN	NaN	NaN	NaN	NaN	NaN	NaN	NaN	NaN	NaN	NaN	NaN	NaN	NaN	NaN	NaN	NaN	21.4027	NaN	22.7076	NaN	NaN	NaN				1	1	1	2.1	2.1	2.1	56.626
NaN	21.2618	NaN	NaN	20.2529	20.6552	21.4691	NaN	NaN	21.1553	NaN	18.8236	20.1713	NaN	NaN	NaN	NaN	NaN	NaN	NaN	NaN	NaN	NaN	NaN	18.4581	NaN	NaN	20.3993	23.4839	21.3294	NaN	NaN	NaN	19.9843	NaN	21.2942	22.1025	NaN	19.8671	20.0489				4	4	4	22.2	22.2	22.2	60.54
NaN	NaN	NaN	NaN	19.6777	NaN	NaN	NaN	NaN	NaN	NaN	NaN	NaN	NaN	NaN	NaN	NaN	NaN	NaN	NaN	NaN	NaN	NaN	NaN	NaN	NaN	NaN	NaN	20.3591	NaN	NaN	NaN	NaN	NaN	NaN	NaN	NaN	NaN	NaN	NaN				1	1	1	2.9	2.9	2.9	57.279
23.3881	23.3979	24.2072	25.3788	22.8134	24.5188	25.1132	24.9032	24.7129	22.0682	25.3617	23.5258	22.6927	23.4907	24.0242	25.6443	25.6944	25.0041	25.2306	25.0242	23.771	25.3311	25.7697	26.8881	24.7784	25.1725	24.9294	24.9239	22.455	25.561	24.249	24.5904	24.1886	23.9531	23.6946	23.771	24.0154	24.8224	24.6386	25.0658				4	4	4	22.7	22.7	22.7	13.819
NaN	NaN	19.3988	NaN	NaN	18.6336	NaN	NaN	NaN	NaN	NaN	NaN	NaN	NaN	NaN	NaN	NaN	NaN	NaN	19.881	NaN	NaN	NaN	20.2031	19.2772	NaN	NaN	19.1411	19.9642	NaN	NaN	NaN	NaN	NaN	NaN	NaN	NaN	NaN	NaN	NaN				2	2	2	4	4	4	75.388
NaN	NaN	NaN	NaN	NaN	NaN	NaN	NaN	NaN	NaN	NaN	NaN	NaN	NaN	NaN	NaN	NaN	NaN	NaN	NaN	NaN	NaN	NaN	NaN	NaN	NaN	NaN	NaN	NaN	NaN	NaN	NaN	NaN	NaN	NaN	NaN	NaN	NaN	NaN	NaN				1	1	1	3.1	3.1	3.1	46.337
NaN	NaN	NaN	21.8841	NaN	21.4612	NaN	NaN	21.4716	NaN	NaN	NaN	NaN	NaN	NaN	NaN	NaN	21.5871	NaN	NaN	NaN	NaN	NaN	NaN	21.3298	NaN	19.5267	NaN	NaN	21.8029	NaN	NaN	21.8913	NaN	NaN	NaN	NaN	NaN	NaN	22.7904				2	2	2	7.3	7.3	7.3	30.688
NaN	20.7592	21.586	NaN	NaN	NaN	NaN	21.6774	22.0896	21.3263	20.9407	21.2683	NaN	21.0451	NaN	NaN	NaN	NaN	22.295	23.0926	22.7913	23.0461	NaN	22.2485	20.8565	22.62	20.8415	23.3643	20.9577	21.7656	22.8287	NaN	22.4846	NaN	21.9376	22.2732	NaN	22.3743	22.1823	22.0106				3	3	3	5.7	5.7	5.7	71.438
27.4364	27.0023	28.3339	28.7275	26.9732	28.6162	27.5719	27.4479	28.209	26.4956	28.5936	28.118	26.1105	27.4228	27.4852	27.7964	28.1014	28.9857	28.0649	29.2809	27.4233	29.031	28.1545	28.6297	27.2579	28.1667	26.4179	27.2182	27.4647	27.893	28.0961	27.9257	28.5335	27.7881	28.0593	28.0413	27.3207	28.9472	28.7515	28.6566				10	10	10	46.5	46.5	46.5	35.385
22.4101	22.9201	22.8651	24.6288	22.6985	22.6465	22.6396	22.8188	NaN	23.0889	24.1608	23.1224	24.176	23.7913	24.4757	NaN	24.2176	23.6616	24.0185	23.3697	24.1194	23.1807	24.5643	24.92	23.9733	24.5649	24.1431	23.7883	23.5154	22.8066	23.4196	24.8845	24.4516	24.3389	23.8194	23.6981	23.6729	22.5831	24.9453	23.7129				9	9	9	26.7	26.7	26.7	45.333
NaN	NaN	NaN	NaN	NaN	NaN	NaN	NaN	NaN	NaN	NaN	NaN	NaN	NaN	NaN	NaN	NaN	NaN	NaN	NaN	NaN	NaN	NaN	NaN	NaN	NaN	NaN	NaN	NaN	NaN	NaN	NaN	NaN	NaN	NaN	NaN	NaN	NaN	NaN	NaN				2	2	2	4.8	4.8	4.8	71.158
NaN	NaN	NaN	20.7056	NaN	NaN	NaN	NaN	NaN	NaN	NaN	21.1778	NaN	22.7513	NaN	NaN	NaN	20.7047	NaN	NaN	NaN	NaN	NaN	NaN	21.8084	NaN	NaN	NaN	NaN	20.7841	NaN	NaN	NaN	NaN	NaN	NaN	NaN	23.8349	21.2744	22.8111				1	1	1	6.9	6.9	6.9	41.773
NaN	NaN	NaN	NaN	NaN	NaN	NaN	NaN	NaN	NaN	NaN	NaN	18.9755	NaN	NaN	NaN	NaN	NaN	NaN	NaN	NaN	NaN	NaN	NaN	NaN	NaN	NaN	NaN	17.6651	NaN	18.4819	NaN	NaN	NaN	NaN	NaN	NaN	NaN	NaN	NaN				2	2	2	3.3	3.3	3.3	54.74
NaN	NaN	NaN	NaN	NaN	NaN	NaN	NaN	NaN	NaN	NaN	NaN	NaN	26.7186	NaN	NaN	NaN	NaN	NaN	NaN	NaN	NaN	NaN	NaN	NaN	NaN	NaN	NaN	NaN	NaN	NaN	NaN	NaN	NaN	NaN	NaN	NaN	NaN	NaN	NaN				1	1	1	12.6	12.6	12.6	33.394
28.7645	28.9248	NaN	29.3763	28.8391	28.2576	28.3935	28.736	NaN	28.4145	28.1219	27.3154	28.456	28.8411	28.457	27.2345	27.5054	30.67	29.2389	30.1215	30.2096	28.5776	29.7782	29.5531	30.0346	29.2284	29.2925	29.6907	28.047	28.7449	29.6469	28.6879	28.0269	29.4651	27.9128	29.5174	28.9826	28.6881	28.514	28.7182				2	2	2	0.5	0.5	0.5	529.01
NaN	NaN	22.9867	22.2398	NaN	NaN	23.5138	23.1252	23.4092	22.6407	23.2925	21.8553	NaN	21.9197	23.0392	22.6626	NaN	21.9374	21.8275	22.5982	23.287	23.908	23.046	23.1495	23.0797	23.2908	21.4285	23.7321	22.4178	22.1757	23.9778	23.8443	23.5207	22.7898	NaN	23.4028	22.4167	22.6544	NaN	21.8723				3	3	3	6.9	6.9	6.9	51.286
NaN	21.8785	23.3898	23.386	NaN	22.8857	NaN	22.311	21.814	NaN	22.4712	22.4968	21.9629	22.4255	NaN	NaN	22.7118	21.779	22.9734	NaN	21.3831	NaN	NaN	NaN	22.0583	NaN	22.659	NaN	NaN	22.74	NaN	NaN	22.3548	NaN	22.2638	22.1759	21.5709	23.1918	22.5616	23.0191				4	4	4	25	25	25	24.963
23.2816	NaN	25.0088	25.3373	23.3537	22.8542	24.6141	23.1014	22.5699	24.6382	24.3696	24.4209	24.4512	22.8824	NaN	NaN	24.703	25.9907	24.6149	24.0444	25.2697	23.5434	25.667	25.1556	24.688	24.1158	25.32	25.6294	23.1865	23.8299	24.8433	25.0684	25.3001	25.6971	25.0101	26.0452	24.7202	24.7289	25.3072	25.3182				7	7	7	45.8	45.8	45.8	25.733
NaN	NaN	NaN	NaN	NaN	NaN	NaN	NaN	NaN	NaN	NaN	NaN	NaN	NaN	NaN	NaN	NaN	NaN	NaN	NaN	NaN	NaN	NaN	NaN	NaN	NaN	NaN	NaN	NaN	NaN	NaN	NaN	NaN	NaN	NaN	NaN	NaN	NaN	NaN	NaN				1	1	1	6.2	6.2	6.2	49.411
21.6268	NaN	21.756	22.4233	NaN	NaN	NaN	21.7913	NaN	NaN	21.1029	21.5006	NaN	NaN	NaN	NaN	NaN	22.3773	21.4615	22.4135	22.3971	22.2366	NaN	NaN	21.4658	NaN	NaN	22.2543	NaN	21.9425	22.6725	22.3403	21.5636	21.5541	22.0997	22.2152	22.4056	21.8602	21.9725	21.9662				3	3	3	10	10	10	46.426
32.5871	32.0096	32.9396	32.4941	30.7508	33.1719	31.6501	32.2076	32.5937	30.22	32.4873	32.2478	31.556	30.2846	32.4949	32.946	32.6455	32.672	31.4433	31.6348	32.3306	32.1374	31.5401	32.5063	32.208	32.9679	31.3328	31.8178	31.1577	32.3281	32.0091	33.2342	33.5498	31.1014	32.7453	32.9723	31.449	33.0184	32.4494	32.7468				13	13	13	41.5	41.5	41.5	27.216
28.1541	27.8705	25.1967	24.7276	25.7582	27.9781	24.0746	24.5803	25.4966	24.6934	25.8413	25.5154	NaN	24.1359	23.5168	24.1261	25.0928	26.4819	25.6362	25.0501	25.2109	24.3537	22.5739	24.0859	25.1147	19.5206	25.6554	25.8006	21.9735	25.5529	21.9879	NaN	25.4847	25.3019	23.2072	26.3134	25.0589	24.6589	24.5126	25.7795				2	2	2	35.8	35.8	35.8	14.048
23.9747	24.2821	23.4211	24.128	24.2933	23.6043	24.6098	23.7267	24.4308	22.8498	24.0778	23.2823	23.5663	22.604	23.6783	24.8797	25.3827	24.7523	23.2795	24.8213	24.4636	24.6883	23.8088	23.8028	23.6801	24.297	23.0069	24.1584	23.7145	22.7795	23.4382	23.6377	23.2363	24.0885	24.2196	24.2986	23.5933	24.1273	24.3749	24.046				9	9	9	35.6	35.6	35.6	41.806
33.5205	33.7947	33.956	34.5829	33.7679	33.9396	32.734	32.7464	33.1512	32.9792	34.2345	33.7378	33.8192	33.6886	34.2416	34.7023	34.2945	33.8567	34.0688	34.5262	34.3624	33.8112	34.1299	34.2933	33.6261	34.0918	34.1942	34.0304	33.3518	33.4385	33.7021	34.0888	34.0954	34.1121	34.3038	33.9952	33.913	34.2313	34.1185	33.7599				11	11	7	44.9	44.9	36.2	14.246
NaN	20.3898	NaN	NaN	19.3396	NaN	NaN	NaN	NaN	NaN	NaN	NaN	NaN	NaN	NaN	NaN	NaN	NaN	NaN	NaN	NaN	NaN	NaN	NaN	NaN	NaN	NaN	NaN	NaN	NaN	NaN	NaN	NaN	NaN	NaN	NaN	NaN	NaN	NaN	NaN				2	2	2	29.8	29.8	29.8	11.662
NaN	NaN	NaN	NaN	NaN	NaN	NaN	NaN	NaN	NaN	NaN	NaN	NaN	NaN	NaN	NaN	NaN	NaN	NaN	NaN	NaN	NaN	20.8296	NaN	NaN	NaN	NaN	NaN	NaN	NaN	NaN	NaN	NaN	NaN	NaN	NaN	NaN	NaN	NaN	21.5557				1	1	1	1.4	1.4	1.4	107.84
NaN	20.812	NaN	NaN	NaN	NaN	20.6954	NaN	NaN	21.2512	NaN	NaN	21.616	20.857	NaN	NaN	22.021	21.5254	21.674	NaN	NaN	NaN	NaN	20.8329	NaN	NaN	20.7263	NaN	22.7647	21.2395	NaN	NaN	NaN	21.6431	NaN	NaN	NaN	NaN	NaN	NaN				2	2	2	17.1	17.1	17.1	15.892
NaN	23.5934	NaN	NaN	22.9233	NaN	22.3865	NaN	NaN	22.354	NaN	22.1028	22.7413	21.1554	NaN	NaN	NaN	20.7261	NaN	NaN	NaN	NaN	NaN	NaN	NaN	NaN	22.3702	NaN	NaN	20.9818	NaN	21.5855	NaN	NaN	21.5435	NaN	22.2997	21.318	NaN	NaN				4	4	4	52.1	52.1	52.1	18.154
NaN	23.6103	NaN	NaN	21.9575	21.4429	NaN	NaN	NaN	21.292	NaN	NaN	22.1882	NaN	NaN	NaN	NaN	21.3753	NaN	NaN	NaN	NaN	NaN	NaN	NaN	NaN	21.4203	NaN	NaN	NaN	NaN	NaN	NaN	NaN	NaN	NaN	NaN	21.8867	NaN	NaN				4	4	4	11.3	11.3	11.3	53.533
22.2733	21.7314	21.3672	NaN	NaN	21.4633	NaN	22.2639	22.1203	NaN	NaN	NaN	21.735	21.3843	23.1174	23.3791	23.0799	22.525	21.2064	22.5755	NaN	NaN	22.0437	NaN	NaN	22.7679	NaN	22.3107	NaN	21.3145	21.6801	NaN	22.2367	NaN	NaN	NaN	21.5027	20.3888	NaN	NaN				2	2	2	9.8	9.8	9.8	24.875
30.8966	31.1363	31.5263	31.3062	29.7938	30.9961	31.0429	30.8834	30.9187	30.0165	31.4471	31.5114	31.9765	32.3485	28.9488	29.3779	30.412	32.5141	30.5574	30.3359	31.0602	30.0847	29.7139	29.6384	30.076	31.4557	30.966	31.6377	30.0381	30.7068	30.4315	30.4855	31.0185	31.6078	31.551	30.6598	30.1905	31.482	31.1568	31.4175				27	27	27	40.1	40.1	40.1	274.46
NaN	NaN	NaN	NaN	NaN	NaN	NaN	NaN	NaN	19.1685	NaN	19.8768	NaN	NaN	NaN	NaN	NaN	20.1732	20.0245	20.2309	19.6945	NaN	19.8945	NaN	19.211	NaN	NaN	NaN	NaN	19.5311	NaN	NaN	NaN	20.1034	19.9281	NaN	19.8454	NaN	NaN	NaN				1	1	1	2.3	2.3	2.3	55.051
[truncated: 49 more columns]

## Sheet: table4
Table 4. Correlation analysis - Pearson
LFQ intensity ctrl_21	LFQ intensity ctrl_22	LFQ intensity ctrl_23	LFQ intensity ctrl_24	LFQ intensity ctrl_25	LFQ intensity ctrl_26	LFQ intensity ctrl_27	LFQ intensity ctrl_28	LFQ intensity ctrl_29	LFQ intensity ctrl_30	LFQ intensity ctrl_31	LFQ intensity ctrl_32	LFQ intensity ctrl_33	LFQ intensity ctrl_34	LFQ intensity ctrl_35	LFQ intensity ctrl_36	LFQ intensity ctrl_37	LFQ intensity ceratocone_1	LFQ intensity ceratocone_10	LFQ intensity ceratocone_11	LFQ intensity ceratocone_12	LFQ intensity ceratocone_13	LFQ intensity ceratocone_14	LFQ intensity ceratocone_15	LFQ intensity ceratocone_16	LFQ intensity ceratocone_17	LFQ intensity ceratocone_18	LFQ intensity ceratocone_19	LFQ intensity ceratocone_2	LFQ intensity ceratocone_20	LFQ intensity ceratocone_3	LFQ intensity ceratocone_38	LFQ intensity ceratocone_39	LFQ intensity ceratocone_4	LFQ intensity ceratocone_40	LFQ intensity ceratocone_5	LFQ intensity ceratocone_6	LFQ intensity ceratocone_7	LFQ intensity ceratocone_8	LFQ intensity ceratocone_9	Name
#!{Type}E	E	E	E	E	E	E	E	E	E	E	E	E	E	E	E	E	E	E	E	E	E	E	E	E	E	E	E	E	E	E	E	E	E	E	E	E	E	E	E	T
NaN	0.995319	0.959913	0.970729	0.977395	0.97896	0.979512	0.990939	0.978771	0.926271	0.947465	0.946689	0.969779	0.876788	0.973762	0.965818	0.980434	0.943496	0.952247	0.958745	0.943326	0.970933	0.956031	0.977303	0.957144	0.98256	0.940357	0.949765	0.950028	0.967118	0.94165	0.930853	0.942916	0.961051	0.96216	0.966988	0.976097	0.972764	0.977552	0.966615	LFQ intensity ctrl_21
0.995319	NaN	0.96811	0.981456	0.974741	0.984774	0.969195	0.99116	0.986378	0.905934	0.951527	0.948917	0.953031	0.837243	0.97438	0.974041	0.987478	0.935497	0.946973	0.966053	0.947304	0.981369	0.948296	0.984937	0.940819	0.99331	0.922285	0.955192	0.956533	0.966279	0.951283	0.936303	0.947487	0.958149	0.967081	0.975535	0.968961	0.979964	0.981632	0.968309	LFQ intensity ctrl_22
0.959913	0.96811	NaN	0.99236	0.917838	0.99266	0.95642	0.982042	0.990017	0.909812	0.992858	0.992299	0.926064	0.815902	0.908826	0.915347	0.978972	0.968884	0.975155	0.986283	0.950673	0.990177	0.919304	0.950752	0.942168	0.983841	0.91995	0.982799	0.98373	0.984666	0.991364	0.984059	0.993754	0.974543	0.995797	0.994012	0.951601	0.996627	0.983881	0.988591	LFQ intensity ctrl_23
0.970729	0.981456	0.99236	NaN	0.943804	0.992076	0.957848	0.983502	0.989431	0.901448	0.980476	0.977398	0.934814	0.814455	0.937843	0.943533	0.99106	0.963634	0.971424	0.989159	0.968172	0.993933	0.945962	0.976234	0.940416	0.993496	0.923682	0.980624	0.974887	0.986931	0.980921	0.971816	0.982213	0.973713	0.987803	0.991213	0.961648	0.994804	0.991785	0.989479	LFQ intensity ctrl_24
0.977395	0.974741	0.917838	0.943804	NaN	0.943324	0.965651	0.960817	0.942728	0.91536	0.906065	0.899823	0.963898	0.862786	0.965321	0.95241	0.958568	0.906027	0.924886	0.936924	0.940018	0.94521	0.962288	0.970486	0.932291	0.958009	0.930716	0.922763	0.924346	0.943432	0.901646	0.894616	0.900043	0.935413	0.921334	0.931956	0.96478	0.939027	0.956171	0.935611	LFQ intensity ctrl_25
0.97896	0.984774	0.99266	0.992076	0.943324	NaN	0.967283	0.990573	0.993786	0.905977	0.978177	0.977262	0.937641	0.824872	0.940737	0.949651	0.989898	0.958653	0.964525	0.977124	0.942769	0.992612	0.9288	0.969941	0.939573	0.991512	0.918413	0.967204	0.969168	0.98081	0.973897	0.965239	0.979472	0.966735	0.986668	0.986692	0.954934	0.995985	0.984665	0.984974	LFQ intensity ctrl_26
0.979512	0.969195	0.95642	0.957848	0.965651	0.967283	NaN	0.984897	0.96657	0.96778	0.958145	0.951403	0.975086	0.909247	0.937582	0.919901	0.963155	0.949841	0.968341	0.958246	0.939824	0.966047	0.952576	0.946475	0.972446	0.961885	0.958542	0.954104	0.95699	0.97497	0.942274	0.942747	0.944529	0.961078	0.959355	0.954143	0.981633	0.964919	0.976139	0.970664	LFQ intensity ctrl_27
0.990939	0.99116	0.982042	0.983502	0.960817	0.990573	0.984897	NaN	0.992717	0.938949	0.973505	0.971998	0.960193	0.863736	0.953879	0.948206	0.982126	0.95529	0.967181	0.973997	0.950116	0.985146	0.944802	0.967785	0.961792	0.989654	0.939081	0.968663	0.974	0.978809	0.968819	0.956309	0.965813	0.970673	0.98202	0.98345	0.976663	0.988794	0.98653	0.981153	LFQ intensity ctrl_28
0.978771	0.986378	0.990017	0.989431	0.942728	0.993786	0.96657	0.992717	NaN	0.906634	0.976693	0.975126	0.931872	0.813595	0.940626	0.946566	0.985495	0.94767	0.958516	0.976415	0.940673	0.992405	0.921384	0.964468	0.938156	0.993278	0.910637	0.969992	0.975827	0.975966	0.976555	0.964978	0.973951	0.962208	0.98428	0.989382	0.955692	0.991993	0.98414	0.980307	LFQ intensity ctrl_29
0.926271	0.905934	0.909812	0.901448	0.91536	0.905977	0.96778	0.938949	0.906634	NaN	0.934831	0.931107	0.966533	0.951775	0.857897	0.817818	0.888765	0.935479	0.956461	0.923418	0.921681	0.89972	0.928368	0.86909	0.977527	0.896091	0.977377	0.93079	0.937297	0.935257	0.915743	0.914732	0.911052	0.94783	0.929224	0.913812	0.966722	0.918482	0.92717	0.926373	LFQ intensity ctrl_30
0.947465	0.951527	0.992858	0.980476	0.906065	0.978177	0.958145	0.973505	0.976693	0.934831	NaN	0.996581	0.935335	0.846629	0.880359	0.878301	0.962072	0.97599	0.986918	0.987965	0.955546	0.978102	0.921869	0.929267	0.958255	0.967611	0.94223	0.990374	0.987284	0.983974	0.994477	0.992596	0.994258	0.982363	0.996208	0.988027	0.958752	0.988782	0.978267	0.984994	LFQ intensity ctrl_31
0.946689	0.948917	0.992299	0.977398	0.899823	0.977262	0.951403	0.971998	0.975126	0.931107	0.996581	NaN	0.934442	0.847858	0.880462	0.87817	0.957916	0.980614	0.983458	0.981099	0.948655	0.970599	0.914546	0.923499	0.958258	0.962844	0.939853	0.983797	0.985465	0.980129	0.991216	0.985955	0.994717	0.981999	0.995748	0.987517	0.952274	0.986827	0.973334	0.983559	LFQ intensity ctrl_32
0.969779	0.953031	0.926064	0.934814	0.963898	0.937641	0.975086	0.960193	0.931872	0.966533	0.935335	0.934442	NaN	0.949735	0.931452	0.899694	0.941321	0.954878	0.961878	0.942613	0.945364	0.928073	0.970367	0.941183	0.982735	0.936857	0.983346	0.942871	0.937113	0.956587	0.919664	0.91924	0.925919	0.968915	0.94388	0.934598	0.986288	0.939292	0.957245	0.950508	LFQ intensity ctrl_33
0.876788	0.837243	0.815902	0.814455	0.862786	0.824872	0.909247	0.863736	0.813595	0.951775	0.846629	0.847858	0.949735	NaN	0.816884	0.76121	0.814991	0.898229	0.902283	0.842561	0.857719	0.805525	0.907307	0.811098	0.948684	0.808507	0.960575	0.8483	0.83239	0.868253	0.816558	0.82691	0.828516	0.896478	0.847285	0.824389	0.92008	0.83269	0.849468	0.851378	LFQ intensity ctrl_34
0.973762	0.97438	0.908826	0.937843	0.965321	0.940737	0.937582	0.953879	0.940626	0.857897	0.880359	0.880462	0.931452	0.816884	NaN	0.989899	0.958967	0.88618	0.888263	0.905159	0.898758	0.934922	0.931059	0.972732	0.899793	0.956332	0.880055	0.888496	0.893366	0.919917	0.87588	0.857923	0.880234	0.904014	0.906143	0.917502	0.941059	0.9249	0.949356	0.928085	LFQ intensity ctrl_35
0.965818	0.974041	0.915347	0.943533	0.95241	0.949651	0.919901	0.948206	0.946566	0.817818	0.878301	0.87817	0.899694	0.76121	0.989899	NaN	0.966946	0.872559	0.873534	0.902243	0.884018	0.942824	0.905383	0.974073	0.867527	0.961013	0.84539	0.87992	0.885308	0.914188	0.875619	0.857518	0.883083	0.887713	0.904409	0.918456	0.912412	0.930279	0.943911	0.925036	LFQ intensity ctrl_36
0.980434	0.987478	0.978972	0.99106	0.958568	0.989898	0.963155	0.982126	0.985495	0.888765	0.962072	0.957916	0.941321	0.814991	0.958967	0.966946	NaN	0.950494	0.956782	0.974525	0.951162	0.991274	0.947293	0.987933	0.932267	0.99158	0.914688	0.96326	0.955611	0.982219	0.957419	0.953494	0.9655	0.958954	0.971671	0.975836	0.957769	0.983411	0.990511	0.985071	LFQ intensity ctrl_37
0.943496	0.935497	0.968884	0.963634	0.906027	0.958653	0.949841	0.95529	0.94767	0.935479	0.97599	0.980614	0.954878	0.898229	0.88618	0.872559	0.950494	NaN	0.99066	0.972564	0.960947	0.950996	0.949541	0.926405	0.972661	0.942189	0.96569	0.972761	0.955232	0.984082	0.964039	0.970355	0.981779	0.985215	0.975367	0.96563	0.958458	0.966964	0.966668	0.980822	LFQ intensity ceratocone_1
0.952247	0.946973	0.975155	0.971424	0.924886	0.964525	0.968341	0.967181	0.958516	0.956461	0.986918	0.983458	0.961878	0.902283	0.888263	0.873534	0.956782	0.99066	NaN	0.987838	0.974709	0.965864	0.960764	0.934122	0.982207	0.955076	0.976239	0.987773	0.970726	0.991068	0.977535	0.983499	0.983135	0.992451	0.982754	0.97496	0.975373	0.97639	0.976011	0.982653	LFQ intensity ceratocone_10
0.958745	0.966053	0.986283	0.989159	0.936924	0.977124	0.958246	0.973997	0.976415	0.923418	0.987965	0.981099	0.942613	0.842561	0.905159	0.902243	0.974525	0.972564	0.987838	NaN	0.982415	0.986347	0.955883	0.958756	0.95762	0.980036	0.947522	0.996124	0.9799	0.990182	0.990399	0.989742	0.986694	0.987789	0.988326	0.991484	0.969563	0.988725	0.984045	0.982862	LFQ intensity ceratocone_11
0.943326	0.947304	0.950673	0.968172	0.940018	0.942769	0.939824	0.950116	0.940673	0.921681	0.955546	0.948655	0.945364	0.857719	0.898758	0.884018	0.951162	0.960947	0.974709	0.982415	NaN	0.953761	0.979795	0.952355	0.955952	0.956322	0.956344	0.979125	0.953064	0.97445	0.959528	0.955578	0.953793	0.976515	0.958258	0.96484	0.969923	0.959955	0.96733	0.96228	LFQ intensity ceratocone_12
0.970933	0.981369	0.990177	0.993933	0.94521	0.992612	0.966047	0.985146	0.992405	0.89972	0.978102	0.970599	0.928073	0.805525	0.934922	0.942824	0.991274	0.950996	0.965864	0.986347	0.953761	NaN	0.93498	0.972278	0.933577	0.993353	0.912545	0.976916	0.971429	0.985212	0.977674	0.974159	0.977387	0.964284	0.981839	0.987149	0.956633	0.992046	0.989019	0.985069	LFQ intensity ceratocone_13
0.956031	0.948296	0.919304	0.945962	0.962288	0.9288	0.952576	0.944802	0.921384	0.928368	0.921869	0.914546	0.970367	0.907307	0.931059	0.905383	0.947293	0.949541	0.960764	0.955883	0.979795	0.93498	NaN	0.961157	0.962973	0.941559	0.967636	0.948064	0.91668	0.963183	0.916218	0.917792	0.91937	0.962818	0.929632	0.933178	0.978128	0.935633	0.957676	0.947866	LFQ intensity ceratocone_14
0.977303	0.984937	0.950752	0.976234	0.970486	0.969941	0.946475	0.967785	0.964468	0.86909	0.929267	0.923499	0.941183	0.811098	0.972732	0.974073	0.987933	0.926405	0.934122	0.958756	0.952355	0.972278	0.961157	NaN	0.917286	0.984407	0.904988	0.94529	0.931768	0.961264	0.931662	0.921887	0.934607	0.946867	0.947251	0.957341	0.956959	0.962882	0.974058	0.960126	LFQ intensity ceratocone_15
0.957144	0.940819	0.942168	0.940416	0.932291	0.939573	0.972446	0.961792	0.938156	0.977527	0.958255	0.958258	0.982735	0.948684	0.899793	0.867527	0.932267	0.972661	0.982207	0.95762	0.955952	0.933577	0.962973	0.917286	NaN	0.933767	0.99087	0.960207	0.949277	0.967965	0.944071	0.945427	0.947112	0.981561	0.958769	0.949389	0.983064	0.949705	0.95871	0.959366	LFQ intensity ceratocone_16
0.98256	0.99331	0.983841	0.993496	0.958009	0.991512	0.961885	0.989654	0.993278	0.896091	0.967611	0.962844	0.936857	0.808507	0.956332	0.961013	0.99158	0.942189	0.955076	0.980036	0.956322	0.993353	0.941559	0.984407	0.933767	NaN	0.912399	0.970986	0.969625	0.975296	0.971527	0.957907	0.966452	0.964154	0.979671	0.988021	0.963425	0.990551	0.987306	0.977441	LFQ intensity ceratocone_17
0.940357	0.922285	0.91995	0.923682	0.930716	0.918413	0.958542	0.939081	0.910637	0.977377	0.94223	0.939853	0.983346	0.960575	0.880055	0.84539	0.914688	0.96569	0.976239	0.947522	0.956344	0.912545	0.967636	0.904988	0.99087	0.912399	NaN	0.948622	0.931383	0.955089	0.925426	0.931144	0.930504	0.975103	0.941612	0.929578	0.977107	0.93215	0.942482	0.942214	LFQ intensity ceratocone_18
0.949765	0.955192	0.982799	0.980624	0.922763	0.967204	0.954104	0.968663	0.969992	0.93079	0.990374	0.983797	0.942871	0.8483	0.888496	0.87992	0.96326	0.972761	0.987773	0.996124	0.979125	0.976916	0.948064	0.94529	0.960207	0.970986	0.948622	NaN	0.985314	0.986047	0.992783	0.99179	0.986542	0.988059	0.988523	0.988547	0.970344	0.981685	0.97954	0.979676	LFQ intensity ceratocone_19
0.950028	0.956533	0.98373	0.974887	0.924346	0.969168	0.95699	0.974	0.975827	0.937297	0.987284	0.985465	0.937113	0.83239	0.893366	0.885308	0.955611	0.955232	0.970726	0.9799	0.953064	0.971429	0.91668	0.931768	0.949277	0.969625	0.931383	0.985314	NaN	0.971432	0.988762	0.977655	0.979561	0.974431	0.989031	0.986669	0.963042	0.980935	0.976279	0.974662	LFQ intensity ceratocone_2
0.967118	0.966279	0.984666	0.986931	0.943432	0.98081	0.97497	0.978809	0.975966	0.935257	0.983974	0.980129	0.956587	0.868253	0.919917	0.914188	0.982219	0.984082	0.991068	0.990182	0.97445	0.985212	0.963183	0.961264	0.967965	0.975296	0.955089	0.986047	0.971432	NaN	0.975845	0.980893	0.985044	0.983394	0.983053	0.981442	0.972962	0.985037	0.991238	0.99496	LFQ intensity ceratocone_20
0.94165	0.951283	0.991364	0.980921	0.901646	0.973897	0.942274	0.968819	0.976555	0.915743	0.994477	0.991216	0.919664	0.816558	0.87588	0.875619	0.957419	0.964039	0.977535	0.990399	0.959528	0.977674	0.916218	0.931662	0.944071	0.971527	0.925426	0.992783	0.988762	0.975845	NaN	0.992159	0.991442	0.97977	0.993959	0.993495	0.95153	0.987638	0.971135	0.97455	LFQ intensity ceratocone_3
0.930853	0.936303	0.984059	0.971816	0.894616	0.965239	0.942747	0.956309	0.964978	0.914732	0.992596	0.985955	0.91924	0.82691	0.857923	0.857518	0.953494	0.970355	0.983499	0.989742	0.955578	0.974159	0.917792	0.921887	0.945427	0.957907	0.931144	0.99179	0.977655	0.980893	0.992159	NaN	0.992829	0.977391	0.985742	0.98283	0.945602	0.978513	0.967217	0.974799	LFQ intensity ceratocone_38
0.942916	0.947487	0.993754	0.982213	0.900043	0.979472	0.944529	0.965813	0.973951	0.911052	0.994258	0.994717	0.925919	0.828516	0.880234	0.883083	0.9655	0.981779	0.983135	0.986694	0.953793	0.977387	0.91937	0.934607	0.947112	0.966452	0.930504	0.986542	0.979561	0.985044	0.991442	0.992829	NaN	0.980568	0.993342	0.988434	0.945786	0.987691	0.974585	0.985584	LFQ intensity ceratocone_39
0.961051	0.958149	0.974543	0.973713	0.935413	0.966735	0.961078	0.970673	0.962208	0.94783	0.982363	0.981999	0.968915	0.896478	0.904014	0.887713	0.958954	0.985215	0.992451	0.987789	0.976515	0.964284	0.962818	0.946867	0.981561	0.964154	0.975103	0.988059	0.974431	0.983394	0.97977	0.977391	0.980568	NaN	0.986072	0.981893	0.979513	0.978847	0.974383	0.975877	LFQ intensity ceratocone_4
0.96216	0.967081	0.995797	0.987803	0.921334	0.986668	0.959355	0.98202	0.98428	0.929224	0.996208	0.995748	0.94388	0.847285	0.906143	0.904409	0.971671	0.975367	0.982754	0.988326	0.958258	0.981839	0.929632	0.947251	0.958769	0.979671	0.941612	0.988523	0.989031	0.983053	0.993959	0.985742	0.993342	0.986072	NaN	0.994497	0.965206	0.994727	0.982987	0.986071	LFQ intensity ceratocone_40
0.966988	0.975535	0.994012	0.991213	0.931956	0.986692	0.954143	0.98345	0.989382	0.913812	0.988027	0.987517	0.934598	0.824389	0.917502	0.918456	0.975836	0.96563	0.97496	0.991484	0.96484	0.987149	0.933178	0.957341	0.949389	0.988021	0.929578	0.988547	0.986669	0.981442	0.993495	0.98283	0.988434	0.981893	0.994497	NaN	0.962076	0.995151	0.982439	0.980958	LFQ intensity ceratocone_5
0.976097	0.968961	0.951601	0.961648	0.96478	0.954934	0.981633	0.976663	0.955692	0.966722	0.958752	0.952274	0.986288	0.92008	0.941059	0.912412	0.957769	0.958458	0.975373	0.969563	0.969923	0.956633	0.978128	0.956959	0.983064	0.963425	0.977107	0.970344	0.963042	0.972962	0.95153	0.945602	0.945786	0.979513	0.965206	0.962076	NaN	0.962107	0.978531	0.967305	LFQ intensity ceratocone_6
0.972764	0.979964	0.996627	0.994804	0.939027	0.995985	0.964919	0.988794	0.991993	0.918482	0.988782	0.986827	0.939292	0.83269	0.9249	0.930279	0.983411	0.966964	0.97639	0.988725	0.959955	0.992046	0.935633	0.962882	0.949705	0.990551	0.93215	0.981685	0.980935	0.985037	0.987638	0.978513	0.987691	0.978847	0.994727	0.995151	0.962107	NaN	0.985965	0.986182	LFQ intensity ceratocone_7
0.977552	0.981632	0.983881	0.991785	0.956171	0.984665	0.976139	0.98653	0.98414	0.92717	0.978267	0.973334	0.957245	0.849468	0.949356	0.943911	0.990511	0.966668	0.976011	0.984045	0.96733	0.989019	0.957676	0.974058	0.95871	0.987306	0.942482	0.97954	0.976279	0.991238	0.971135	0.967217	0.974585	0.974383	0.982987	0.982439	0.978531	0.985965	NaN	0.995131	LFQ intensity ceratocone_8
0.966615	0.968309	0.988591	0.989479	0.935611	0.984974	0.970664	0.981153	0.980307	0.926373	0.984994	0.983559	0.950508	0.851378	0.928085	0.925036	0.985071	0.980822	0.982653	0.982862	0.96228	0.985069	0.947866	0.960126	0.959366	0.977441	0.942214	0.979676	0.974662	0.99496	0.97455	0.974799	0.985584	0.975877	0.986071	0.980958	0.967305	0.986182	0.995131	NaN	LFQ intensity ceratocone_9

## Sheet: table5
Table 5. Differencial abundant proteins
LFQ intensity ctrl_21	LFQ intensity ctrl_22	LFQ intensity ctrl_23	LFQ intensity ctrl_24	LFQ intensity ctrl_25	LFQ intensity ctrl_26	LFQ intensity ctrl_27	LFQ intensity ctrl_28	LFQ intensity ctrl_29	LFQ intensity ctrl_30	LFQ intensity ctrl_31	LFQ intensity ctrl_32	LFQ intensity ctrl_33	LFQ intensity ctrl_34	LFQ intensity ctrl_35	LFQ intensity ctrl_36	LFQ intensity ctrl_37	LFQ intensity ceratocone_1	LFQ intensity ceratocone_10	LFQ intensity ceratocone_11	LFQ intensity ceratocone_12	LFQ intensity ceratocone_13	LFQ intensity ceratocone_14	LFQ intensity ceratocone_15	LFQ intensity ceratocone_16	LFQ intensity ceratocone_17	LFQ intensity ceratocone_18	LFQ intensity ceratocone_19	LFQ intensity ceratocone_2	LFQ intensity ceratocone_20	LFQ intensity ceratocone_3	LFQ intensity ceratocone_38	LFQ intensity ceratocone_39	LFQ intensity ceratocone_4	LFQ intensity ceratocone_40	LFQ intensity ceratocone_5	LFQ intensity ceratocone_6	LFQ intensity ceratocone_7	LFQ intensity ceratocone_8	LFQ intensity ceratocone_9	Mol. weight [kDa]	Student's T-test p-value controle_ceratocone	Student's T-test q-value controle_ceratocone	Student's T-test Difference controle_ceratocone	Student's T-test Test statistic controle_ceratocone	Protein IDs	Majority protein IDs	Protein names	Gene names
#!{C:Group1}controle	controle	controle	controle	controle	controle	controle	controle	controle	controle	controle	controle	controle	controle	controle	controle	controle	ceratocone	ceratocone	ceratocone	ceratocone	ceratocone	ceratocone	ceratocone	ceratocone	ceratocone	ceratocone	ceratocone	ceratocone	ceratocone	ceratocone	ceratocone	ceratocone	ceratocone	ceratocone	ceratocone	ceratocone	ceratocone	ceratocone	ceratocone
28.7645	28.9248	NaN	29.3763	28.8391	28.2576	28.3935	28.736	NaN	28.4145	28.1219	27.3154	28.456	28.8411	28.457	27.2345	27.5054	30.67	29.2389	30.1215	30.2096	28.5776	29.7782	29.5531	30.0346	29.2284	29.2925	29.6907	28.047	28.7449	29.6469	28.6879	28.0269	29.4651	27.9128	29.5174	28.9826	28.6881	28.514	28.7182	529.01	0.00115248	0.297032	-0.813158	-3.53161	Q8TE73	Q8TE73	Dynein heavy chain 5, axonemal	DNAH5
23.2816	NaN	25.0088	25.3373	23.3537	22.8542	24.6141	23.1014	22.5699	24.6382	24.3696	24.4209	24.4512	22.8824	NaN	NaN	24.703	25.9907	24.6149	24.0444	25.2697	23.5434	25.667	25.1556	24.688	24.1158	25.32	25.6294	23.1865	23.8299	24.8433	25.0684	25.3001	25.6971	25.0101	26.0452	24.7202	24.7289	25.3072	25.3182	25.733	0.00168198	0.297032	-0.946693	-3.40342	Q96S96	Q96S96	Phosphatidylethanolamine-binding protein 4	PEBP4
NaN	20.7592	21.586	NaN	NaN	NaN	NaN	21.6774	22.0896	21.3263	20.9407	21.2683	NaN	21.0451	NaN	NaN	NaN	NaN	22.295	23.0926	22.7913	23.0461	NaN	22.2485	20.8565	22.62	20.8415	23.3643	20.9577	21.7656	22.8287	NaN	22.4846	NaN	21.9376	22.2732	NaN	22.3743	22.1823	22.0106	71.438	0.00474432	0.297032	-0.883991	-3.11239	Q86X29;Q86X29-4;S4R3V8;Q86X29-5;Q86X29-6;Q86X29-3;Q86X29-2	Q86X29;Q86X29-4;S4R3V8;Q86X29-5;Q86X29-6;Q86X29-3	Lipolysis-stimulated lipoprotein receptor	LSR
24.6146	25.2707	23.6586	23.9656	23.7689	24.0345	25.7968	24.7797	25.0456	25.1341	24.9048	24.6605	24.4182	24.0125	25.0436	24.208	24.2306	24.5391	25.1558	25.5557	25.2714	25.6816	25.445	24.8413	25.2437	25.6918	25.2578	25.183	24.7355	24.3144	25.1882	25.4574	26.313	26.6683	25.7269	25.839	24.6061	25.5202	23.7385	23.6531	43.5	0.00488369	0.297032	-0.639558	-2.98921	Q15782;Q15782-6;Q15782-5;E9PR52;E9PIX1;H0YE91;E9PP75;H0YD88;E9PPX4;E9PII8;E9PRL9;H0YEJ1	Q15782;Q15782-6;Q15782-5;E9PR52;E9PIX1;H0YE91;E9PP75	Chitinase-3-like protein 2	CHI3L2
28.2417	28.0148	27.8365	28.7584	27.6919	27.2837	27.4629	27.4463	27.6149	27.6407	27.8284	27.7646	28.0193	28.7897	27.9822	27.9068	28.0647	28.3422	28.3625	28.6754	28.6953	28.2298	28.1014	28.3623	28.9951	28.471	28.2027	29.3378	27.927	27.9634	27.8351	27.9557	28.4385	28.3359	28.0167	28.569	27.857	27.4748	28.5514	28.0723	122.2	0.00496675	0.297032	-0.391661	-2.98282	P00450;D6RE86;CON__ENSEMBL:ENSBTAP00000031900	P00450	Ceruloplasmin	CP
26.978	27.6004	27.9283	28.0559	26.6628	27.612	27.2973	28.1003	28.0834	27.2925	27.3097	27.6272	27.2158	26.0371	26.971	27.1466	26.9873	27.3343	27.4487	28.2221	28.293	28.0044	27.0052	27.9401	27.7748	27.709	26.8584	28.3999	27.8984	27.9302	28.3348	27.8735	27.2797	27.9244	27.6087	28.3152	28.0695	27.211	28.0523	28.2348	58.112	0.00499214	0.297032	-0.466633	-2.98089	P07602;C9JIZ6;P07602-3;Q5BJH1;A0A0J9YXB8	P07602;C9JIZ6;P07602-3	Proactivator polypeptide;Saposin-A;Saposin-B-Val;Saposin-B;Saposin-C;Saposin-D	PSAP
27.201	26.9298	29.2883	29.1044	27.2187	28.9717	28.6641	27.0312	28.1705	28.4538	30.002	29.8683	28.5045	28.6246	26.8094	27.7107	28.9546	29.8708	28.549	28.8662	29.6642	29.5952	28.6756	29.3608	27.6859	28.256	27.5717	28.4616	29.0442	29.3069	29.4923	29.5686	29.8981	29.5263	29.859	30.1289	28.3968	29.4832	28.8559	29.5876	80.287	0.00601206	0.306615	-0.793624	-2.91002	P22079;F5H386;P22079-2;J3QSD8;J3KT11;H0Y3I2	P22079;F5H386;P22079-2	Lactoperoxidase	LPO
28.0639	27.8938	30.5323	30.2224	28.7294	29.7821	28.4646	29.494	30.482	29.2996	31.5037	31.4452	28.6463	29.0068	28.0581	28.5154	27.4869	31.2043	29.339	29.4653	30.1631	30.9675	29.9864	29.9553	29.3978	29.7848	29.0891	30.3725	30.4771	30.6019	30.3516	29.5843	30.5739	30.7182	30.6085	30.5406	28.1126	30.5175	30.8596	30.9872	22.739	0.00693074	0.309284	-0.886908	-2.85524	Q96DA0;A0A0C4DGN4;I3L3X0;I3L1H9	Q96DA0;A0A0C4DGN4	Zymogen granule protein 16 homolog B	ZG16B
25.3593	24.2446	24.0772	23.1612	23.603	24.22	24.9541	23.8563	24.7039	24.1466	25.139	24.5587	24.1862	24.1246	22.4103	NaN	24.7504	25.7023	25.4286	25.8473	24.9809	24.3468	24.5059	24.2479	26.9224	25.6922	25.6916	24.3289	22.9091	25.4381	25.0498	26.6653	25.6796	25.5658	24.0082	25.4135	23.6591	24.7262	24.2736	24.1954	47.65	0.00834711	0.31535	-0.793656	-2.78695	P01011;G3V3A0;G3V595;P01011-2	P01011;G3V3A0	Alpha-1-antichymotrypsin;Alpha-1-antichymotrypsin His-Pro-less	SERPINA3
31.5169	32.0769	31.7556	33.5495	32.9936	31.6316	31.3955	31.9072	29.5237	32.7318	30.3477	29.841	30.5055	32.3455	31.0266	29.8627	29.488	32.6669	33.2598	33.8528	34.4912	32.36	34.0102	32.9155	32.6477	32.8564	33.1178	32.8706	29.798	32.633	32.6661	30.8514	30.6036	32.9481	30.4816	33.0758	32.4983	33.2478	31.0904	30.6474	9.898	0.00883334	0.31535	-1.09349	-2.76059	O95968	O95968	Secretoglobin family 1D member 1	SCGB1D1
24.6187	23.6549	NaN	NaN	NaN	NaN	24.56	24.685	26.1682	NaN	NaN	NaN	NaN	NaN	29.8537	30.3361	NaN	19.9213	NaN	NaN	NaN	23.6747	NaN	NaN	22.5079	24.6051	21.1325	22.5241	NaN	NaN	NaN	NaN	23.3352	NaN	NaN	20.5702	NaN	NaN	26.394	25.351	16.08	0.0133954	0.398605	3.26649	2.80237	P28325	P28325	Cystatin-D	CST5
27.4121	28.6189	27.6875	29.7919	28.1943	28.2547	27.5641	28.1606	28.0046	26.6084	31.0312	28.7533	29.6624	27.8474	29.9649	29.3757	30.2383	30.62	29.7082	29.9421	31.4007	29.3525	29.5334	29.3606	29.3968	30.1145	30.7458	30.3639	27.2955	27.7506	28.8533	28.8688	30.3563	30.902	29.9246	29.4613	28.6725	29.9389	29.0791	28.0554	16.083	0.0139608	0.398605	-0.894979	-2.57736	P14555;A0A3B3IRX2	P14555;A0A3B3IRX2	Phospholipase A2, membrane associated	PLA2G2A
21.3198	22.961	22.684	22.4054	25.3759	23.9177	24.0213	22.9618	NaN	24.6093	NaN	22.4496	23.3687	22.6726	NaN	NaN	22.631	21.5875	22.0048	NaN	21.3472	NaN	20.6778	21.5413	NaN	20.2482	20.969	22.0404	24.8613	20.9364	23.1986	22.2968	20.1662	22.3367	23.6374	21.5808	25.0672	22.7672	21.4057	22.0685	35.936	0.014515	0.398605	1.14597	2.58939	P08758;D6RBL5;D6RBE9;E9PHT9	P08758;D6RBL5;D6RBE9	Annexin A5;Annexin	ANXA5
27.0744	27.1465	28.7187	28.0117	28.5455	27.8284	27.4665	26.489	27.3455	27.3241	27.9371	27.8691	27.8676	26.6464	NaN	24.052	28.0251	22.9894	25.6107	25.2518	27.1454	27.7634	23.2005	NaN	21.6206	24.836	26.1718	28.0274	27.3774	27.7136	27.6927	30.3834	28.3004	25.663	24.952	25.9587	26.4005	25.5191	25.1422	24.518	9.0391	0.0163623	0.41724	1.3859	2.51871	Q96DR8;F8VV13;A0A087WWF8	Q96DR8;F8VV13;A0A087WWF8	Mucin-like protein 1	MUCL1
24.3322	23.6873	24.6389	24.1288	21.8997	24.2655	24.2148	23.4682	23.3074	22.9195	23.9263	23.1946	23.895	23.4584	23.7798	24.0553	24.3397	25.5655	23.5705	24.5995	24.5456	24.28	24.1534	24.5032	24.3699	24.4259	23.4202	24.4937	23.253	24.4677	24.5432	24.1972	24.8389	23.8628	24.7484	23.374	23.5638	23.6224	23.9308	24.5485	88.271	0.0187576	0.429031	-0.476121	-2.45546	Q02809-2;Q02809;Q5JXB7;Q5JXB8	Q02809-2;Q02809	Procollagen-lysine,2-oxoglutarate 5-dioxygenase 1	PLOD1
23.1279	NaN	22.7715	22.3929	21.3471	22.549	NaN	22.9173	22.4489	21.8107	22.5273	22.8572	22.2348	21.65	NaN	NaN	NaN	22.9041	22.4133	23.0225	23.4188	22.921	22.152	23.0097	23.0835	24.1681	NaN	23.2794	22.2488	22.7299	23.0116	NaN	23.3209	NaN	NaN	22.783	21.6056	22.9418	22.7054	23.0133	97.44	0.0192283	0.429031	-0.494458	-2.47914	Q14118;C9JQL4;C9J196;C9JYS1	Q14118	Dystroglycan;Alpha-dystroglycan;Beta-dystroglycan	DAG1
22.4101	22.9201	22.8651	24.6288	22.6985	22.6465	22.6396	22.8188	NaN	23.0889	24.1608	23.1224	24.176	23.7913	24.4757	NaN	24.2176	23.6616	24.0185	23.3697	24.1194	23.1807	24.5643	24.92	23.9733	24.5649	24.1431	23.7883	23.5154	22.8066	23.4196	24.8845	24.4516	24.3389	23.8194	23.6981	23.6729	22.5831	24.9453	23.7129	45.333	0.0236632	0.473442	-0.542319	-2.36275	Q8NBJ4;Q8NBJ4-2	Q8NBJ4;Q8NBJ4-2	Golgi membrane protein 1	GOLM1
33.5466	33.1503	32.3829	33.1776	33.5175	32.9066	31.836	32.0338	31.2553	32.3719	32.8139	32.867	34.1133	34.4119	33.2542	32.7116	33.5181	34.1824	33.9552	34.2406	34.1632	32.2615	34.3537	34.4614	33.6945	33.2938	34.0503	34.066	31.7699	33.2164	33.3633	34.1389	34.0213	34.4026	33.413	33.6166	33.5732	32.9724	31.9995	32.1306	10.884	0.0252613	0.473442	-0.603101	-2.32925	O75556	O75556	Mammaglobin-B	SCGB2A1
23.7396	23.303	25.4455	25.2963	23.9098	24.7385	23.2594	24.0221	25.2434	24.6509	25.6811	24.7019	24.1543	23.705	23.9946	NaN	23.7701	24.4741	25.4464	24.9118	25.423	24.2588	24.0185	24.5507	24.5005	24.4343	24.9843	24.9068	24.3819	24.9463	25.8937	25.1209	25.6892	24.3238	25.2954	23.6795	24.1853	24.9478	25.7337	26.111	106.87	0.0253485	0.473442	-0.528056	-2.33035	Q14697;Q14697-2;F5H6X6;E9PKU7;E9PNH1	Q14697;Q14697-2;F5H6X6;E9PKU7	Neutral alpha-glucosidase AB	GANAB
NaN	NaN	NaN	NaN	NaN	NaN	20.2038	NaN	NaN	21.0149	NaN	20.8376	21.3965	21.4601	NaN	NaN	NaN	20.5839	NaN	NaN	NaN	NaN	19.6016	NaN	NaN	NaN	20.5217	NaN	NaN	NaN	NaN	NaN	NaN	20.4787	NaN	NaN	NaN	NaN	20.2626	20.2912	12.697	0.0265233	0.473442	0.692638	2.64891	A0A0C4DH72;A0A0C4DH73;P01597;P01611;P04432	A0A0C4DH72;A0A0C4DH73;P01597;P01611;P04432	Ig kappa chain V-I region DEE;Ig kappa chain V-I region Wes;Ig kappa chain V-I region Daudi
NaN	23.5934	NaN	NaN	22.9233	NaN	22.3865	NaN	NaN	22.354	NaN	22.1028	22.7413	21.1554	NaN	NaN	NaN	20.7261	NaN	NaN	NaN	NaN	NaN	NaN	NaN	NaN	22.3702	NaN	NaN	20.9818	NaN	21.5855	NaN	NaN	21.5435	NaN	22.2997	21.318	NaN	NaN	18.154	0.0283966	0.482743	0.918853	2.49068	Q9UBC9;B1AN48	Q9UBC9;B1AN48	Small proline-rich protein 3	SPRR3
27.168	28.8194	21.843	21.8093	NaN	NaN	22.4854	27.6139	28.8311	NaN	NaN	NaN	NaN	NaN	27.9258	30.5329	27.3121	25.0251	24.6074	25.7779	21.4627	NaN	NaN	NaN	26.644	24.6531	NaN	NaN	NaN	NaN	NaN	NaN	22.8689	NaN	NaN	22.4256	NaN	NaN	22.2023	21.353	16.445	0.0310534	0.491772	2.73207	2.33925	P09228	P09228	Cystatin-SA	CST2
24.5757	22.7969	22.5633	22.6006	19.4027	NaN	24.0558	22.3294	21.9289	22.9583	NaN	24.0453	23.1665	23.4012	NaN	NaN	25.2647	22.2256	20.7464	NaN	20.9426	NaN	21.0408	NaN	20.4414	22.2731	NaN	NaN	22.861	23.005	NaN	NaN	21.8209	22.1712	22.7212	22.1037	20.9223	21.5265	23.4077	23.5718	11.471	0.0316828	0.491772	1.02053	2.26595	P31151;Q86SG5	P31151	Protein S100-A7	S100A7
31.3933	30.9523	29.7946	29.7198	33.6359	30.3634	32.9836	31.6525	31.2175	33.3212	30.6307	31.5474	32.9237	31.1926	31.0379	29.5625	30.6375	29.1494	30.337	29.1915	31.7151	28.61	29.8321	30.7385	30.4815	29.0922	31.9073	30.8647	33.4892	31.0387	28.6863	28.9539	31.2514	30.4886	30.1433	29.1055	31.5422	29.8563	31.8501	31.9297	69.366	0.0358873	0.533823	0.881572	2.17543	CON__P02768-1;P02768;A0A0C4DGB6;B7WNR0;D6RHD5;H0YA55;A0A087WWT3;C9JKR2;P02768-2;P02768-3;H7C013	CON__P02768-1;P02768;A0A0C4DGB6;B7WNR0;D6RHD5;H0YA55;A0A087WWT3;C9JKR2;P02768-2;P02768-3	Serum albumin	ALB
NaN	NaN	18.0555	NaN	NaN	19.7396	NaN	18.3254	19.2893	NaN	NaN	20.7051	NaN	NaN	NaN	NaN	NaN	NaN	NaN	20.6066	20.5322	NaN	20.722	NaN	20.0354	19.713	19.8761	18.7327	19.2731	NaN	20.3868	NaN	NaN	NaN	NaN	20.45	22.0348	NaN	20.1865	20.3769	111.33	0.0433468	0.618993	-1.0021	-2.19401	Q9Y4L1;A0A087X054;K7EQK2;A0A087WWI4;E9PJ21;Q9Y4L1-2	Q9Y4L1;A0A087X054;K7EQK2;A0A087WWI4;E9PJ21;Q9Y4L1-2	Hypoxia up-regulated protein 1	HYOU1
21.6268	NaN	21.756	22.4233	NaN	NaN	NaN	21.7913	NaN	NaN	21.1029	21.5006	NaN	NaN	NaN	NaN	NaN	22.3773	21.4615	22.4135	22.3971	22.2366	NaN	NaN	21.4658	NaN	NaN	22.2543	NaN	21.9425	22.6725	22.3403	21.5636	21.5541	22.0997	22.2152	22.4056	21.8602	21.9725	21.9662	46.426	0.0546346	0.697312	-0.366444	-2.02987	Q99574;H7C5T9	Q99574	Neuroserpin	SERPINI1
NaN	NaN	NaN	NaN	23.2707	NaN	NaN	NaN	NaN	NaN	NaN	NaN	28.138	NaN	NaN	NaN	NaN	NaN	23.2024	NaN	23.2999	NaN	NaN	NaN	NaN	NaN	23.7478	NaN	21.9401	23.1093	NaN	22.0926	NaN	NaN	24.1442	NaN	24.0294	NaN	NaN	NaN	585.56	0.0584659	0.697312	2.50866	2.20577	P98088;Q9HC84	P98088	Mucin-5AC	MUC5AC
24.0483	24.1567	24.8163	21.6019	25.4833	23.8801	24.4465	24.0262	20.5414	24.4009	22.1251	23.9358	24.2994	24.6134	NaN	NaN	24.1978	21.9518	23.2804	22.3418	22.6875	21.9419	23.2133	23.7853	22.2469	21.679	24.1843	25.9735	25.4812	23.4645	23.2994	21.7214	22.4963	22.3503	23.1607	21.8075	24.3513	22.3519	20.5128	23.4463	36.053	0.0596032	0.697312	0.826783	1.94512	P04406;P04406-2;E7EUT5	P04406;P04406-2;E7EUT5	Glyceraldehyde-3-phosphate dehydrogenase	GAPDH
24.0676	23.8837	24.4804	24.929	23.6836	23.5305	24.6521	24.0887	23.0082	23.1465	24.9945	24.989	24.2998	25.8912	23.4246	NaN	25.6966	24.4761	24.3312	24.37	24.4945	23.7144	24.3154	25.3274	25.268	24.5826	23.7969	25.4197	24.8868	24.2037	24.6875	24.5991	24.671	25.9476	24.3639	25.0304	25.907	24.6923	25.0041	24.8914	82.577	0.0610554	0.697312	-0.44042	-1.93191	O00391;O00391-2;A8MXT8	O00391;O00391-2	Sulfhydryl oxidase 1	QSOX1
NaN	NaN	18.9715	NaN	NaN	NaN	NaN	NaN	20.4607	NaN	NaN	19.5941	NaN	18.3218	NaN	NaN	NaN	19.8746	19.9203	19.7637	NaN	20.6379	20.4544	NaN	19.2483	NaN	NaN	NaN	20.1504	19.7425	NaN	NaN	NaN	19.8332	NaN	NaN	20.1088	20.2008	NaN	NaN	52.387	0.0611102	0.697312	-0.657076	-2.04988	Q9GZM7;Q9GZM7-3;F6SDV2;Q9GZM7-2	Q9GZM7;Q9GZM7-3;F6SDV2;Q9GZM7-2	Tubulointerstitial nephritis antigen-like	TINAGL1
27.8817	28.5929	28.8521	28.4089	28.1816	29.3289	28.5561	27.537	26.6963	29.1672	27.6832	27.852	30.2312	27.3083	25.0184	26.8478	28.9694	24.9625	27.7017	26.4934	27.4983	28.5679	24.5705	24.1541	23.1173	26.6513	26.9496	29.8867	28.8435	27.3459	29.8113	30.1261	28.3709	26.9106	27.1483	27.9826	27.9885	26.9935	25.6857	24.8275	24.158	0.0621184	0.697312	0.996445	1.92207	C9JF17;P05090;C9JX71;F8WBT9	C9JF17;P05090	Apolipoprotein D	APOD
26.7881	26.6564	26.247	NaN	NaN	NaN	NaN	NaN	NaN	NaN	25.7836	NaN	NaN	24.7373	26.3063	25.5442	NaN	NaN	23.4301	NaN	NaN	NaN	NaN	25.6859	25.3118	NaN	NaN	NaN	NaN	NaN	NaN	NaN	NaN	NaN	25.1027	NaN	20.2622	NaN	NaN	25.842	12.814	0.0675724	0.697312	1.73654	2.02722	A0A075B6I0	A0A075B6I0
NaN	NaN	NaN	NaN	20.9865	NaN	NaN	19.3706	NaN	NaN	NaN	NaN	20.2919	NaN	NaN	NaN	NaN	NaN	NaN	NaN	NaN	NaN	NaN	NaN	NaN	NaN	18.4327	NaN	19.4308	NaN	NaN	NaN	NaN	NaN	NaN	NaN	NaN	NaN	NaN	18.6125	14.914	0.0678523	0.697312	1.391	2.48492	V9GYM3;P02652;V9GYG9;V9GYS1;V9GYC1	V9GYM3;P02652;V9GYG9;V9GYS1;V9GYC1	Apolipoprotein A-II;Truncated apolipoprotein A-II	APOA2
35.954	36.0121	36.1462	36.233	35.5704	36.4881	35.5245	35.7232	36.2244	34.4869	35.6009	35.3292	35.1663	34.6937	36.5353	36.9886	36.2554	35.0586	35.155	35.817	35.1061	36.2552	35.2556	36.248	34.8716	36.3422	34.6594	35.2709	34.9199	35.2174	35.4035	35.4938	35.7336	35.228	35.7924	35.9321	35.2592	36.1499	35.5958	35.3968	19.25	0.069275	0.697312	0.334248	1.86949	P31025;Q5VSP4	P31025	Lipocalin-1	LCN1
NaN	24.6735	NaN	NaN	25.3487	25.2968	NaN	NaN	NaN	23.5744	NaN	NaN	23.2358	23.6754	NaN	NaN	NaN	24.2671	22.5049	NaN	23.0547	23.7966	24.1016	22.8773	22.9902	NaN	23.7635	NaN	24.037	22.1893	NaN	NaN	NaN	24.8339	NaN	NaN	NaN	22.8468	24.0128	24.1341	44.091	0.0696348	0.697312	0.771502	1.92912	CON__P08727;P08727;C9JM50;K7EMS3;P05783;CON__P05784;F8VZY9;CON__Q8N1A0;Q8N1A0;Q8N1A0-2;C9JTG5	CON__P08727;P08727;C9JM50	Keratin, type I cytoskeletal 19	KRT19
27.2263	26.4239	24.9448	24.8495	27.4843	26.1512	26.323	26.8886	25.7486	27.5544	26.1975	26.6424	27.3818	27.871	26.1214	23.85	25.2556	25.03	26.6264	25.9492	26.0185	24.9481	25.4419	24.3214	27.4306	25.6461	27.9905	26.2402	25.573	25.2665	24.4828	23.6297	24.774	27.3668	25.4694	23.1473	26.2834	25.6242	26.3635	25.5128	12.848	0.0703172	0.697312	0.674449	1.86223	P01593;P01594;A0A2Q2TTZ9	P01593;P01594;A0A2Q2TTZ9	Ig kappa chain V-I region AG;Ig kappa chain V-I region AU
27.4364	27.0023	28.3339	28.7275	26.9732	28.6162	27.5719	27.4479	28.209	26.4956	28.5936	28.118	26.1105	27.4228	27.4852	27.7964	28.1014	28.9857	28.0649	29.2809	27.4233	29.031	28.1545	28.6297	27.2579	28.1667	26.4179	27.2182	27.4647	27.893	28.0961	27.9257	28.5335	27.7881	28.0593	28.0413	27.3207	28.9472	28.7515	28.6566	35.385	0.0783352	0.741597	-0.418617	-1.80921	Q8N474;Q6ZSL4	Q8N474	Secreted frizzled-related protein 1	SFRP1
22.5398	23.5485	26.5515	22.5747	24.7739	22.1799	23.4563	NaN	NaN	24.3778	23.0336	24.4815	23.7854	23.0683	NaN	NaN	24.9321	22.5149	20.83	NaN	21.2174	NaN	NaN	NaN	20.6936	NaN	22.3425	21.85	24.8215	24.1498	NaN	NaN	26.6716	NaN	23.8387	NaN	22.381	21.93	NaN	22.1771	13.242	0.0789375	0.741597	1.06809	1.83496	P06702	P06702	Protein S100-A9	S100A9
23.4274	23.7069	24.5393	23.9497	23.0243	24.2463	23.3521	24.0901	24.3672	23.3733	24.357	23.5287	23.8334	22.529	NaN	NaN	24.4391	22.8021	23.2614	24.6888	23.738	24.1765	23.3546	24.4709	23.126	24.2496	23.8024	25.0448	24.5049	24.8273	25.3762	24.8062	23.9847	24.171	23.8594	24.6343	NaN	23.3095	24.8281	24.864	60.192	0.0824916	0.755115	-0.392135	-1.78767	K7ELL7;P14314;P14314-2;A0A0C4DGP4;K7EPW7;K7EJ70;K7EKX1	K7ELL7;P14314;P14314-2;A0A0C4DGP4	Glucosidase 2 subunit beta	PRKCSH
33.5205	33.7947	33.956	34.5829	33.7679	33.9396	32.734	32.7464	33.1512	32.9792	34.2345	33.7378	33.8192	33.6886	34.2416	34.7023	34.2945	33.8567	34.0688	34.5262	34.3624	33.8112	34.1299	34.2933	33.6261	34.0918	34.1942	34.0304	33.3518	33.4385	33.7021	34.0888	34.0954	34.1121	34.3038	33.9952	33.913	34.2313	34.1185	33.7599	14.246	0.0881185	0.786457	-0.246124	-1.75041	Q9GZZ8;F8W0V3	Q9GZZ8;F8W0V3	Extracellular glycoprotein lacritin	LACRT
28.1541	27.8705	25.1967	24.7276	25.7582	27.9781	24.0746	24.5803	25.4966	24.6934	25.8413	25.5154	NaN	24.1359	23.5168	24.1261	25.0928	26.4819	25.6362	25.0501	25.2109	24.3537	22.5739	24.0859	25.1147	19.5206	25.6554	25.8006	21.9735	25.5529	21.9879	NaN	25.4847	25.3019	23.2072	26.3134	25.0589	24.6589	24.5126	25.7795	14.048	0.091432	0.796128	0.908075	1.73424	Q99954	Q99954	Submaxillary gland androgen-regulated protein 3A	SMR3A
22.545	23.665	21.0316	21.0325	24.4784	21.5389	21.9051	19.678	NaN	21.6709	21.6304	21.2941	22.6535	21.0649	NaN	20.8546	21.5541	21.818	20.7785	18.4869	NaN	19.7809	20.9783	NaN	NaN	20.2629	22.0894	21.101	22.9449	21.5635	22.5023	20.9822	20.4146	NaN	22.177	20.8909	22.7075	20.9228	20.7903	19.6799	11.74	0.0993077	0.825839	0.674612	1.69751	P31949	P31949	Protein S100-A11	S100A11
NaN	22.3267	20.8341	21.6722	21.6781	21.561	19.9066	20.8071	20.8415	19.2372	21.5599	21.7904	NaN	NaN	NaN	22.4797	22.124	20.2138	19.9794	21.0259	20.7824	21.1603	20.3145	21.0676	21.0841	21.0135	NaN	NaN	20.0697	21.1365	20.0098	NaN	21.2409	21.3777	21.304	21.8879	21.7307	20.8579	19.9734	20.6834	50.863	0.0998499	0.825839	0.448074	1.6963	O95395;H0YMW7;H0YM40	O95395;H0YMW7	Beta-1,3-galactosyl-O-glycosyl-glycoprotein beta-1,6-N-acetylglucosaminyltransferase 3	GCNT3
22.9321	21.8567	24.557	25.767	22.3517	25.081	NaN	24.4736	25.1069	22.2906	25.304	25.8761	24.403	24.2855	23.8098	NaN	23.898	26.6674	24.1349	24.0753	26.0784	23.2074	26.1752	25.4961	23.7836	23.3525	23.9949	24.5691	23.8957	25.0649	25.2651	23.9432	25.2043	25.9203	24.9635	25.2665	23.6975	24.6067	25.0981	24.4966	75.207	0.101784	0.825839	-0.604398	-1.67915	Q14515;Q14515-2	Q14515;Q14515-2	SPARC-like protein 1	SPARCL1
NaN	NaN	20.698	32.1657	NaN	NaN	NaN	27.1334	32.9151	NaN	NaN	NaN	25.524	25.6744	29.606	22.9089	28.0971	26.2055	NaN	23.9577	22.8427	29.2372	NaN	29.365	20.6058	31.1741	20.2486	NaN	26.419	NaN	21.0735	23.3055	NaN	20.677	21.9763	NaN	NaN	NaN	25.3229	NaN	69.293	0.104242	0.826988	2.73347	1.69819	CON__P02769	CON__P02769
23.3881	23.3979	24.2072	25.3788	22.8134	24.5188	25.1132	24.9032	24.7129	22.0682	25.3617	23.5258	22.6927	23.4907	24.0242	25.6443	25.6944	25.0041	25.2306	25.0242	23.771	25.3311	25.7697	26.8881	24.7784	25.1725	24.9294	24.9239	22.455	25.561	24.249	24.5904	24.1886	23.9531	23.6946	23.771	24.0154	24.8224	24.6386	25.0658	13.819	0.11104	0.847213	-0.515491	-1.63153	Q6UXB2;X6R584	Q6UXB2	VEGF co-regulated chemokine 1	CXCL17
23.8782	26.0888	NaN	NaN	26.9487	25.2479	22.7589	NaN	NaN	24.7234	23.9799	25.0621	25.5611	25.4858	NaN	NaN	24.1681	25.4196	23.043	23.5395	22.2454	23.0122	24.1374	23.2932	25.9355	24.5121	24.8622	24.1466	25.893	24.3241	21.5648	NaN	NaN	24.4522	24.4166	NaN	25.6378	25.3635	24.1372	23.6262	63.91	0.112777	0.847213	0.722163	1.63539	CON__P19013;P19013;CON__Q9H552;F8VS61;H0YHD9;F8VZR6;F8VX05	CON__P19013;P19013	Keratin, type II cytoskeletal 4	KRT4
NaN	NaN	19.4656	NaN	NaN	NaN	NaN	NaN	NaN	NaN	NaN	NaN	20.2793	19.5746	NaN	NaN	NaN	19.9792	NaN	NaN	20.2047	NaN	NaN	NaN	NaN	NaN	NaN	NaN	21.4274	NaN	NaN	NaN	NaN	NaN	NaN	NaN	20.8849	NaN	NaN	NaN	20.762	0.113911	0.847213	-0.850879	-1.91325	H0Y7A7;P0DP23;P0DP24;P0DP25;G3V479;M0QZ52;F8WBR5	H0Y7A7;P0DP23;P0DP24;P0DP25;G3V479;M0QZ52;F8WBR5		CALM2;CALM1
22.5006	22.0209	23.0256	22.8792	21.2727	22.143	22.5687	22.0171	22.761	22.0754	23.1097	23.2006	21.7944	20.8503	21.4129	21.9351	24.4329	22.1055	22.9347	23.8105	22.2599	23.1365	22.4892	23.0507	21.5539	23.407	21.7266	22.3382	21.9061	23.7043	23.5565	22.7822	21.7676	NaN	23.3392	21.584	23.0253	23.6521	23.2843	23.2068	77.569	0.124336	0.862419	-0.402557	-1.57255	A0A087X0X3;P52272;P52272-2;M0QZM1;M0R2I7	A0A087X0X3;P52272;P52272-2;M0QZM1;M0R2I7	Heterogeneous nuclear ribonucleoprotein M	HNRNPM
20.7719	NaN	NaN	NaN	NaN	NaN	NaN	NaN	20.8901	20.0309	NaN	NaN	NaN	NaN	NaN	NaN	NaN	NaN	21.5443	NaN	NaN	NaN	NaN	NaN	22.9026	20.4759	NaN	21.9871	NaN	NaN	NaN	NaN	NaN	NaN	NaN	NaN	NaN	NaN	NaN	NaN	129.39	0.127598	0.862419	-1.16315	-1.82493	CON__Q28194;P07996;P07996-2;A0A3B3ITK0;P35442;P49746;F5H4Z8;P49746-2;Q2HIZ1	CON__Q28194;P07996;P07996-2	Thrombospondin-1	THBS1
21.0205	NaN	NaN	NaN	NaN	NaN	NaN	NaN	NaN	20.8096	NaN	NaN	21.1153	21.1356	NaN	NaN	NaN	20.4406	NaN	NaN	NaN	NaN	NaN	21.002	20.9496	NaN	19.4058	NaN	20.4516	NaN	NaN	NaN	NaN	NaN	NaN	NaN	NaN	NaN	NaN	NaN	54.305	0.129225	0.862419	0.570338	1.71943	P04004	P04004	Vitronectin;Vitronectin V65 subunit;Vitronectin V10 subunit;Somatomedin-B	VTN
23.8848	24.7885	24.7509	21.9123	25.2241	NaN	23.0365	21.3221	21.5151	23.9325	22.1667	24.6001	25.6333	23.7063	NaN	NaN	23.6328	NaN	21.7743	NaN	21.5185	NaN	NaN	NaN	20.4025	NaN	24.5642	22.3026	24.8951	NaN	NaN	NaN	NaN	22.894	24.4519	NaN	22.8841	22.7902	21.0447	NaN	5.0526	0.135096	0.862419	0.895159	1.54874	P62328	P62328	Thymosin beta-4;Hematopoietic system regulatory peptide	TMSB4X
24.0448	24.2995	NaN	NaN	24.0442	23.0878	25.1098	24.1427	22.6639	25.6246	21.8795	21.4977	24.6852	24.2671	22.9925	NaN	NaN	23.5145	23.8853	23.9225	21.4514	20.5831	24.6784	NaN	25.1144	22.3768	25.0211	23.3076	22.3154	23.0343	23.2751	20.7261	NaN	23.6841	NaN	23.2741	23.2618	21.424	23.5281	22.1594	13.203	0.135282	0.862419	0.691523	1.53356	A0A0B4J1Y9;A0A075B7D8	A0A0B4J1Y9
28.9167	28.4698	NaN	NaN	27.2349	27.8908	NaN	NaN	NaN	NaN	NaN	24.7984	NaN	23.3927	NaN	NaN	NaN	NaN	29.9604	27.6337	27.2196	26.4755	NaN	NaN	28.9698	NaN	30.2562	25.3208	NaN	NaN	NaN	NaN	NaN	30.5864	26.5296	NaN	27.4259	28.2251	28.851	28.7249	36.591	0.135803	0.862419	-1.38373	-1.56587	P01877;A0A286YEY5	P01877;A0A286YEY5	Ig alpha-2 chain C region	IGHA2
22.3779	21.7397	22.8632	23.0865	20.76	22.599	22.7773	21.3576	NaN	21.5315	22.375	NaN	21.9039	21.2446	NaN	NaN	NaN	23.0587	22.4785	NaN	21.8696	22.1855	23.2124	NaN	22.6465	NaN	21.5592	22.2814	21.8894	21.8404	21.5425	21.8377	NaN	NaN	NaN	21.5093	24.3281	23.0366	24.0677	23.7537	51.853	0.137883	0.862419	-0.483768	-1.52905	P53634;H0YCY8	P53634;H0YCY8	Dipeptidyl peptidase 1;Dipeptidyl peptidase 1 exclusion domain chain;Dipeptidyl peptidase 1 heavy chain;Dipeptidyl peptidase 1 light chain	CTSC
32.6511	32.1616	29.6476	29.5719	29.4288	30.633	29.1634	29.406	30.0541	25.4541	25.1285	23.0413	27.2464	25.2251	29.7139	30.9489	29.8017	28.8273	29.1809	28.943	26.7173	29.4552	25.9409	26.8334	29.664	30.0995	29.8372	28.7151	27.7862	27.5422	27.0624	27.5403	27.8513	26.818	26.7486	27.5147	25.143	27.2914	26.8192	27.5051	45.205	0.138655	0.862419	0.962065	1.5126	P00738;H0Y300;J3QR68;J3QLC9;A0A0C4DGL8;P00738-2;A0A087WU08;P00739-2;P00739;H3BS21;J3KRH2;A0A0A0MRD9;J3KTC3;H3BMJ7;J3QQI8;J3KSV1	P00738;H0Y300;J3QR68;J3QLC9;A0A0C4DGL8;P00738-2;A0A087WU08;P00739-2;P00739	Haptoglobin;Haptoglobin alpha chain;Haptoglobin beta chain;Haptoglobin-related protein	HP;HPR
NaN	NaN	NaN	NaN	22.9435	21.7635	22.9948	21.9683	NaN	22.9336	NaN	21.8613	23.376	22.8428	NaN	NaN	NaN	21.49	21.5003	NaN	NaN	NaN	NaN	NaN	NaN	NaN	22.8344	22.5938	22.446	20.3543	NaN	NaN	NaN	22.8509	NaN	NaN	22.9601	NaN	19.7426	NaN	140.94	0.141292	0.862419	0.721892	1.55288	B4E1Z4;P00751;E7ETN3;A0A0G2JH38;P00751-2;H7C5H1;C9JRT3;H7C526	B4E1Z4;P00751;E7ETN3;A0A0G2JH38;P00751-2;H7C5H1	Complement factor B;Complement factor B Ba fragment;Complement factor B Bb fragment	CFB
21.0643	21.1994	21.6654	22.4414	20.6255	22.0765	20.9496	NaN	21.4149	20.3888	NaN	21.304	NaN	20.6878	NaN	NaN	21.2829	22.0189	20.9904	NaN	21.1489	21.9015	20.9266	22.0427	21.1955	21.8626	NaN	21.171	21.069	20.4725	21.696	NaN	21.6747	NaN	21.2907	22.726	22.0958	21.8919	21.769	21.8469	61.51	0.145213	0.862419	-0.309548	-1.49695	P43251-2;P43251-3;P43251;P43251-4;C9JSN9;F8WCU5;A0A2R8Y5J9	P43251-2;P43251-3;P43251;P43251-4	Biotinidase	BTD
NaN	20.1951	NaN	NaN	22.3147	20.8372	NaN	NaN	NaN	19.413	21.0056	NaN	NaN	NaN	NaN	NaN	NaN	NaN	NaN	NaN	NaN	NaN	NaN	22.9738	NaN	NaN	21.739	NaN	23.7805	NaN	NaN	NaN	NaN	NaN	NaN	NaN	NaN	20.2242	NaN	NaN	51.267	0.145925	0.862419	-1.42626	-1.63566	CON__P08779;P08779;CON__A2A4G1;CON__Q3ZAW8;CON__Q9Z2K1;A8MT21;P19012-2;CON__Q9D312;CON__P35900;P35900;K7ENW6	CON__P08779;P08779;CON__A2A4G1	Keratin, type I cytoskeletal 16	KRT16
21.1199	22.0843	20.3321	20.9674	20.8648	21.1017	21.5917	NaN	20.4207	NaN	21.3647	NaN	20.0526	NaN	NaN	NaN	NaN	20.7987	NaN	21.589	23.0705	20.9201	21.5963	21.1511	21.404	21.6366	21.6218	21.1381	NaN	20.8085	22.2599	NaN	NaN	NaN	20.7451	NaN	NaN	20.7366	21.1857	21.101	28.124	0.149784	0.862419	-0.370193	-1.48796	G8JLH6;P21926;A0A2R8Y478;A6NNI4	G8JLH6;P21926;A0A2R8Y478;A6NNI4	CD9 antigen	CD9
NaN	NaN	19.3988	NaN	NaN	18.6336	NaN	NaN	NaN	NaN	NaN	NaN	NaN	NaN	NaN	NaN	NaN	NaN	NaN	19.881	NaN	NaN	NaN	20.2031	19.2772	NaN	NaN	19.1411	19.9642	NaN	NaN	NaN	NaN	NaN	NaN	NaN	NaN	NaN	NaN	NaN	75.388	0.150767	0.862419	-0.677144	-1.6954	Q86SF2;H0YAH3;H0YAK0	Q86SF2;H0YAH3;H0YAK0	N-acetylgalactosaminyltransferase 7	GALNT7
25.1598	26.2891	26.2429	26.3064	28.5681	26.7784	26.5419	25.2906	26.5484	25.4052	26.1806	26.2513	21.6863	27.371	26.8764	26.1837	25.8899	23.3981	24.1232	26.8701	22.7273	24.6873	26.8628	28.4684	26.1055	27.5333	22.9398	26.2072	25.1909	27.5676	26.181	27.136	22.632	25.6702	26.0031	24.9618	24.2387	23.6978	23.0157	26.6999	62.064	0.153082	0.862419	0.748124	1.45791	P35527;CON__P35527;K7EQQ3	P35527;CON__P35527;K7EQQ3	Keratin, type I cytoskeletal 9	KRT9
31.611	31.5364	30.0185	29.8549	32.0513	30.2902	32.2655	31.3287	30.5737	32.8221	31.4893	30.5509	32.0106	32.4784	31.8445	29.864	29.9761	30.8939	31.5712	31.1806	30.9839	30.4035	31.485	29.9081	32.2533	30.4743	32.5628	31.0784	30.4637	30.842	29.2536	29.0508	29.2852	31.6971	30.7852	29.9143	31.8627	30.5252	30.8318	30.4713	18.098	0.157356	0.862419	0.436816	1.44249	P01591;D6RD17;D6RHJ6;C9JA05	P01591;D6RD17;D6RHJ6	Immunoglobulin J chain	IGJ
NaN	NaN	20.963	21.2131	NaN	NaN	NaN	NaN	NaN	NaN	NaN	NaN	20.7098	21.2915	NaN	NaN	NaN	NaN	NaN	NaN	NaN	NaN	NaN	NaN	NaN	NaN	NaN	20.7804	20.5971	NaN	NaN	NaN	NaN	NaN	NaN	NaN	NaN	NaN	NaN	NaN	10.181	0.158446	0.862419	0.35554	1.73127	Q07654	Q07654	Trefoil factor 3	TFF3
33.0068	32.352	31.3456	31.072	33.1057	32.3459	33.5165	32.7905	32.0552	33.9832	32.7103	32.4973	33.7895	34.113	33.421	31.8445	32.0681	32.4261	32.8598	32.0781	32.232	31.7811	33.0622	31.6171	33.7677	31.9867	33.8459	32.0299	31.8375	32.3201	31.357	31.7519	31.2702	33.0986	32.4186	31.6049	33.4971	31.9817	32.72	32.2624	83.283	0.158915	0.862419	0.36748	1.43695	P01833	P01833	Polymeric immunoglobulin receptor;Secretory component	PIGR
23.4636	23.1568	22.4505	23.1316	NaN	22.8233	23.3683	22.3388	22.5905	22.8617	NaN	22.6547	23.0457	23.3525	22.1631	NaN	24.2168	23.1769	23.0813	23.7762	25.3474	23.17	23.372	NaN	23.0035	24.3943	21.6931	21.5225	22.7296	23.0441	23.7383	23.0915	23.6669	23.0846	23.3454	NaN	24.3005	23.5713	23.5867	23.2697	57.116	0.159439	0.862419	-0.359009	-1.43946	P07237;H7BZ94;H0Y3Z3;I3L312;I3L398;I3L3P5;I3L4M2;I3L3U6;I3NI03;I3L0S0	P07237;H7BZ94;H0Y3Z3	Protein disulfide-isomerase	P4HB
24.0283	23.9474	22.9917	NaN	23.258	22.626	NaN	21.6041	20.8779	22.7479	22.6637	23.4747	22.8058	22.7021	NaN	NaN	NaN	22.3742	22.2362	21.3327	21.3834	NaN	NaN	NaN	21.6333	21.0541	22.0211	22.4625	24.6442	23.0444	NaN	NaN	NaN	NaN	NaN	22.6885	23.7144	22.4765	22.4934	20.7085	18.552	0.172541	0.884157	0.526133	1.40427	A0A0U1RRH7;A0A0U1RR32;P16104;Q96QV6;P04908;P0C0S8;P20671;Q6FI13;Q7L7L0;Q93077;Q8IUE6;Q16777;Q9BTM1;Q96KK5;Q99878;Q9BTM1-2;A0A3B3IS11;P0C0S5;Q71UI9;C9J0D1;Q71UI9-2;H0YFX9;Q71UI9-5	A0A0U1RRH7;A0A0U1RR32;P16104;Q96QV6;P04908;P0C0S8;P20671;Q6FI13;Q7L7L0;Q93077;Q8IUE6;Q16777;Q9BTM1;Q96KK5;Q99878;Q9BTM1-2;A0A3B3IS11;P0C0S5;Q71UI9;C9J0D1;Q71UI9-2;H0YFX9;Q71UI9-5	Histone H2A.x;Histone H2A type 1-A;Histone H2A type 1-B/E;Histone H2A type 1;Histone H2A type 1-D;Histone H2A type 2-A;Histone H2A type 3;Histone H2A type 1-C;Histone H2A type 2-B;Histone H2A type 2-C;Histone H2A.J;Histone H2A type 1-H;Histone H2A type 1-J;Histone H2A.Z;Histone H2A.V;Histone H2A	H2AFX;HIST1H2AA;HIST1H2AB;HIST1H2AG;HIST1H2AD;HIST2H2AA3;HIST3H2A;HIST1H2AC;HIST2H2AB;HIST2H2AC;H2AFJ;HIST1H2AH;HIST1H2AJ;H2AFZ;H2AFV
26.3708	27.305	25.2656	25.3901	26.5505	24.3386	27.5079	26.522	26.103	27.8946	26.2805	25.9624	27.0214	27.4092	27.2268	25.9266	25.7286	26.6041	27.2454	27.1426	27.6611	26.2113	27.4702	25.9712	27.7601	26.1786	28.2549	26.384	28.1009	26.2715	25.9422	NaN	NaN	26.5968	25.8136	26.4548	27.4565	25.3935	26.8455	26.7273	12.496	0.176574	0.884157	-0.384834	-1.37844	P01624	P01624	Ig kappa chain V-III region POM
21.056	22.6565	23.1608	NaN	24.0313	NaN	NaN	NaN	NaN	23.9318	23.3086	22.1644	NaN	NaN	NaN	NaN	NaN	NaN	NaN	NaN	NaN	NaN	NaN	NaN	NaN	NaN	NaN	NaN	25.0523	23.3199	NaN	NaN	NaN	NaN	NaN	NaN	NaN	NaN	NaN	NaN	87.248	0.179494	0.884157	-1.28472	-1.49135	P05164-3;P05164;P05164-2;J3QSF7	P05164-3;P05164;P05164-2	Myeloperoxidase;Myeloperoxidase;89 kDa myeloperoxidase;84 kDa myeloperoxidase;Myeloperoxidase light chain;Myeloperoxidase heavy chain	MPO
NaN	NaN	NaN	NaN	21.8796	NaN	22.4248	NaN	NaN	21.222	NaN	NaN	NaN	22.315	NaN	NaN	NaN	21.1521	NaN	NaN	NaN	NaN	25.1526	NaN	23.6521	NaN	NaN	NaN	22.8609	NaN	NaN	NaN	NaN	23.2907	NaN	NaN	22.0943	NaN	NaN	NaN	12.81	0.18064	0.884157	-1.07342	-1.46668	A0A0C4DH35	A0A0C4DH35
21.1371	NaN	NaN	NaN	NaN	NaN	NaN	NaN	NaN	22.4994	NaN	NaN	22.367	24.5863	NaN	NaN	NaN	NaN	NaN	21.5111	NaN	NaN	NaN	NaN	22.1245	NaN	22.4788	NaN	NaN	21.0211	NaN	NaN	NaN	NaN	NaN	NaN	20.7379	NaN	NaN	NaN	13.185	0.184721	0.884157	1.07275	1.47115	P06310	P06310	Ig kappa chain V-II region RPMI 6410
NaN	22.0443	NaN	NaN	21.5341	NaN	22.3254	NaN	NaN	21.8737	NaN	21.8877	21.3333	21.2659	NaN	NaN	NaN	21.0832	NaN	NaN	NaN	NaN	NaN	NaN	NaN	NaN	22.2823	NaN	21.4766	20.7938	NaN	NaN	NaN	21.0444	NaN	NaN	21.6615	NaN	NaN	NaN	9.8774	0.187412	0.884157	0.361727	1.40574	P35321	P35321	Cornifin-A	SPRR1A
21.4389	NaN	NaN	NaN	23.5694	NaN	21.4365	21.6614	20.8473	21.6957	NaN	20.4948	22.8796	21.6507	NaN	NaN	NaN	NaN	NaN	NaN	20.1209	NaN	NaN	19.849	20.6261	NaN	22.9546	19.5601	22.8027	20.3562	NaN	NaN	NaN	21.1608	NaN	NaN	21.9487	NaN	NaN	21.2599	55.076	0.191013	0.884157	0.677684	1.36188	P02774-3;D6RF35;P02774;P02774-2;D6RBJ7	P02774-3;D6RF35;P02774;P02774-2;D6RBJ7	Vitamin D-binding protein	GC
28.3918	28.0606	28.8941	28.0079	27.321	28.9292	28.5234	27.5628	28.6891	27.753	28.0384	28.8791	28.0351	28.2392	28.2751	27.4719	28.0459	29.0616	28.2862	28.5658	28.0636	28.1765	27.4109	27.4519	27.4982	28.6611	27.1649	28.8653	28.187	29.1619	29.357	28.2541	28.9018	28.044	29.0737	29.1589	27.977	28.7357	28.5103	29.3599	65.33	0.196039	0.884157	-0.248232	-1.31606	Q08380;K7EP36;K7EKQ5;K7ESM3;K7EJD3;K7ERZ6;K7EJY8;K7EN99;K7ES75	Q08380	Galectin-3-binding protein	LGALS3BP
NaN	NaN	NaN	NaN	19.7323	NaN	18.0775	NaN	NaN	NaN	NaN	18.1318	NaN	NaN	NaN	NaN	NaN	NaN	NaN	NaN	17.4991	NaN	NaN	NaN	17.1498	NaN	NaN	NaN	18.9054	NaN	NaN	NaN	NaN	NaN	18.2434	NaN	18.506	NaN	17.8479	17.4886	49.973	0.197081	0.884157	0.698641	1.40696	P13489;H0YCR7	P13489;H0YCR7	Ribonuclease inhibitor	RNH1
24.4237	25.9706	22.7802	NaN	27.4398	24.8417	24.4124	22.9469	NaN	24.6629	23.7693	24.2572	25.242	25.2583	NaN	NaN	23.6675	25.0114	23.2509	23.6253	23.7223	NaN	22.8781	23.2427	22.6132	22.8975	25.7962	24.1265	26.45	24.0645	NaN	NaN	NaN	25.5058	22.9527	NaN	25.0094	25.0011	23.159	22.9282	38.714	0.197409	0.884157	0.577155	1.31925	P04083;Q5T3N1;Q5T3N0	P04083;Q5T3N1	Annexin A1;Annexin	ANXA1
20.1057	21.54	21.8128	19.7896	21.3304	19.6601	21.4885	20.8096	NaN	21.1095	22.9753	21.7639	21.0323	23.4005	NaN	NaN	NaN	NaN	NaN	21.461	25.0861	21.2303	20.783	NaN	22.6696	22.5293	21.9618	NaN	21.9848	21.3992	23.579	21.4438	NaN	NaN	20.2281	21.2098	22.5982	21.1758	21.7393	20.4353	97.201	0.198314	0.884157	-0.560092	-1.31761	O43490;O43490-2;O43490-7;O43490-6;O43490-4;O43490-3;O43490-5;H0Y9Q5;H0Y9D4	O43490;O43490-2;O43490-7;O43490-6;O43490-4;O43490-3;O43490-5	Prominin-1	PROM1
25.5375	25.6965	26.3053	24.7342	28.1297	24.3776	26.069	26.7722	24.6302	27.2642	23.5308	25.8102	27.7741	26.3786	22.3971	NaN	25.121	22.1059	24.1544	23.8678	27.0091	22.5724	NaN	25.1785	24.3129	NaN	25.9113	25.8451	29.7136	26.4064	23.4626	23.3153	24.9603	24.618	23.5693	22.9284	26.6783	23.3986	26.3346	26.8895	43.911	0.201615	0.884157	0.742184	1.30142	A0A0A0MS08;P01857;A0A0A0MS07	A0A0A0MS08;P01857;A0A0A0MS07	Ig gamma-1 chain C region	IGHG1
24.6252	23.635	24.2668	23.7041	22.3261	24.5507	23.3054	23.198	25.1729	23.9618	25.0365	25.1964	24.324	23.7625	NaN	23.6319	22.8572	25.1503	23.9811	25.0827	24.7649	24.0281	24.752	22.9375	24.6378	23.8872	23.0478	24.3783	23.9848	24.5859	25.5527	25.2106	24.2206	23.841	24.1493	23.8261	23.529	23.8271	24.7387	24.3825	53.879	0.203856	0.884157	-0.310271	-1.2935	Q02818;H7BZI1;C9JKZ2;C9J3C1;C9JBD3	Q02818;H7BZI1;C9JKZ2	Nucleobindin-1	NUCB1
23.5953	23.7301	23.6065	23.8018	22.997	23.4322	23.1171	22.9316	23.0905	22.2761	23.3191	23.2469	NaN	22.7045	24.0968	NaN	23.3768	23.5372	22.9015	NaN	24.2174	23.9409	22.8811	24.4666	23.3117	NaN	23.4464	NaN	23.0371	22.8094	23.3803	24.589	NaN	23.7753	23.7267	23.0134	23.49	23.5467	23.5489	23.0656	100.03	0.204638	0.884157	-0.2216	-1.29485	A0A087WXI5;P12830;P12830-2;A0A087WU43;A0A087WX17;H3BNC6;H3BVI7	A0A087WXI5;P12830;P12830-2;A0A087WU43;A0A087WX17;H3BNC6;H3BVI7	Cadherin-1;E-Cad/CTF1;E-Cad/CTF2;E-Cad/CTF3	CDH1
NaN	23.4069	22.2759	22.3985	24.5677	23.1563	25.2995	23.7127	23.577	25.0666	23.9965	22.3643	25.2521	23.8617	22.8386	24.1538	NaN	23.0641	23.5018	NaN	NaN	23.513	22.8458	22.9555	25.0382	22.5574	25.007	NaN	22.1616	22.7124	NaN	23.8805	22.7123	22.6516	23.748	23.9061	24.2914	22.6993	22.6909	23.2081	36.431	0.206815	0.884157	0.405134	1.28849	Q16651;H3BVC8	Q16651;H3BVC8	Prostasin;Prostasin light chain;Prostasin heavy chain	PRSS8
20.9909	NaN	NaN	NaN	22.4214	NaN	NaN	NaN	NaN	21.2175	NaN	21.9326	22.058	23.7993	NaN	NaN	NaN	NaN	NaN	NaN	NaN	NaN	NaN	NaN	NaN	NaN	22.6516	23.8818	22.9027	22.487	21.5581	NaN	NaN	NaN	NaN	NaN	NaN	NaN	23.0942	NaN	70.897	0.208072	0.884157	-0.692602	-1.34584	P11142;E9PKE3;E9PNE6;P11142-2;P54652;E9PN89;E9PLF4;E9PK54;E9PQK7;E9PQQ4;E9PPY6;E9PN25;A8K7Q2	P11142;E9PKE3;E9PNE6;P11142-2;P54652;E9PN89;E9PLF4;E9PK54;E9PQK7;E9PQQ4;E9PPY6;E9PN25	Heat shock cognate 71 kDa protein;Heat shock-related 70 kDa protein 2	HSPA8;HSPA2
33.9584	34.0924	34.5695	34.8552	33.5717	34.2023	33.9526	34.0227	34.326	33.6491	34.4913	33.982	33.8559	33.277	34.8846	34.8066	34.6694	33.9979	34.1875	34.6686	34.624	34.5968	34.4434	34.8444	33.8232	34.7335	33.5164	34.7303	34.0831	34.1426	34.3755	34.4083	34.3429	33.9953	34.3918	34.349	34.4695	34.1297	34.6198	34.4391	34.258	0.218087	0.884157	-0.157742	-1.25237	P25311;C9JEV0;H7BZJ8	P25311;C9JEV0	Zinc-alpha-2-glycoprotein	AZGP1
21.8249	22.9069	22.2926	23.3133	22.34	22.7438	22.6645	21.4432	22.6139	22.826	21.8989	23.6944	22.4757	NaN	22.6467	24.7098	23.7575	22.8271	22.6968	22.8654	23.6859	23.2517	22.1748	23.3675	22.4496	23.0045	21.701	23.0962	23.5745	23.4131	23.912	23.3677	22.966	23.5515	24.0502	22.4426	23.8438	22.3926	22.3871	22.9712	23.699	0.21892	0.884157	-0.283666	-1.25063	G3V3D1;E7EMS2;G3V3E8;H0YIZ1;P61916;J3KMY5;P61916-2;G3V2V8	G3V3D1;E7EMS2;G3V3E8;H0YIZ1;P61916;J3KMY5;P61916-2;G3V2V8	Epididymal secretory protein E1	NPC2
NaN	NaN	NaN	NaN	NaN	NaN	22.6073	NaN	NaN	22.9286	NaN	23.0319	22.6461	NaN	NaN	NaN	NaN	NaN	NaN	NaN	21.6575	NaN	NaN	NaN	NaN	NaN	21.9717	NaN	23.6165	21.4205	NaN	NaN	NaN	NaN	NaN	NaN	21.5403	NaN	21.9714	23.2603	51.676	0.219468	0.884157	0.598005	1.31985	P02790;Q9BS19	P02790	Hemopexin	HPX
NaN	NaN	NaN	NaN	20.0194	NaN	18.6176	NaN	NaN	19.0846	NaN	NaN	NaN	NaN	NaN	NaN	NaN	NaN	NaN	NaN	NaN	NaN	NaN	NaN	NaN	NaN	NaN	NaN	20.2336	NaN	NaN	NaN	NaN	NaN	NaN	NaN	19.9289	NaN	NaN	NaN	51.901	0.219971	0.884157	-0.840746	-1.54537	Q01518;Q5T0R1;Q5T0R2;Q5T0R3;Q5T0R4;Q5T0R5;Q5T0R6;Q5T0R7	Q01518;Q5T0R1;Q5T0R2;Q5T0R3;Q5T0R4;Q5T0R5;Q5T0R6;Q5T0R7	Adenylyl cyclase-associated protein 1;Adenylyl cyclase-associated protein	CAP1
NaN	NaN	NaN	NaN	19.7891	NaN	NaN	NaN	NaN	NaN	NaN	NaN	19.7138	22.2715	NaN	NaN	NaN	NaN	NaN	NaN	NaN	NaN	NaN	NaN	NaN	NaN	NaN	NaN	22.0974	NaN	NaN	NaN	NaN	20.9938	NaN	NaN	23.6167	NaN	NaN	NaN	10.18	0.220355	0.884157	-1.64451	-1.45118	P06703;R4GN98	P06703;R4GN98	Protein S100-A6	S100A6
NaN	NaN	NaN	NaN	NaN	NaN	NaN	NaN	NaN	19.1685	NaN	19.8768	NaN	NaN	NaN	NaN	NaN	20.1732	20.0245	20.2309	19.6945	NaN	19.8945	NaN	19.211	NaN	NaN	NaN	NaN	19.5311	NaN	NaN	NaN	20.1034	19.9281	NaN	19.8454	NaN	NaN	NaN	55.051	0.220649	0.884157	-0.341002	-1.30645	Q9UNW1;Q9UNW1-2;Q9UNW1-3	Q9UNW1;Q9UNW1-2;Q9UNW1-3	Multiple inositol polyphosphate phosphatase 1	MINPP1
29.1537	28.9309	28.2506	28.7794	27.705	28.0366	28.8763	29.3505	30.0704	28.0976	27.84	28.0973	28.2464	28.3292	30.1308	30.3645	28.859	28.5213	28.0002	28.3316	28.5127	29.3661	28.2989	28.6228	28.3341	29.4338	28.4093	28.971	27.8847	28.2268	28.2985	28.5614	29.3715	28.9988	28.5807	29.4553	28.4115	27.8477	28.0939	26.6982	15.799	0.22112	0.884157	0.283377	1.244	P01034	P01034	Cystatin-C	CST3
25.5721	25.2092	27.1527	25.4724	25.071	25.662	26.2409	27.027	26.7433	26.5972	26.9336	26.2285	26.7171	27.0902	25.917	26.5635	27.4667	26.099	26.8107	27.2634	26.7001	26.1369	26.3363	26.3048	27.2862	26.5884	24.6069	27.3507	26.6296	26.7349	27.2923	26.9943	27.0282	27.2998	25.9625	26.7363	25.7496	26.545	26.5358	26.8067	37.821	0.223761	0.884157	-0.266741	-1.23677	P07858;E9PQM1;E9PSG5;E9PLY3;E9PHZ5;E9PNL5;E9PKQ7;E9PCB3;E9PJ67;E9PR54;E9PS78;R4GMQ5	P07858	Cathepsin B;Cathepsin B light chain;Cathepsin B heavy chain	CTSB
24.8524	23.6764	22.8098	24.6144	25.8146	26.1363	22.9718	23.969	23.154	26.3046	22.8991	25.1077	24.9953	25.5683	NaN	NaN	NaN	24.9949	25.2714	24.4998	25.4258	23.3721	23.932	24.6692	22.9371	26.4213	24.5525	22.8279	26.5362	27.1186	NaN	NaN	27.7886	25.2574	22.4977	25.325	27.2443	25.2482	26.0034	24.7096	11.284	0.226362	0.884157	-0.586786	-1.2328	P81605;P81605-2	P81605;P81605-2	Dermcidin;Survival-promoting peptide;DCD-1	DCD
32.5709	32.3253	31.0661	30.7793	32.093	31.571	32.9596	32.4473	31.6186	32.9845	32.2532	32.4397	33.244	33.6706	32.9057	31.469	31.3752	32.8104	32.8959	31.9454	32.0721	30.951	32.5041	31.1966	33.4584	31.0951	33.102	31.5333	31.3882	32.0755	30.687	31.0922	30.8384	32.6934	31.8732	31.1063	32.8596	31.0076	32.2286	32.2994	11.765	0.22785	0.884157	0.321345	1.22571	P01834	P01834	Ig kappa chain C region	IGKC
33.5971	33.3014	34.0727	33.8893	31.7864	34.0389	32.3021	33.295	33.8844	32.2457	33.7105	34.2054	32.9897	33.3602	33.8912	34.4934	34.0127	34.4362	33.5824	33.0276	33.0448	32.838	32.8415	32.8962	33.4679	32.9843	33.2159	32.77	32.0237	33.4634	32.8383	32.9739	34.2498	33.2491	33.6369	33.6893	31.7582	33.6317	33.3819	33.9164	16.572	0.236511	0.892648	0.26127	1.20276	P12273	P12273	Prolactin-inducible protein	PIP
23.712	24.2728	24.3386	25.4421	23.9974	23.9055	23.8238	24.6633	24.9647	24.1681	23.859	24.6952	24.1879	22.7941	23.5329	24.7402	24.2815	23.8567	23.9582	25.6124	25.0398	23.9723	24.3626	23.8655	24.2524	25.1886	23.5641	24.7351	24.6077	24.4463	24.4741	25.5467	24.3594	24.6958	24.6092	23.9493	24.197	23.8354	24.6826	23.8556	63.544	0.237964	0.892648	-0.221521	-1.19897	P28799;K7EKL3;P28799-2;P28799-3;K7EQ05;K7EMR1;K7EQI0	P28799;K7EKL3;P28799-2;P28799-3;K7EQ05	Granulins;Acrogranin;Paragranulin;Granulin-1;Granulin-2;Granulin-3;Granulin-4;Granulin-5;Granulin-6;Granulin-7	GRN
NaN	NaN	NaN	NaN	20.2087	NaN	NaN	NaN	NaN	NaN	NaN	NaN	NaN	19.528	NaN	NaN	NaN	NaN	NaN	NaN	NaN	NaN	NaN	NaN	NaN	NaN	20.183	22.7439	21.0837	NaN	NaN	NaN	NaN	NaN	NaN	NaN	20.3869	NaN	NaN	NaN	39.837	0.241533	0.892648	-1.23099	-1.37356	P00338-3;P00338;P00338-2;P00338-5;F5GXY2;F5GYU2;F5GXH2	P00338-3;P00338;P00338-2;P00338-5;F5GXY2;F5GYU2;F5GXH2	L-lactate dehydrogenase A chain	LDHA
27.5555	27.7384	28.7374	25.8461	28.5567	26.6923	26.1605	24.8272	24.8363	27.6022	26.8253	26.8223	28.1364	28.1264	NaN	NaN	26.7823	27.1878	26.2757	26.2173	27.581	25.4998	24.4927	24.3576	25.5698	26.6137	26.752	26.6285	29.3099	28.1036	28.517	28.0491	24.7822	26.2662	27.3734	25.6663	26.9167	25.847	26.2584	25.8318	41.736	0.242656	0.892648	0.490362	1.18789	CON__P60712;P60709;P63261;A0A2R8Y793;I3L4N8;I3L1U9;I3L3I0;A0A2R8YGF8;E7EVS6;G5E9R0;J3KT65;I3L3R2;K7EM38;C9JZR7;C9JUM1;Q6S8J3;P63267-2;C9JTX5;A5A3E0;A0A2R8YEA7;P0CG38;Q9BYX7;Q562R1;F8WCH0;P0CG39;A0A2R8YFE2	CON__P60712;P60709;P63261;A0A2R8Y793;I3L4N8;I3L1U9;I3L3I0;A0A2R8YGF8;E7EVS6;G5E9R0	Actin, cytoplasmic 1;Actin, cytoplasmic 1, N-terminally processed;Actin, cytoplasmic 2;Actin, cytoplasmic 2, N-terminally processed	ACTB;ACTG1
23.4676	23.4583	23.2383	21.3657	24.2738	22.3775	23.3022	23.4284	23.4721	22.6846	NaN	23.1555	23.7406	23.6841	22.4125	NaN	NaN	NaN	22.2734	23.604	NaN	NaN	NaN	NaN	22.1855	24.985	24.4786	23.6923	24.9749	23.7752	23.5669	NaN	NaN	NaN	22.7202	24.1208	23.3102	21.383	24.813	23.4259	47.327	0.243452	0.892648	-0.406697	-1.19247	A0A2R8Y6G6;P06733;P06733-2;K7EM90;P09104;P13929-2;P09104-2;F5H0C8;A0A2R8YEM5;E5RG95;E5RI09;A0A2R8Y879	A0A2R8Y6G6;P06733;P06733-2;K7EM90	Alpha-enolase	ENO1
29.9302	28.8076	30.0893	30.171	28.6449	29.7026	30.2826	29.2398	30.1369	29.7615	29.9655	28.5092	28.8303	28.307	29.8275	30.7643	29.7497	29.3266	29.7467	31.0128	30.7219	30.0558	29.2144	29.7232	29.002	29.2059	28.7687	29.9048	29.136	29.6867	31.7869	30.9116	30.2197	30.1972	29.3094	30.7418	29.039	28.6638	30.2234	30.2218	13.714	0.245041	0.892648	-0.289982	-1.18075	P61769;F5H6I0;H0YLF3	P61769;F5H6I0;H0YLF3	Beta-2-microglobulin;Beta-2-microglobulin form pI 5.3	B2M
NaN	NaN	NaN	NaN	NaN	NaN	23.1943	NaN	NaN	22.6687	NaN	20.7793	21.9957	22.1078	NaN	NaN	NaN	NaN	NaN	NaN	NaN	NaN	NaN	NaN	NaN	NaN	NaN	NaN	21.5408	20.3071	NaN	NaN	NaN	21.7297	NaN	NaN	22.1703	NaN	NaN	NaN	9.8875	0.256756	0.918442	0.712179	1.23476	P22528	P22528	Cornifin-B	SPRR1B
NaN	24.7205	22.8864	NaN	22.632	23.5767	22.0327	22.7501	24.6873	26.0081	24.7543	24.1322	25.4764	24.8503	24.5789	NaN	22.2221	24.132	25.0854	25.549	26.5698	22.4058	26.1857	NaN	26.0448	22.5376	25.1793	24.8207	25.5366	21.0476	NaN	23.8544	24.8946	25.2678	23.1391	24.2954	23.7816	24.1688	24.7596	24.7022	13.008	0.25797	0.918442	-0.523615	-1.15108	A0A0C4DH29;P0DP01	A0A0C4DH29;P0DP01
34.3567	33.6191	32.8441	32.3325	33.9295	33.5752	34.7501	34.024	33.3635	34.9129	34.0199	33.5469	34.5897	35.6381	34.1855	33.2902	32.8115	34.2408	34.5229	33.5842	33.5184	32.7765	34.3103	32.7132	34.6972	32.7073	34.7509	33.5796	33.028	33.6228	32.5815	33.6228	32.9912	33.9919	33.7132	32.9063	34.5037	33.522	33.497	33.3792	37.654	0.261581	0.918442	0.271656	1.13961	P01876;A0A286YEY1	P01876;A0A286YEY1	Ig alpha-1 chain C region	IGHA1
28.6682	29.3805	28.0548	29.3904	30.6517	29.4772	28.9152	27.835	29.0357	28.9236	28.7712	28.696	27.9849	28.6337	29.1218	29.1881	28.4938	28.5776	27.2368	29.0419	26.3801	29.126	30.7264	29.9675	28.9986	29.4614	27.5591	27.722	29.8671	29.7395	28.2224	29.228	27.5879	28.1716	28.5763	28.1404	27.8851	28.8204	27.7257	28.4673	66.038	0.264165	0.918442	0.320215	1.13336	P04264;CON__P04264;CON__H-INV:HIT000016045	P04264;CON__P04264	Keratin, type II cytoskeletal 1	KRT1
33.7463	33.8985	33.4973	34.034	34.0096	33.3344	33.6667	33.2763	34.2027	32.2351	33.4642	32.2781	32.7716	30.9048	34.1954	34.5427	34.3125	32.5995	33.6533	34.6672	34.0372	34.6668	33.8399	34.0852	33.126	34.2752	32.9697	34.2506	33.0558	33.7967	33.6447	34.7299	33.5428	33.2194	32.7438	34.1553	33.4667	33.4912	33.8997	33.3665	16.89	0.264985	0.918442	-0.274428	-1.13138	A0A0J9YXF8;Q16378;A0A087WY73	A0A0J9YXF8;Q16378	Proline-rich protein 4	PRR4
27.526	26.5201	27.4129	28.0916	25.985	27.7257	26.655	27.4804	28.0363	25.5217	28.0779	27.6484	27.1349	27.4771	27.5875	27.3927	27.3101	27.7171	27.3982	27.8708	27.798	27.3889	26.6773	26.666	27.1149	27.1614	26.9793	27.4383	27.5553	27.9612	27.8178	27.8397	28.2454	27.4095	28.7829	27.3638	25.2282	28.1143	28.1637	28.3455	50.227	0.278268	0.946153	-0.25377	-1.09996	A0A087WSV8;P80303;P80303-2;E9PKG6;Q2L696;A0A2R8Y6G7;E9PLE9;E9PLR0;H0YEG8;H0YD18;E9PM22;E9PJP3	A0A087WSV8;P80303;P80303-2;E9PKG6;Q2L696;A0A2R8Y6G7;E9PLE9;E9PLR0	Nucleobindin-2	NUCB2;Nucb2
27.9184	28.5171	29.6787	30.0469	28.5671	28.6525	29.5797	29.4894	29.6713	29.2816	30.1378	29.5377	29.1336	28.5377	29.1946	29.0864	29.6186	29.3071	29.845	30.2193	29.7482	29.8223	29.362	29.2917	29.8591	28.9415	28.4413	29.3445	29.3153	29.0145	30.2787	30.166	29.7682	29.0785	29.4938	29.3378	29.0561	29.0732	28.6291	28.9119	14.326	0.280796	0.946153	-0.189903	-1.0941	P03973	P03973	Antileukoproteinase	SLPI
NaN	NaN	NaN	NaN	21.1444	NaN	22.1563	NaN	23.6993	NaN	NaN	NaN	NaN	18.0518	NaN	NaN	NaN	18.1368	NaN	NaN	NaN	17.9484	19.3783	NaN	NaN	NaN	NaN	22.2648	NaN	NaN	NaN	NaN	NaN	NaN	NaN	NaN	NaN	NaN	NaN	NaN	282.39	0.283237	0.946153	1.83088	1.17844	CON__Q86YZ3;Q86YZ3	CON__Q86YZ3;Q86YZ3	Hornerin	HRNR
NaN	NaN	20.5334	NaN	NaN	NaN	23.1092	21.5082	NaN	23.4865	NaN	22.3649	23.5703	23.4312	NaN	NaN	NaN	21.313	21.6233	NaN	NaN	NaN	NaN	NaN	21.6128	NaN	21.5249	NaN	23.8646	22.607	NaN	NaN	22.3481	NaN	20.8508	NaN	22.1352	NaN	22.4037	22.3595	23.511	0.284851	0.946153	0.513508	1.10654	P02763;P19652	P02763;P19652	Alpha-1-acid glycoprotein 1;Alpha-1-acid glycoprotein 2	ORM1;ORM2
23.7536	23.2043	23.1546	22.6557	23.7368	23.3023	24.8584	24.6922	23.9901	24.282	24.1559	24.4418	23.4515	23.7759	23.1206	23.4126	24.2821	23.1363	22.8611	23.8966	24.3576	24.2081	24.2056	24.1611	23.7991	23.523	23.6698	23.91	22.9394	23.2275	25.5018	24.64	23.435	24.7305	24.4314	24.5319	25.6051	24.0724	23.4956	23.974	40.076	0.286231	0.946153	-0.233001	-1.08164	P08571;D6RFL4	P08571;D6RFL4	Monocyte differentiation antigen CD14;Monocyte differentiation antigen CD14, urinary form;Monocyte differentiation antigen CD14, membrane-bound form	CD14
NaN	NaN	22.8273	23.1145	NaN	23.6333	23.4012	22.9888	NaN	22.509	22.5115	23.1845	23.1895	23.2555	NaN	22.4331	23.6361	22.9912	24.0846	24.0381	23.5387	22.5419	22.4155	23.2771	23.1421	NaN	23.2585	23.6426	23.5469	22.4992	22.8556	NaN	23.8341	22.9223	23.2523	23.4957	22.9928	23.2794	22.7662	23.4846	12.269	0.297271	0.96435	-0.174375	-1.06014	P19957	P19957	Elafin	PI3
19.9104	NaN	NaN	NaN	20.043	NaN	NaN	NaN	NaN	18.8743	NaN	NaN	19.0613	20.7672	NaN	NaN	NaN	NaN	NaN	NaN	NaN	NaN	NaN	NaN	NaN	NaN	19.1353	24.549	21.8264	NaN	NaN	NaN	NaN	NaN	NaN	NaN	19.1123	NaN	20.0659	NaN	57.936	0.298567	0.96435	-1.20651	-1.11168	P14618;P14618-2;B4DNK4;P14618-3;H3BTN5;H3BR70;H3BQ34;H3BTJ2;H3BUW1;H3BT25;H3BU13	P14618;P14618-2;B4DNK4;P14618-3;H3BTN5;H3BR70;H3BQ34	Pyruvate kinase isozymes M1/M2;Pyruvate kinase	PKM2
27.9967	28.2208	27.76	28.9644	28.2443	27.4653	27.4324	27.6877	27.5676	27.5446	27.7247	28.0715	28.3905	27.8198	29.7774	28.9049	28.274	28.7978	28.3765	29.2119	28.8393	28.3278	29.394	29.9293	27.8897	28.63	29.1148	28.6152	28.027	28.4269	27.8862	28.716	29.0453	30.7351	28.7395	28.3238	29.3253	22.6719	28.5294	27.9622	8.7266	0.29984	0.96435	-0.392015	-1.05113	H0YI00	H0YI00		LACRT
23.8349	23.9697	24.0846	NaN	24.3793	22.455	21.5025	21.3086	NaN	22.5633	22.6255	22.695	22.6906	21.1425	NaN	NaN	22.386	22.5926	21.1507	21.902	NaN	NaN	NaN	NaN	21.4967	22.0802	21.3663	22.6382	25.875	22.9958	NaN	NaN	20.7582	21.3824	21.887	22.7148	23.137	NaN	23.2352	21.5736	110.42	0.312623	0.988943	0.442217	1.02897	P55060;P55060-3;P55060-4	P55060;P55060-3;P55060-4	Exportin-2	CSE1L
31.5637	30.261	29.9154	29.0419	31.3186	30.6182	32.0555	31.1369	29.1592	32.2004	30.9372	31.194	31.2912	32.1545	31.1197	29.5044	29.2319	31.0176	31.778	29.8409	30.4405	29.5001	30.8901	29.5663	31.9506	28.883	32.1859	30.5364	30.1343	30.8673	28.8573	29.2444	28.9496	32.2636	29.7411	29.5204	31.9751	30.9828	30.007	29.9567	11.265	0.313027	0.988943	0.352094	1.02246	P0DOY3;P0DOY2;P0CF74;A0M8Q6	P0DOY3;P0DOY2
22.7957	23.2206	24.0071	NaN	NaN	NaN	NaN	NaN	NaN	21.6664	NaN	NaN	23.7843	22.7566	NaN	NaN	NaN	NaN	21.7271	NaN	NaN	NaN	NaN	NaN	22.4084	NaN	NaN	24.2479	21.8494	21.9991	NaN	NaN	NaN	NaN	NaN	NaN	NaN	NaN	NaN	NaN	49.83	0.323028	1	0.592027	1.04557	P68371;Q13885;Q9BVA1;P07437;Q5JP53;Q5ST81;P04350;A0A0B4J269;Q13509;Q9BUF5;Q13509-2;K7ESM5;A6NNZ2;Q3ZCM7;Q5SQY0;A0A075B736;G3V2A3;M0R278;M0QZL7;M0QY85;M0R1I1	P68371;Q13885;Q9BVA1;P07437;Q5JP53;Q5ST81;P04350;A0A0B4J269;Q13509;Q9BUF5;Q13509-2;K7ESM5	Tubulin beta-4B chain;Tubulin beta-2A chain;Tubulin beta-2B chain;Tubulin beta chain;Tubulin beta-4A chain;Tubulin beta-3 chain;Tubulin beta-6 chain	TUBB4B;TUBB2A;TUBB2B;TUBB;TUBB4A;TUBB3;TUBB6
29.7096	28.2289	28.6939	29.1455	25.5152	26.4147	26.6404	27.2219	29.8826	28.0223	27.0137	29.726	27.0055	29.2949	31.3681	31.8416	28.917	27.7734	29.148	27.1928	27.796	26.2044	29.8433	29.4035	30.5623	29.5098	29.2053	27.472	27.5348	27.583	26.14	27.5665	30.8358	25.1184	27.8674	29.4781	28.7801	27.4939	25.8353	25.1707	16.387	0.327855	1	0.529459	0.991207	P01037	P01037	Cystatin-SN	CST1
NaN	NaN	24.1787	NaN	NaN	NaN	NaN	NaN	23.0789	22.2207	24.0833	22.79	22.6831	23.5914	NaN	NaN	NaN	22.8643	NaN	NaN	20.6184	NaN	22.5792	NaN	24.2832	NaN	NaN	NaN	23.0406	NaN	22.9766	NaN	NaN	22.1882	23.4473	NaN	NaN	22.9868	NaN	NaN	43.104	0.328979	1	0.456252	1.01142	Q08431;Q08431-4;Q08431-3;X6R3G6;Q08431-2;H0YKS8;A0A087WUV5	Q08431;Q08431-4;Q08431-3;X6R3G6;Q08431-2;H0YKS8	Lactadherin;Lactadherin short form;Medin	MFGE8
26.4155	26.4505	NaN	NaN	25.9998	24.4399	26.6264	26.4673	24.2415	26.8757	25.6868	26.0506	26.427	26.3949	25.2334	22.9083	24.296	25.2157	26.118	24.9499	25.461	24.2591	27.4847	24.8289	27.8781	25.1061	27.1374	24.7452	24.9015	24.4176	23.7767	24.3197	23.6798	27.3958	24.9347	24.1056	27.4365	24.6571	24.3293	22.62	12.283	0.33199	1	0.427367	0.983366	P01700;P01699	P01700;P01699	Ig lambda chain V-I region HA;Ig lambda chain V-I region VOR
22.2733	21.7314	21.3672	NaN	NaN	21.4633	NaN	22.2639	22.1203	NaN	NaN	NaN	21.735	21.3843	23.1174	23.3791	23.0799	22.525	21.2064	22.5755	NaN	NaN	22.0437	NaN	NaN	22.7679	NaN	22.3107	NaN	21.3145	21.6801	NaN	22.2367	NaN	NaN	NaN	21.5027	20.3888	NaN	NaN	24.875	0.335504	1	0.305736	0.986853	Q9UBT3	Q9UBT3	Dickkopf-related protein 4;Dickkopf-related protein 4 short form	DKK4
19.6706	20.9927	NaN	NaN	NaN	NaN	NaN	NaN	NaN	NaN	NaN	NaN	NaN	NaN	NaN	NaN	19.447	NaN	NaN	NaN	NaN	NaN	NaN	NaN	NaN	NaN	19.0977	NaN	22.5641	NaN	NaN	NaN	NaN	NaN	NaN	NaN	22.5492	NaN	NaN	NaN	44.564	0.335521	1	-1.36694	-1.09373	P29508;P48594;H0Y5H9;P29508-2;C9JZ65	P29508;P48594;H0Y5H9;P29508-2	Serpin B3;Serpin B4	SERPINB3;SERPINB4
NaN	NaN	NaN	NaN	NaN	21.7705	24.2582	21.5645	NaN	23.0761	NaN	21.5407	NaN	22.989	22.1953	NaN	21.9437	21.2804	NaN	NaN	22.4996	22.0103	21.6234	NaN	23.565	21.5388	22.8189	NaN	NaN	21.7239	NaN	NaN	NaN	22.8456	22.1391	21.0613	NaN	21.4508	NaN	NaN	12.412	0.343391	1	0.370836	0.97312	A0A075B6J9	A0A075B6J9
23.3988	24.6101	24.8306	NaN	24.3116	NaN	NaN	NaN	NaN	22.9791	NaN	NaN	22.6832	22.3994	NaN	NaN	NaN	22.078	NaN	NaN	22.9043	NaN	NaN	NaN	NaN	NaN	22.7433	22.412	25.572	22.9953	NaN	NaN	NaN	22.9661	NaN	22.3895	23.9102	NaN	NaN	NaN	10.834	0.355499	1	0.494004	0.955572	P05109	P05109	Protein S100-A8	S100A8
24.4699	24.5171	24.8028	25.1879	24.1978	24.7513	25.472	24.5434	25.6678	24.8101	25.8685	25.1248	25.6119	23.9432	25.4733	NaN	26.2745	24.7386	25.0024	25.6312	25.3746	25.4894	24.4102	25.5203	26.1219	25.5065	23.7541	25.7412	25.164	24.7826	25.0429	25.5432	25.6496	25.0677	25.3606	25.2665	24.8693	25.1592	25.3503	25.3069	38.05	0.367697	1	-0.166234	-0.911954	O43852-3;O43852;O43852-4;O43852-2;O43852-6;O43852-5;O43852-10;O43852-11;O43852-14;O43852-13;O43852-15;O43852-9;H0Y875;O43852-8;O43852-7;O43852-12	O43852-3;O43852;O43852-4;O43852-2;O43852-6;O43852-5;O43852-10;O43852-11;O43852-14;O43852-13	Calumenin	CALU
NaN	NaN	22.6794	NaN	NaN	NaN	NaN	NaN	NaN	21.6197	NaN	21.5619	NaN	22.1929	NaN	NaN	NaN	21.9157	NaN	NaN	NaN	NaN	NaN	NaN	21.1559	NaN	21.9152	22.0897	21.7032	21.1686	NaN	NaN	NaN	NaN	NaN	NaN	22.6535	21.7203	NaN	21.291	38.177	0.371306	1	0.278706	0.932072	P02750	P02750	Leucine-rich alpha-2-glycoprotein	LRG1
NaN	NaN	NaN	NaN	NaN	NaN	NaN	NaN	NaN	NaN	NaN	NaN	18.9375	19.6817	NaN	NaN	22.0439	NaN	19.9486	NaN	NaN	NaN	NaN	NaN	NaN	NaN	NaN	NaN	NaN	21.0129	NaN	NaN	NaN	21.7624	NaN	21.8359	NaN	NaN	NaN	NaN	27.679	0.373033	1	-0.918909	-0.977904	P31944	P31944	Caspase-14;Caspase-14 subunit p19;Caspase-14 subunit p10	CASP14
33.9778	33.8405	35.2807	35.1964	33.7486	35.3405	34.5769	34.0097	34.5965	33.6892	35.1138	34.6749	33.9276	34.1473	34.1626	34.8473	35.2237	35.0434	35.0362	35.1193	34.3447	35.3135	34.445	34.7792	34.0502	34.5988	34.1482	34.5985	33.4144	34.8865	34.419	35.4411	35.4329	34.3777	34.7136	34.3544	33.8099	34.9912	34.6693	34.9198	16.537	0.373964	1	-0.156719	-0.899666	P61626	P61626	Lysozyme C	LYZ
NaN	23.6103	NaN	NaN	21.9575	21.4429	NaN	NaN	NaN	21.292	NaN	NaN	22.1882	NaN	NaN	NaN	NaN	21.3753	NaN	NaN	NaN	NaN	NaN	NaN	NaN	NaN	21.4203	NaN	NaN	NaN	NaN	NaN	NaN	NaN	NaN	NaN	NaN	21.8867	NaN	NaN	53.533	0.375926	1	0.537406	0.956132	Q9UBG3	Q9UBG3	Cornulin	CRNN
NaN	NaN	20.6965	21.469	NaN	NaN	NaN	NaN	20.548	NaN	NaN	21.3978	NaN	NaN	NaN	NaN	NaN	19.977	20.6251	NaN	NaN	NaN	NaN	NaN	19.9576	NaN	NaN	NaN	NaN	NaN	NaN	NaN	21.2485	NaN	21.5411	NaN	NaN	NaN	NaN	20.696	89.321	0.377899	1	0.353613	0.933452	P55072;C9IZA5;C9JUP7	P55072;C9IZA5;C9JUP7	Transitional endoplasmic reticulum ATPase	VCP
29.8343	29.9995	28.9467	29.7919	29.5318	29.4144	30.0866	29.7454	29.1472	29.9293	29.5064	29.6582	29.9275	30.1759	29.6514	29.2341	29.7501	29.8771	29.4012	29.9432	30.3844	30.4802	30.2736	29.9847	29.7363	30.1187	29.133	31.0033	29.1573	29.8565	29.062	29.9151	28.8978	30.3811	30.3212	29.1605	30.381	29.5031	29.5032	29.0389	57.832	0.3787	1	-0.138406	-0.89069	P10909-2;P10909-5;P10909;P10909-4;H0YLK8;H0YC35;P10909-3;E7ERK6;E7ETB4;E5RJZ5;E5RH61;E5RGB0;E5RG36;H0YAS8	P10909-2;P10909-5;P10909;P10909-4;H0YLK8;H0YC35;P10909-3;E7ERK6	Clusterin;Clusterin beta chain;Clusterin alpha chain;Clusterin	CLU
NaN	19.7892	NaN	NaN	NaN	NaN	NaN	NaN	20.3383	NaN	NaN	NaN	NaN	NaN	NaN	NaN	NaN	NaN	NaN	NaN	NaN	20.2838	NaN	20.637	20.3847	NaN	NaN	19.6763	20.4707	NaN	NaN	NaN	20.4514	NaN	19.8685	20.3906	NaN	20.471	NaN	20.1615	22.763	0.387731	1	-0.21576	-0.903057	P45877	P45877	Peptidyl-prolyl cis-trans isomerase C	PPIC
NaN	NaN	NaN	NaN	NaN	NaN	NaN	NaN	NaN	21.4141	NaN	NaN	21.6015	21.897	NaN	NaN	NaN	NaN	NaN	NaN	NaN	NaN	NaN	NaN	NaN	NaN	21.1909	NaN	23.5914	NaN	22.4924	NaN	NaN	NaN	NaN	NaN	21.66	NaN	NaN	NaN	12.476	0.390222	1	-0.596164	-0.940328	P14174	P14174	Macrophage migration inhibitory factor	MIF
NaN	NaN	21.6401	NaN	NaN	NaN	21.1263	NaN	NaN	NaN	NaN	22.339	21.3836	22.8746	NaN	NaN	NaN	NaN	NaN	NaN	NaN	NaN	NaN	NaN	NaN	NaN	NaN	NaN	21.9685	20.2557	NaN	NaN	NaN	NaN	NaN	NaN	21.7821	NaN	NaN	NaN	11.737	0.393069	1	0.537319	0.919977	P10599;P10599-2	P10599;P10599-2	Thioredoxin	TXN
NaN	NaN	NaN	NaN	22.0224	21.1424	21.7473	NaN	NaN	21.7347	NaN	21.9179	22.3397	21.9649	NaN	NaN	NaN	NaN	NaN	NaN	NaN	NaN	NaN	NaN	NaN	NaN	NaN	21.6548	22.3321	NaN	NaN	NaN	NaN	NaN	NaN	NaN	22.201	NaN	NaN	NaN	139.09	0.400106	1	-0.224177	-0.888681	P08603;A0A0D9SG88;P08603-2;Q5TFM2	P08603	Complement factor H	CFH
NaN	NaN	21.8649	21.7132	21.6368	22.132	NaN	NaN	NaN	NaN	NaN	22.1295	22.897	23.613	NaN	NaN	NaN	NaN	22.162	NaN	NaN	NaN	NaN	NaN	NaN	NaN	22.7752	NaN	21.1635	22.3774	NaN	NaN	NaN	NaN	22.129	NaN	21.0471	22.125	NaN	NaN	23.356	0.401144	1	0.315326	0.870428	P09211;A8MX94;A0A087X243;A0A2R8Y5E5	P09211;A8MX94;A0A087X243;A0A2R8Y5E5	Glutathione S-transferase P	GSTP1
NaN	25.8598	24.3148	23.4264	27.382	24.4707	25.5672	25.4689	24.0637	27.2636	25.338	25.097	27.334	22.3455	26.3886	25.7189	24.9674	24.597	26.3147	24.9765	26.359	NaN	NaN	24.7729	26.4616	NaN	26.3775	NaN	27.2217	24.3631	24.8193	25.2107	NaN	26.7645	26.0093	NaN	26.4838	24.5201	NaN	NaN	12.625	0.401238	1	-0.370559	-0.851922	A0A0A0MRZ8;P04433	A0A0A0MRZ8;P04433	Ig kappa chain V-III region VG
23.9044	24.0314	NaN	21.4417	26.1094	24.1323	24.1828	21.9798	NaN	23.5699	22.0487	22.6306	25.6968	25.8149	NaN	NaN	22.4934	22.809	23.4742	23.4218	22.3456	21.6101	23.0429	23.5025	21.993	NaN	24.1009	24.9298	24.9981	23.7395	23.2651	NaN	NaN	23.9108	22.1109	NaN	24.7842	23.7025	21.6461	NaN	40.411	0.401829	1	0.395793	0.850841	P07355-2;P07355;H0YN42;H0YMU9;H0YMD0;A6NMY6;H0YM50;H0YKS4;H0YNP5;H0YMM1;H0YMW4;H0YKX9;H0YMT9;H0YLV6;H0YKZ7;H0YKL9;H0YL33;H0YN28;H0YKV8;H0YMD9;H0YNA0;H0YKN4;H0YN52;H0YNB8;H0YLE2	P07355-2;P07355;H0YN42;H0YMU9;H0YMD0;A6NMY6;H0YM50;H0YKS4;H0YNP5;H0YMM1;H0YMW4;H0YKX9;H0YMT9;H0YLV6;H0YKZ7	Annexin A2;Annexin;Putative annexin A2-like protein	ANXA2;ANXA2P2
23.0869	23.5973	21.3708	NaN	25.1238	21.1699	20.2091	23.0075	20.8585	23.0986	NaN	22.2059	22.4051	22.1699	NaN	NaN	22.9751	23.5085	20.1969	NaN	NaN	19.6759	NaN	NaN	21.1992	19.9576	21.1552	NaN	25.1651	21.8814	NaN	NaN	20.1171	NaN	21.0156	26.8521	23.6243	21.9148	21.4642	19.8589	18.804	0.407294	1	0.566918	0.842315	U3KQK0;Q5QNW6-2;O60814;P06899;P23527;P33778;P57053;P58876;P62807;Q16778;Q5QNW6;Q8N257;Q93079;Q99877;Q99879;Q99880;Q96A08;A0A2R8Y619	U3KQK0;Q5QNW6-2;O60814;P06899;P23527;P33778;P57053;P58876;P62807;Q16778;Q5QNW6;Q8N257;Q93079;Q99877;Q99879;Q99880;Q96A08;A0A2R8Y619	Histone H2B type 1-K;Histone H2B type 1-J;Histone H2B type 1-O;Histone H2B type 1-B;Histone H2B type F-S;Histone H2B type 1-D;Histone H2B type 1-C/E/F/G/I;Histone H2B type 2-E;Histone H2B type 2-F;Histone H2B type 3-B;Histone H2B type 1-H;Histone H2B type 1-N;Histone H2B type 1-M;Histone H2B type 1-L;Histone H2B type 1-A	HIST1H2BK;HIST1H2BJ;HIST1H2BO;HIST1H2BB;H2BFS;HIST1H2BD;HIST1H2BC;HIST2H2BE;HIST2H2BF;HIST3H2BB;HIST1H2BH;HIST1H2BN;HIST1H2BM;HIST1H2BL;HIST1H2BA
NaN	NaN	21.368	NaN	21.6037	NaN	NaN	NaN	NaN	NaN	NaN	NaN	NaN	21.6104	NaN	NaN	NaN	NaN	NaN	23.704	NaN	21.191	NaN	NaN	20.7297	NaN	NaN	NaN	NaN	NaN	NaN	NaN	NaN	NaN	NaN	NaN	NaN	NaN	24.1012	NaN	38.418	0.415105	1	-0.904074	-0.888215	CON__P12763	CON__P12763
24.853	24.3102	21.623	NaN	22.5837	NaN	25.7015	24.2655	22.4828	24.7801	23.7744	24.5573	25.4731	26.3646	23.4806	NaN	21.763	24.8812	24.6404	24.4681	24.2185	24.2606	24.3804	NaN	26.1348	22.2631	23.6786	23.381	23.4061	23.2638	23.7218	22.3506	22.1444	24.2602	22.7875	22.6041	25.2597	21.8025	23.8581	22.543	12.945	0.421426	1	0.350534	0.813794	P01782;P0DP04	P01782;P0DP04	Ig heavy chain V-III region DOB
23.3209	23.3019	22.6525	22.3901	25.898	22.6881	24.771	NaN	NaN	22.5142	22.7946	23.1609	25.6858	25.8054	NaN	NaN	NaN	23.3819	24.9908	NaN	NaN	NaN	22.3514	NaN	NaN	NaN	25.8839	21.5909	24.3022	25.0827	NaN	21.1343	NaN	21.4957	23.5519	NaN	24.1695	23.241	22.9792	21.9209	22.782	0.425155	1	0.457446	0.81132	P04792;F8WE04;C9J3N8	P04792;F8WE04	Heat shock protein beta-1	HSPB1
NaN	NaN	NaN	NaN	20.2583	NaN	NaN	NaN	NaN	19.3377	NaN	NaN	NaN	19.8415	NaN	NaN	NaN	NaN	NaN	NaN	NaN	NaN	NaN	NaN	19.4139	NaN	NaN	NaN	20.3342	19.7361	NaN	NaN	NaN	NaN	NaN	NaN	NaN	NaN	21.4913	20.2466	56.782	0.430296	1	-0.431893	-0.845415	P30101	P30101	Protein disulfide-isomerase A3	PDIA3
NaN	NaN	NaN	NaN	NaN	NaN	NaN	NaN	NaN	NaN	NaN	22.498	NaN	NaN	NaN	NaN	23.1614	23.7551	NaN	NaN	NaN	NaN	NaN	NaN	NaN	NaN	NaN	NaN	NaN	22.4619	NaN	NaN	23.2918	NaN	23.7265	NaN	NaN	NaN	NaN	22.8564	16.39	0.431485	1	-0.388638	-0.855232	Q8NI22;A0A3B3IU18;H7BZ18	Q8NI22;A0A3B3IU18;H7BZ18	Multiple coagulation factor deficiency protein 2	MCFD2
NaN	20.812	NaN	NaN	NaN	NaN	20.6954	NaN	NaN	21.2512	NaN	NaN	21.616	20.857	NaN	NaN	22.021	21.5254	21.674	NaN	NaN	NaN	NaN	20.8329	NaN	NaN	20.7263	NaN	22.7647	21.2395	NaN	NaN	NaN	21.6431	NaN	NaN	NaN	NaN	NaN	NaN	15.892	0.432612	1	-0.277792	-0.814548	Q9NZT1	Q9NZT1	Calmodulin-like protein 5	CALML5
24.2155	24.5186	24.114	24.5893	24.2159	23.91	24.2011	24.2427	NaN	25.8326	25.7248	24.0197	24.2261	24.1251	NaN	23.4253	25.1122	24.7328	24.0037	25.0404	24.7887	24.8647	23.9426	NaN	25.3023	25.0361	25.0215	24.7257	24.9548	24.7502	26.6572	26.4795	NaN	24.4788	24.6797	NaN	24.2905	24.0113	21.8957	23.614	14.529	0.436823	1	-0.231975	-0.78713	P13987-2;P13987;A0A2U3TZL5;E9PNW4;H0YET2	P13987-2;P13987;A0A2U3TZL5;E9PNW4;H0YET2	CD59 glycoprotein	CD59
NaN	21.697	NaN	NaN	22.4096	22.0332	21.5798	21.9484	NaN	22.8032	22.9498	23.4297	NaN	21.9497	21.1796	NaN	22.3503	23.0622	NaN	19.9944	21.7667	21.7751	NaN	21.9264	20.6918	20.7167	21.4229	21.9151	21.4961	21.3788	22.5218	21.8313	NaN	24.36	22.7738	22.2314	22.8791	NaN	21.3991	22.9973	61.247	0.455828	1	0.257106	0.756228	O14773;A0A2R8YD45;A0A2R8Y7U1;A0A2R8YGD1;O14773-2;A0A2R8YE64	O14773;A0A2R8YD45;A0A2R8Y7U1;A0A2R8YGD1;O14773-2	Tripeptidyl-peptidase 1	TPP1
NaN	20.9452	21.8764	21.835	21.4794	21.4727	21.5294	NaN	21.4988	19.9665	23.0794	21.8299	NaN	NaN	21.8196	NaN	NaN	NaN	20.9138	21.7161	NaN	21.1031	NaN	NaN	NaN	21.9891	NaN	NaN	20.7318	21.729	21.5613	NaN	21.5216	NaN	NaN	21.3666	NaN	21.2598	21.3408	NaN	63.615	0.456502	1	0.190824	0.759348	Q14050	Q14050	Collagen alpha-3(IX) chain	COL9A3
NaN	NaN	NaN	NaN	19.4151	NaN	NaN	NaN	NaN	19.8078	NaN	NaN	NaN	NaN	NaN	NaN	NaN	NaN	NaN	NaN	NaN	NaN	NaN	NaN	NaN	NaN	NaN	NaN	20.7966	NaN	NaN	NaN	NaN	NaN	NaN	NaN	19.5886	NaN	NaN	NaN	38.298	0.456786	1	-0.581135	-0.914991	P02749;J3QLI0;J3QRN2	P02749;J3QLI0;J3QRN2	Beta-2-glycoprotein 1	APOH
NaN	NaN	NaN	NaN	22.0188	NaN	NaN	NaN	NaN	NaN	NaN	NaN	21.1338	20.7374	NaN	NaN	NaN	NaN	NaN	NaN	NaN	NaN	NaN	NaN	NaN	NaN	21.9606	NaN	21.4602	NaN	NaN	NaN	NaN	NaN	NaN	NaN	NaN	NaN	NaN	NaN	70.108	0.486887	1	-0.413783	-0.79065	A0A0G2JIW1;P0DMV8;P0DMV9;P0DMV8-2;P34931;Q53FA3;V9GZ37;P17066;P48741;E9PI65	A0A0G2JIW1;P0DMV8;P0DMV9;P0DMV8-2;P34931;Q53FA3;V9GZ37	Heat shock 70 kDa protein 1-like	HSPA1L
NaN	21.8785	23.3898	23.386	NaN	22.8857	NaN	22.311	21.814	NaN	22.4712	22.4968	21.9629	22.4255	NaN	NaN	22.7118	21.779	22.9734	NaN	21.3831	NaN	NaN	NaN	22.0583	NaN	22.659	NaN	NaN	22.74	NaN	NaN	22.3548	NaN	22.2638	22.1759	21.5709	23.1918	22.5616	23.0191	24.963	0.49635	1	0.157296	0.691718	Q96BQ1;C9J5Z5;C9JB68;C9IZW7	Q96BQ1;C9J5Z5;C9JB68;C9IZW7	Protein FAM3D	FAM3D
24.3671	23.5803	23.5365	23.9563	22.7595	22.8719	24.688	24.3359	24.0272	23.6153	23.9287	23.2938	24.405	23.9117	23.6999	23.8835	24.3307	23.795	23.9428	23.8206	21.8166	25.0638	23.3958	23.4902	24.2549	24.8302	22.8183	24.542	23.949	23.7261	23.033	22.0844	23.5384	24.3214	24.3599	23.9799	24.7106	23.1388	23.1577	22.8498	23.171	0.501873	1	0.15568	0.678011	P01033;Q5H9A7;H0Y789;Q5H9B5;Q5H9B4	P01033;Q5H9A7;H0Y789	Metalloproteinase inhibitor 1	TIMP1
NaN	NaN	NaN	NaN	NaN	NaN	17.5279	NaN	NaN	17.8615	NaN	NaN	NaN	NaN	NaN	NaN	NaN	NaN	NaN	NaN	NaN	NaN	NaN	NaN	NaN	15.9038	19.543	NaN	19.4528	NaN	NaN	NaN	NaN	NaN	NaN	NaN	20.136	NaN	NaN	NaN	33.786	0.503458	1	-1.06418	-0.734356	A0A0C4DGQ5;K7ELJ7;P04632;K7EKD8;K7EM73;K7EMQ1;K7ES78	A0A0C4DGQ5;K7ELJ7;P04632;K7EKD8;K7EM73;K7EMQ1;K7ES78	Calpain small subunit 1	CAPNS1
30.7674	30.175	28.7254	28.6872	28.0953	29.2633	29.337	30.1104	30.7634	27.9032	28.02	28.6579	30.0895	31.4406	28.9671	29.0397	29.0345	28.7764	29.0551	28.4863	31.0856	27.8275	29.6587	29.5659	31.9169	28.2937	29.6064	29.5563	29.4475	29.7485	27.8801	28.1171	28.5969	27.7909	29.2697	28.0439	29.3756	28.4793	29.817	29.7507	71.491	0.507322	1	0.220677	0.669345	Q13421-2;Q13421-3;Q13421-4;Q13421;H3BUX1;H3BMA1;H3BR90;H3BV92	Q13421-2;Q13421-3;Q13421-4;Q13421;H3BUX1;H3BMA1;H3BR90	Mesothelin;Megakaryocyte-potentiating factor;Mesothelin, cleaved form	MSLN
36.5465	36.6014	37.4816	37.271	35.9591	37.3874	36.4409	36.6004	37.1743	36.16	37.363	37.0864	36.1175	36.1115	36.6091	36.9883	36.963	36.7671	36.8868	37.2859	36.5184	37.2426	36.1335	36.6873	36.3671	37.1344	36.236	37.0029	36.5253	36.5149	37.1755	37.4999	37.4498	36.7675	37.2589	37.2539	36.3472	37.301	36.6242	36.6283	78.181	0.508538	1	-0.0959802	-0.667419	P02788;E7EQB2;E7ER44;P02788-2;C9JCF5	P02788;E7EQB2;E7ER44;P02788-2	Lactotransferrin;Kaliocin-1;Lactoferroxin-A;Lactoferroxin-B;Lactoferroxin-C	LTF
22.5644	NaN	24.0429	24.6463	21.2922	24.4428	22.3302	22.2534	23.9549	22.9585	23.7945	23.9156	22.2737	23.2065	NaN	23.2526	NaN	24.2963	23.9875	22.776	21.522	23.3012	23.6031	22.8439	23.8917	22.7826	23.0645	22.3194	21.6422	24.3043	22.6999	22.2445	24.3506	24.08	24.5455	23.7093	23.0005	24.5839	24.5754	24.4473	34.926	0.528986	1	-0.206961	-0.635888	A0A087WZM2;O00584;D6RHI9;D6REQ6;H0YAE9;A0A087WWI1;O00584-2;J3QQ64	A0A087WZM2;O00584;D6RHI9;D6REQ6	Ribonuclease T2	RNASET2
21.4357	NaN	21.1721	NaN	NaN	NaN	NaN	NaN	NaN	22.1028	NaN	NaN	21.0776	21.3248	NaN	NaN	NaN	21.1163	20.8558	NaN	NaN	NaN	NaN	NaN	21.7002	NaN	NaN	NaN	NaN	NaN	NaN	NaN	NaN	NaN	21.0824	NaN	NaN	NaN	21.575	NaN	12.618	0.534086	1	0.156646	0.64971	P04430	P04430	Ig kappa chain V-I region BAN
24.5192	23.753	25.9493	25.2267	22.4406	25.7721	23.6225	24.9519	25.4275	24.1178	26.5712	25.3307	24.5084	25.0746	23.586	24.4207	24.4031	24.7843	25.2286	24.8871	23.7056	23.4573	24.6872	24.0896	25.6581	24.5189	23.8203	25.0304	22.8441	24.7121	24.6188	23.9592	25.6955	25.4053	24.4199	23.6933	23.4962	25.3234	24.5583	25.1679	16.84	0.537326	1	0.175416	0.622508	P34096	P34096	Ribonuclease 4	RNASE4
32.5871	32.0096	32.9396	32.4941	30.7508	33.1719	31.6501	32.2076	32.5937	30.22	32.4873	32.2478	31.556	30.2846	32.4949	32.946	32.6455	32.672	31.4433	31.6348	32.3306	32.1374	31.5401	32.5063	32.208	32.9679	31.3328	31.8178	31.1577	32.3281	32.0091	33.2342	33.5498	31.1014	32.7453	32.9723	31.449	33.0184	32.4494	32.7468	27.216	0.539108	1	-0.157029	-0.619771	Q99935	Q99935	Proline-rich protein 1;Opiorphin	PROL1
NaN	NaN	21.2624	NaN	20.6715	NaN	NaN	NaN	NaN	21.1518	20.59	21.3523	20.4588	21.9721	NaN	NaN	22.2709	NaN	20.7009	21.0523	20.9479	NaN	21.2905	21.2861	21.2904	NaN	20.821	20.9433	21.2054	21.6637	NaN	NaN	NaN	21.8631	21.977	NaN	22.1699	21.0148	21.4174	22.0361	28.058	0.550198	1	-0.138746	-0.606796	A0A3B3IRL2;O75629	A0A3B3IRL2;O75629	Protein CREG1	CREG1
NaN	NaN	NaN	NaN	22.1591	NaN	18.0203	NaN	NaN	NaN	NaN	NaN	NaN	NaN	NaN	NaN	NaN	NaN	NaN	NaN	18.1003	NaN	NaN	NaN	NaN	NaN	18.2802	NaN	21.6095	NaN	NaN	NaN	NaN	NaN	NaN	NaN	NaN	NaN	18.4488	19.1049	94.972	0.552337	1	0.980993	0.636678	P02671;P02671-2;A0A087WUA0	P02671;P02671-2	Fibrinogen alpha chain;Fibrinopeptide A;Fibrinogen alpha chain	FGA
NaN	23.1069	21.7816	NaN	22.8904	22.5164	22.9794	NaN	NaN	22.87	NaN	21.8912	21.707	22.9702	NaN	NaN	NaN	NaN	NaN	NaN	NaN	NaN	NaN	NaN	NaN	NaN	23.6072	NaN	23.86	22.6623	NaN	NaN	NaN	NaN	NaN	NaN	23.3015	20.6429	NaN	NaN	50.14	0.564686	1	-0.29107	-0.592235	P68104;Q5VTE0;A0A087WVQ9;P68104-2;A0A2U3TZH3;Q05639;A0A087WV01;Q5JR01;A6PW80	P68104;Q5VTE0;A0A087WVQ9;P68104-2	Elongation factor 1-alpha 1;Putative elongation factor 1-alpha-like 3	EEF1A1;EEF1A1P5
28.1697	27.4953	27.9317	26.7758	27.173	26.6831	NaN	24.7774	26.1874	28.2695	24.2397	25.4937	25.317	22.4262	NaN	NaN	24.6907	NaN	23.5157	NaN	26.3221	NaN	NaN	NaN	24.8528	25.5446	24.879	25.662	30.82	29.0947	NaN	23.8056	NaN	24.7523	24.946	27.9694	26.8658	23.9067	24.2939	24.1695	10.201	0.566417	1	0.403932	0.580204	P59665;P59666	P59665;P59666	Neutrophil defensin 1;HP 1-56;Neutrophil defensin 2;Neutrophil defensin 3;HP 3-56;Neutrophil defensin 2	DEFA1;DEFA3
24.0377	24.5032	25.5636	25.0994	NaN	25.5603	23.2145	24.7312	23.9344	24.2688	24.889	24.9762	23.716	24.0847	24.7946	26.2194	24.1798	24.2978	24.4349	25.2922	25.7462	25.1517	24.5588	24.9402	25.4716	23.8473	23.8964	25.3877	23.2308	24.6067	25.2386	25.7783	26.0466	23.3426	25.1702	25.464	23.7944	25.1353	24.3423	24.2457	16.55	0.569378	1	-0.146617	-0.574095	P03950	P03950	Angiogenin	ANG
24.8475	24.5854	23.9751	NaN	NaN	24.0916	25.9926	NaN	NaN	25.8747	25.538	23.1904	25.6716	25.1727	25.0035	NaN	NaN	24.3671	NaN	NaN	25.2003	NaN	24.6366	23.2852	24.2758	NaN	24.4996	NaN	NaN	NaN	NaN	NaN	NaN	26.4263	24.6603	NaN	24.9999	25.1065	23.8285	25.1818	13.085	0.57469	1	0.198268	0.570053	P23083	P23083	Ig heavy chain V-I region V35
32.4082	32.06	32.8684	33.134	32.0135	32.5251	31.4394	31.5797	31.6421	31.5174	31.0264	32.5871	32.5841	33.4233	34.4799	34.2378	32.0228	33.9249	32.8906	32.4912	32.2433	31.9868	32.9043	32.782	32.7615	32.1779	32.6413	31.463	31.9842	32.4239	31.4807	32.0165	33.4114	33.13	32.7235	33.0766	32.8501	32.2717	32.8302	32.9237	16.214	0.576332	1	-0.138061	-0.563609	P01036	P01036	Cystatin-S	CST4
20.0317	21.6247	20.4528	NaN	23.2471	19.6966	20.3922	NaN	NaN	20.6095	NaN	NaN	NaN	21.151	NaN	NaN	NaN	21.0703	20.2322	NaN	20.7481	NaN	NaN	NaN	NaN	NaN	21.3171	21.1458	23.0949	20.1613	23.1536	23.0505	NaN	NaN	19.8684	NaN	21.9292	19.9422	19.9446	NaN	26.707	0.57998	1	-0.303776	-0.563059	B7Z6Z4;G3V1V0;G8JLA2;J3KND3;P60660;P60660-2;F8W1R7;F8VPF3;P14649;F8W1I5;F8W180;G3V1Y7;F8VZU9	B7Z6Z4;G3V1V0;G8JLA2;J3KND3;P60660;P60660-2;F8W1R7;F8VPF3;P14649;F8W1I5	Myosin light polypeptide 6;Myosin light chain 6B	MYL6;MYL6B
NaN	NaN	NaN	NaN	22.5312	NaN	20.994	NaN	NaN	20.4793	NaN	NaN	21.1486	21.1631	NaN	NaN	NaN	NaN	NaN	NaN	NaN	NaN	NaN	NaN	NaN	NaN	21.8691	NaN	21.1504	20.5822	NaN	NaN	NaN	NaN	NaN	NaN	22.7267	NaN	NaN	NaN	22.086	0.587534	1	-0.318893	-0.568387	P30044;P30044-3;P30044-2;P30044-4	P30044;P30044-3;P30044-2;P30044-4	Peroxiredoxin-5, mitochondrial	PRDX5
27.8509	26.9148	26.6816	26.3379	26.937	27.2473	28.1308	28.542	27.6162	27.9512	26.5451	27.7354	27.3135	29.0245	24.8325	24.6533	26.7191	27.0624	26.906	26.2619	27.2341	26.2175	26.2437	25.9172	28.1091	27.6855	27.7416	27.7012	27.0705	27.1608	26.4128	25.8225	25.8338	27.862	27.3926	26.5965	28.1188	27.0358	27.0677	26.636	22.788	0.593705	1	0.159166	0.538013	X6R8F3;P80188;P80188-2	X6R8F3;P80188;P80188-2	Neutrophil gelatinase-associated lipocalin	LCN2
22.3558	NaN	20.3795	NaN	23.5046	21.7434	24.016	25.2201	NaN	23.0474	21.127	22.3601	23.6474	23.8786	22.3337	NaN	NaN	NaN	22.1391	NaN	NaN	NaN	NaN	22.2983	22.6396	NaN	23.7393	22.2458	24.3651	21.0108	NaN	NaN	21.3874	22.8054	NaN	NaN	22.9576	21.2681	22.8934	23.4756	46.708	0.607067	1	0.245312	0.521409	A0A024R6I7;P01009;A0A0G2JRN3;P01009-2;P01009-3;G3V544;A0A0B4J278;G3V387;G3V2B9;G3V5R8	A0A024R6I7;P01009;A0A0G2JRN3;P01009-2;P01009-3	Alpha-1-antitrypsin;Short peptide from AAT	SERPINA1
NaN	NaN	23.0485	NaN	22.3757	NaN	21.9564	NaN	NaN	22.0307	NaN	21.3708	21.763	21.2681	NaN	NaN	NaN	NaN	NaN	NaN	21.9692	NaN	NaN	NaN	NaN	NaN	NaN	NaN	21.4302	21.5087	22.0356	NaN	NaN	NaN	NaN	NaN	22.1449	NaN	NaN	NaN	22.728	0.616865	1	0.155603	0.516305	E9PK25;P23528;E9PP50;G3V1A4;E9PQB7;E9PS23;E9PLJ3;Q9Y281;Q9Y281-3	E9PK25;P23528;E9PP50;G3V1A4;E9PQB7;E9PS23;E9PLJ3	Cofilin-1	CFL1
27.6993	27.9287	29.7441	28.8664	26.2651	28.1177	28.584	28.0869	28.3352	27.4281	28.3504	29.1845	28.4948	29.2205	28.1183	28.08	28.7579	29.6557	27.871	27.4882	27.816	28.0816	27.7423	27.6253	28.839	28.5721	25.7338	28.4377	28.157	28.2884	28.2058	28.2226	29.0377	28.75	28.9126	28.4695	28.0262	28.0209	27.9472	28.4353	48.206	0.620443	1	0.121016	0.499305	P20061	P20061	Transcobalamin-1	TCN1
NaN	22.4419	NaN	NaN	NaN	NaN	21.8638	NaN	NaN	20.9554	NaN	NaN	20.3606	20.3858	NaN	NaN	NaN	NaN	NaN	NaN	NaN	NaN	NaN	NaN	NaN	NaN	21.012	NaN	22.3974	NaN	NaN	NaN	NaN	NaN	NaN	NaN	NaN	NaN	21.1851	NaN	7.8553	0.62242	1	-0.32998	-0.518878	P22531;P35325;P35326;Q9BYE4;P22532	P22531;P35325;P35326;Q9BYE4;P22532	Small proline-rich protein 2E;Small proline-rich protein 2B;Small proline-rich protein 2A;Small proline-rich protein 2G;Small proline-rich protein 2D	SPRR2E;SPRR2B;SPRR2A;SPRR2G;SPRR2D
NaN	NaN	NaN	NaN	NaN	NaN	17.6559	NaN	NaN	19.0126	NaN	NaN	17.9121	18.464	NaN	NaN	NaN	NaN	NaN	NaN	NaN	NaN	NaN	NaN	16.7932	NaN	17.8503	NaN	19.587	NaN	NaN	NaN	NaN	NaN	NaN	NaN	20.7128	NaN	NaN	NaN	20.838	0.626474	1	-0.474659	-0.512713	P17900	P17900	Ganglioside GM2 activator;Ganglioside GM2 activator isoform short	GM2A
24.3084	24.4153	22.5724	22.0376	NaN	NaN	25.0133	24.7575	NaN	25.1045	NaN	NaN	23.8148	NaN	NaN	NaN	NaN	NaN	23.6802	23.5703	23.6256	24.4158	NaN	NaN	27.2147	23.3512	24.6802	NaN	22.6785	22.3617	NaN	NaN	NaN	25.8286	22.6941	22.5719	21.9497	22.8802	24.2399	23.9461	13.312	0.631005	1	0.272436	0.487101	A0A0C4DH43;A0A0J9YVU5;P01814	A0A0C4DH43;A0A0J9YVU5;P01814	Ig heavy chain V-II region OU
18.7592	21.8985	NaN	19.2615	NaN	NaN	NaN	NaN	18.8499	NaN	19.7926	NaN	19.4863	NaN	NaN	NaN	NaN	NaN	18.6162	20.5775	NaN	19.3953	NaN	20.9391	19.2225	19.8706	20.6268	19.6952	21.2173	NaN	NaN	NaN	NaN	NaN	NaN	NaN	18.8095	NaN	19.7882	20.0387	81.744	0.638201	1	-0.225067	-0.479314	P14923;C9JKY1;C9JK18;C9J826;C9JTX4	P14923;C9JKY1;C9JK18;C9J826;C9JTX4	Junction plakoglobin	JUP
23.6813	25.3189	22.4173	NaN	25.1286	23.2778	NaN	NaN	NaN	24.4773	22.9527	23.6927	24.3753	22.6106	NaN	NaN	23.9732	24.884	21.1132	NaN	NaN	NaN	NaN	NaN	22.2548	NaN	23.5658	23.5256	26.5866	23.6783	NaN	NaN	22.1025	23.8116	23.7496	23.5921	24.3602	23.3054	NaN	NaN	11.367	0.639119	1	0.230406	0.475498	P62805	P62805	Histone H4	HIST1H4A
22.2386	22.6209	23.2881	24.1549	21.5303	24.2458	20.86	21.1911	24.2129	22.7072	23.3855	23.811	21.8531	22.494	NaN	NaN	22.0902	23.7213	23.0794	22.2272	22.0771	22.8908	21.5844	22.9703	22.6888	22.5681	24.0481	21.9052	NaN	23.5087	22.9911	22.662	24.0105	22.1643	23.2218	21.5173	NaN	23.4686	22.7657	23.8972	36.968	0.647774	1	-0.143365	-0.460944	Q5JXA9;Q5JXA9-3	Q5JXA9;Q5JXA9-3	Signal-regulatory protein beta-2	SIRPB2
27.8964	30.2873	25.8888	26.576	30.7913	29.1294	26.3049	25.0024	26.2853	28.5009	27.4432	28.2615	28.9046	27.4654	26.0215	27.9058	27.5538	29.2557	25.38	27.3973	26.5389	27.6378	27.5549	27.6616	27.3667	28.2085	28.9825	27.673	29.5607	27.4607	25.8878	25.714	25.1868	27.7461	27.5969	26.3004	26.7681	29.7956	28.4116	27.42	60.044	0.652229	1	0.203143	0.454255	CON__P02538;P02538;CON__P04259;CON__P48668;P48668;CON__O95678;O95678;CON__Q8VED5;Q8IWY7	CON__P02538;P02538;CON__P04259;CON__P48668;P48668	Keratin, type II cytoskeletal 6A;Keratin, type II cytoskeletal 6C	KRT6A;KRT6C
21.4251	NaN	NaN	NaN	23.9085	21.1183	22.9392	NaN	NaN	22.3322	22.4531	21.7651	22.8554	22.8317	NaN	NaN	NaN	NaN	21.7493	NaN	NaN	NaN	NaN	23.8312	NaN	NaN	22.8414	22.5117	23.3113	22.2764	21.679	22.7755	NaN	NaN	22.2681	NaN	23.54	NaN	21.4777	NaN	28.036	0.656356	1	-0.166054	-0.452442	E7EX29;P63104;B0AZS6;E7ESK7;P63104-2;H0YB80;B7Z2E6;E7EVZ2;E9PD24;E5RIR4;E5RGE1;P61981;P31946;Q04917;P31946-2;K7EM20	E7EX29;P63104;B0AZS6;E7ESK7	14-3-3 protein zeta/delta	YWHAZ
28.2693	27.5343	24.4644	25.1799	27.8029	25.4262	28.3655	26.2935	26.0616	29.3681	26.774	27.4305	28.0666	29.4809	26.8241	25.1289	26.9987	27.431	28.8029	27.5889	28.1805	26.0096	28.406	26.7568	28.9748	26.8592	29.0855	26.3813	26.8248	27.1892	26.2411	NaN	25.3511	27.9687	26.4692	25.8621	27.9956	26.0433	27.5412	26.6409	13.31	0.657888	1	-0.181653	-0.44643	A0A087WW87;P01614;A0A075B6P5;P01615;A0A087X0Q4;A0A075B6S6;A0A0A0MRZ7	A0A087WW87;P01614;A0A075B6P5;P01615;A0A087X0Q4;A0A075B6S6;A0A0A0MRZ7	Ig kappa chain V-II region Cum;Ig kappa chain V-II region FR
NaN	23.2334	25.3526	NaN	24.3296	27.2177	NaN	NaN	NaN	23.4072	NaN	23.9668	23.8429	22.9234	NaN	NaN	NaN	NaN	23.2836	NaN	NaN	NaN	NaN	NaN	NaN	NaN	NaN	NaN	25.0243	24.4383	NaN	NaN	24.428	NaN	NaN	NaN	23.8218	22.9862	NaN	NaN	15.054	0.660857	1	0.287155	0.449821	P07737;I3L3D5;K7EJ44	P07737;I3L3D5;K7EJ44	Profilin-1	PFN1
25.4907	25.9312	26.615	26.5258	22.7414	25.0817	24.6285	24.6247	25.0887	21.8233	25.0124	27.574	23.486	NaN	26.2791	27.4285	26.2025	26.7199	25.3428	24.9371	23.5806	26.1884	24.5863	26.2786	27.0606	25.6249	23.1688	24.9271	23.5863	24.5929	24.2196	24.677	27.8247	24.3632	25.6409	25.1392	23.0682	25.325	24.9063	25.2458	57.767	0.663533	1	0.196197	0.438556	P04745;P19961;P04746;P19961-2;Q5T085;P04746-2;CON__Q3MHH8;H7BZQ8;Q5T084;C9J2Z5;C9JWK7	P04745;P19961;P04746;P19961-2;Q5T085	Alpha-amylase 1;Alpha-amylase 2B;Pancreatic alpha-amylase	AMY1A;AMY2B;AMY2A;AMY1B
NaN	NaN	NaN	NaN	18.8683	NaN	NaN	NaN	NaN	18.8471	NaN	NaN	19.1278	NaN	NaN	NaN	NaN	NaN	NaN	NaN	NaN	NaN	NaN	NaN	17.5085	NaN	18.4117	NaN	19.924	NaN	NaN	NaN	NaN	NaN	NaN	NaN	NaN	NaN	NaN	NaN	54.253	0.663632	1	0.333022	0.468784	P04217;M0R009	P04217;M0R009	Alpha-1B-glycoprotein	A1BG
25.8938	25.0667	22.3868	22.5751	24.919	23.1399	26.155	25.3377	23.8293	27.2205	23.7502	23.4055	25.018	25.9781	25.7667	23.04	23.6513	23.6799	24.9509	25.4788	24.643	24.1911	25.8881	23.112	26.8229	24.0561	25.6395	24.7066	24.8248	23.8587	23.5348	23.579	21.7477	25.2274	23.5071	23.7191	25.6398	23.619	24.5729	23.3377	12.874	0.666396	1	0.174807	0.434482	A0A075B7B8	A0A075B7B8
NaN	NaN	NaN	21.8181	NaN	NaN	21.7962	NaN	NaN	NaN	NaN	22.3786	21.5904	23.5156	NaN	NaN	NaN	NaN	22.0113	NaN	NaN	NaN	NaN	NaN	22.5091	NaN	NaN	22.9887	NaN	22.1909	NaN	NaN	21.3407	NaN	NaN	NaN	NaN	21.395	24.0175	23.028	39.158	0.668788	1	-0.215382	-0.43953	Q8TAX7;D6RHX1	Q8TAX7;D6RHX1	Mucin-7	MUC7
NaN	NaN	22.3113	NaN	NaN	NaN	NaN	NaN	NaN	22.0995	NaN	21.8178	NaN	NaN	NaN	NaN	NaN	NaN	NaN	NaN	NaN	NaN	NaN	NaN	NaN	NaN	NaN	NaN	22.536	21.7656	NaN	NaN	NaN	NaN	NaN	NaN	21.4383	NaN	NaN	NaN	27.807	0.670509	1	0.162889	0.458332	P24158;U3KPS2	P24158;U3KPS2	Myeloblastin	PRTN3
29.2836	29.844	30.6485	30.6105	29.1381	29.8692	29.633	29.7116	30.2443	29.8768	30.7586	30.5677	29.464	28.3934	29.6761	30.2126	31.711	30.0751	29.9764	30.515	30.0447	30.853	29.6278	30.4956	28.3341	30.6423	28.4852	30.0165	30.1389	30.34	31.4161	31.3735	29.5836	28.4015	30.9719	29.4247	29.6847	30.648	30.3933	30.5338	468.83	0.682063	1	-0.106899	-0.412814	P98160;A0A0U1RQT3;H0Y5A9;A0A3B3IT11;H7BYA5	P98160	Basement membrane-specific heparan sulfate proteoglycan core protein;Endorepellin;LG3 peptide	HSPG2
25.2204	26.1987	NaN	24.8167	26.0897	24.9471	26.5314	25.7687	24.4447	27.1335	26.9908	26.377	26.8423	27.5433	25.1379	24.5075	24.4906	25.0834	27.3106	24.5232	26.7637	25.149	27.5641	24.6264	27.6796	25.112	27.0252	26.0317	25.8868	25.0394	24.4018	NaN	24.218	25.8561	25.0569	24.8124	26.4943	25.4981	25.1264	25.5647	12.557	0.683112	1	0.141201	0.411546	P01619;A0A0C4DH25	P01619;A0A0C4DH25	Ig kappa chain V-III region B6
29.1684	28.6952	27.9072	27.8767	27.6187	27.1147	28.0041	28.7674	28.3181	28.2622	27.6782	28.5979	28.9164	29.9246	26.2965	24.9232	27.5393	27.4299	28.4807	27.8598	27.8283	28.2648	25.6893	26.8522	27.5039	28.0171	29.3589	24.7797	28.2989	28.6986	28.128	27.4425	28.9255	28.39	27.2508	29.3019	28.6694	27.2456	27.8599	27.9744	187.15	0.691434	1	0.140022	0.399949	P01024;M0QYC8;M0QXZ3;M0R0Q9	P01024	Complement C3;Complement C3 beta chain;Complement C3 alpha chain;C3a anaphylatoxin;Complement C3b alpha chain;Complement C3c alpha chain fragment 1;Complement C3dg fragment;Complement C3g fragment;Complement C3d fragment;Complement C3f fragment;Complement C3c alpha chain fragment 2	C3
20.3403	NaN	NaN	NaN	NaN	20.3826	NaN	20.3055	20.967	NaN	NaN	NaN	NaN	22.7509	NaN	NaN	NaN	NaN	NaN	NaN	20.4626	NaN	NaN	NaN	20.7767	NaN	NaN	NaN	NaN	NaN	NaN	NaN	NaN	NaN	NaN	NaN	NaN	NaN	NaN	NaN	13.546	0.692025	1	0.329593	0.419851	E9PQD6;P0DJI8	E9PQD6;P0DJI8	Serum amyloid A protein	SAA1
29.1806	28.9088	25.8423	24.8332	28.5263	26.9619	29.9463	29.1746	28.4261	32.0688	28.361	27.8366	28.7915	30.7054	29.0671	27.7922	28.7806	27.9273	30.0661	29.8232	28.2383	28.7878	30.7928	29.142	29.0107	28.169	31.2058	27.2717	29.8883	26.8304	28.1432	27.8738	27.3842	28.3631	28.6138	27.5159	30.0293	27.9317	29.0805	28.4347	49.439	0.693874	1	-0.177038	-0.396609	P01871;A0A1B0GUU9;P01871-2	P01871;A0A1B0GUU9;P01871-2	Ig mu chain C region	IGHM
24.62	27.0867	NaN	23.2809	27.1813	26.021	24.8429	23.623	22.8908	25.1003	24.4593	24.0409	24.3744	23.1132	24.4878	NaN	24.3141	24.7776	23.3869	23.9119	23.8806	24.7634	25.5718	26.4173	24.5477	24.9646	25.348	24.3914	27.3353	25.8314	24.0363	NaN	NaN	24.6469	23.8663	23.5057	24.4435	25.8132	24.978	23.9759	51.621	0.693908	1	-0.15155	-0.396919	CON__P02533;P02533;CON__Q6IFX2;CON__Q04695;Q04695;CON__Q9QWL7;F5GWP8;CON__Q61782;K7EPJ9;A0A3B3IS58;K7ESE1	CON__P02533;P02533	Keratin, type I cytoskeletal 14	KRT14
NaN	NaN	NaN	NaN	NaN	NaN	NaN	NaN	NaN	NaN	21.4965	21.531	NaN	NaN	NaN	NaN	NaN	20.2505	21.7275	22.2971	NaN	NaN	21.5738	21.8137	19.4286	21.374	NaN	21.0285	21.3505	NaN	21.1111	NaN	NaN	NaN	NaN	NaN	NaN	21.897	NaN	21.5793	252.23	0.696122	1	0.227803	0.400089	A0A0A0MRJ7;P12259	A0A0A0MRJ7;P12259	Coagulation factor V;Coagulation factor V heavy chain;Coagulation factor V light chain	F5
24.6164	24.0835	23.2045	22.8068	24.4105	24.5756	23.9033	24.055	23.358	23.0365	24.3886	24.1401	23.933	23.5905	24.4625	24.5747	24.7437	24.5189	22.6956	23.6827	23.4342	24.2174	23.548	24.1193	23.6651	24.0336	22.6192	23.3898	24.0038	22.8404	25.0783	25.0824	24.5985	23.711	24.3257	25.4204	24.6537	23.5593	22.6442	23.979	57.579	0.701836	1	0.0878897	0.385745	Q13217;X6R9L0	Q13217;X6R9L0	DnaJ homolog subfamily C member 3	DNAJC3
26.1082	25.3576	25.0526	NaN	25.2513	24.5106	26.2437	25.7456	25.6251	28.5385	26.2394	24.9063	26.5212	27.8554	27.7227	NaN	NaN	26.6901	27.5448	27.3939	26.2266	25.5821	28.8504	25.3969	27.6174	NaN	28.9001	26.3999	26.0518	26.77	25.3709	23.5318	24.551	27.8013	26.5985	NaN	25.1198	26.9461	24.1232	24.8182	12.965	0.703994	1	-0.179405	-0.383247	A0A0J9YY99	A0A0J9YY99
NaN	NaN	NaN	20.7056	NaN	NaN	NaN	NaN	NaN	NaN	NaN	21.1778	NaN	22.7513	NaN	NaN	NaN	20.7047	NaN	NaN	NaN	NaN	NaN	NaN	21.8084	NaN	NaN	NaN	NaN	20.7841	NaN	NaN	NaN	NaN	NaN	NaN	NaN	23.8349	21.2744	22.8111	41.773	0.711339	1	-0.324744	-0.385465	Q8NES3;Q8NES3-3	Q8NES3;Q8NES3-3	Beta-1,3-N-acetylglucosaminyltransferase lunatic fringe	LFNG
18.3789	20.2299	NaN	NaN	NaN	NaN	NaN	NaN	NaN	19.7111	NaN	NaN	NaN	NaN	NaN	NaN	NaN	NaN	NaN	NaN	NaN	NaN	NaN	NaN	NaN	NaN	NaN	NaN	NaN	NaN	NaN	NaN	NaN	NaN	NaN	20.8781	NaN	NaN	NaN	18.8454	44.588	0.712113	1	-0.421763	-0.405777	A0A140T9B3;A2BF26;A0A0G2JH50;A0A140T9J9;A0A140T9M0;Q95604;A0A0G2JIF0;A0A140T962;A0A140T9U0;P04222;P30499;P30501;P30504;P30505;P30508;P30510;Q07000;Q29865;Q29963;Q9TNN7;P10319;P18464;P30490;P30491;P30498;P30685;A0A140T9W2;A0A1W2PR11;A0A1W2PNZ7;A0A1W2PRX1;A0A1W2PS56	A0A140T9B3;A2BF26;A0A0G2JH50;A0A140T9J9;A0A140T9M0;Q95604;A0A0G2JIF0;A0A140T962;A0A140T9U0;P04222;P30499;P30501;P30504;P30505;P30508;P30510;Q07000;Q29865;Q29963;Q9TNN7;P10319;P18464;P30490;P30491;P30498;P30685;A0A140T9W2;A0A1W2PR11;A0A1W2PNZ7;A0A1W2PRX1;A0A1W2PS56	HLA class I histocompatibility antigen, Cw-17 alpha chain;HLA class I histocompatibility antigen, Cw-3 alpha chain;HLA class I histocompatibility antigen, Cw-1 alpha chain;HLA class I histocompatibility antigen, Cw-2 alpha chain;HLA class I histocompatibility antigen, Cw-4 alpha chain;HLA class I histocompatibility antigen, Cw-8 alpha chain;HLA class I histocompatibility antigen, Cw-12 alpha chai…	HLA-C;HLA-B
22.3381	22.0637	NaN	NaN	23.513	21.9879	23.2933	22.3796	NaN	24.6091	NaN	NaN	21.2046	21.816	NaN	NaN	NaN	NaN	22.0657	22.7263	22.8961	NaN	22.6941	NaN	23.4685	NaN	23.0704	NaN	NaN	22.3006	NaN	NaN	NaN	22.5947	NaN	NaN	23.5644	22.8554	22.1737	22.0688	12.441	0.712499	1	-0.128181	-0.374063	A0A075B6K4;P01717;P01715	A0A075B6K4;P01717	Ig lambda chain V-IV region Hil
22.0571	22.0883	23.3635	NaN	22.6171	23.3727	NaN	NaN	23.0276	22.5235	22.5691	22.626	NaN	21.5226	NaN	NaN	22.0403	22.1351	22.0643	NaN	NaN	NaN	23.2393	NaN	NaN	21.7675	22.2321	23.6555	NaN	22.8711	21.6574	NaN	NaN	22.7979	23.381	NaN	22.0262	22.9917	23.0104	22.8221	38.89	0.716705	1	-0.090009	-0.367366	Q15293;Q15293-2;E9PP27	Q15293;Q15293-2	Reticulocalbin-1	RCN1
NaN	21.2618	NaN	NaN	20.2529	20.6552	21.4691	NaN	NaN	21.1553	NaN	18.8236	20.1713	NaN	NaN	NaN	NaN	NaN	NaN	NaN	NaN	NaN	NaN	NaN	18.4581	NaN	NaN	20.3993	23.4839	21.3294	NaN	NaN	NaN	19.9843	NaN	21.2942	22.1025	NaN	19.8671	20.0489	60.54	0.718576	1	-0.232857	-0.367728	Q6UWP8	Q6UWP8	Suprabasin	SBSN
26.711	26.0221	26.7897	26.5841	26.2596	26.3735	26.5736	26.3456	26.1991	26.3291	26.4927	26.4423	27.2602	27.5752	26.651	25.6383	26.9149	27.6193	27.3742	26.8912	25.3036	25.9738	26.6453	25.8148	27.922	26.5414	26.7247	26.4363	26.5053	26.4311	26.5255	26.7252	26.9687	25.4257	26.6429	26.3058	26.5589	26.3508	25.5249	25.6474	85.696	0.721498	1	0.06681	0.359113	P06396;A0A0A0MT01;A0A0A0MS51;P06396-3;P06396-4;P06396-2	P06396;A0A0A0MT01;A0A0A0MS51;P06396-3;P06396-4;P06396-2	Gelsolin	GSN
23.5372	22.9623	23.2262	NaN	22.5333	22.2317	23.2664	NaN	NaN	24.7828	23.4371	23.4215	22.1113	24.1041	NaN	NaN	NaN	22.671	24.6664	NaN	22.8344	NaN	NaN	NaN	25.5225	NaN	23.7033	21.9651	23.208	23.4406	NaN	NaN	21.8923	23.4911	NaN	NaN	NaN	22.5509	22.1781	22.1341	12.674	0.723202	1	0.140855	0.35875	A0A0C4DH38	A0A0C4DH38
23.7139	22.1159	25.1195	24.058	21.6651	25.2078	24.8439	23.5285	25.4316	23.355	24.2405	24.315	23.497	24.2761	23.8577	24.8927	23.3452	25.4809	23.8381	22.7444	23.1885	23.639	23.7691	22.865	23.8035	23.7267	22.7842	23.1764	22.4402	24.6677	23.7217	23.7439	25.3808	24.3045	24.408	24.0656	24.3045	23.6298	23.9519	25.2618	25.57	0.725427	1	0.103376	0.353824	P22352;A0A087X1J7;H0YBE4	P22352;A0A087X1J7	Glutathione peroxidase 3	GPX3
22.7506	22.7008	NaN	22.0283	23.8084	21.6586	23.7153	24.7655	NaN	24.4627	NaN	NaN	22.6305	22.6683	NaN	NaN	NaN	NaN	23.0528	NaN	NaN	NaN	NaN	NaN	22.2763	NaN	22.8357	23.1257	23.8998	22.3999	NaN	NaN	NaN	NaN	NaN	NaN	23.0438	NaN	23.54	22.6947	49.021	0.728741	1	0.133505	0.352574	A0A286YES1;P01860	A0A286YES1;P01860	Ig gamma-3 chain C region	IGHG3
31.2437	30.1569	28.5116	27.4746	30.3423	29.4115	31.9458	31.4301	30.6203	31.1581	30.425	30.6629	31.7985	32.5767	32.213	30.7312	29.6152	31.1894	32.0003	30.4375	29.6755	29.4133	31.6964	28.8328	33.116	30.9253	32.1482	29.0424	29.5022	30.7386	29.1673	29.5436	28.4605	32.7289	30.9385	28.4754	30.9864	29.6447	31.0333	30.9481	36.508	0.736722	1	0.144102	0.338671	A0A0G2JMB2	A0A0G2JMB2
NaN	NaN	22.9867	22.2398	NaN	NaN	23.5138	23.1252	23.4092	22.6407	23.2925	21.8553	NaN	21.9197	23.0392	22.6626	NaN	21.9374	21.8275	22.5982	23.287	23.908	23.046	23.1495	23.0797	23.2908	21.4285	23.7321	22.4178	22.1757	23.9778	23.8443	23.5207	22.7898	NaN	23.4028	22.4167	22.6544	NaN	21.8723	51.286	0.746778	1	-0.0846195	-0.325879	Q92743;A0A3B3IU24;H0Y7G9	Q92743	Serine protease HTRA1	HTRA1
27.0418	25.2706	25.3916	24.9321	26.6569	27.0474	26.5233	26.9781	26.1663	29.0828	27.3092	27.7579	28.8356	29.1627	25.1292	24.1358	23.7856	26.7819	28.2091	25.7598	26.0895	25.4084	26.5652	24.3194	28.4615	24.0627	29.3138	27.0091	25.8069	27.1561	24.3614	24.7325	25.8349	27.5991	27.5245	25.0695	27.1396	26.7269	26.5335	26.7437	10.657	0.767753	1	0.141189	0.297437	A0A0B4J2B5;A0A0J9YX35;S4R460	A0A0B4J2B5;A0A0J9YX35;S4R460
NaN	NaN	NaN	NaN	23.5698	NaN	NaN	NaN	NaN	23.2441	NaN	NaN	NaN	21.1763	NaN	NaN	NaN	NaN	NaN	NaN	NaN	NaN	NaN	NaN	23.7892	NaN	NaN	NaN	NaN	NaN	NaN	NaN	NaN	NaN	NaN	NaN	22.2437	NaN	NaN	NaN	12.506	0.774426	1	-0.353013	-0.313512	P01766	P01766	Ig heavy chain V-III region BRO
20.689	19.8073	NaN	NaN	23.4162	NaN	NaN	NaN	NaN	NaN	NaN	NaN	NaN	NaN	NaN	NaN	NaN	NaN	NaN	NaN	NaN	NaN	NaN	NaN	NaN	NaN	21.249	NaN	22.5293	NaN	NaN	NaN	NaN	20.8538	NaN	NaN	21.7844	NaN	NaN	NaN	27.774	0.777368	1	-0.299939	-0.298445	P31947;P31947-2	P31947;P31947-2	14-3-3 protein sigma	SFN
20.9523	NaN	21.5685	21.4421	NaN	21.541	21.9379	NaN	20.5107	20.9826	21.3549	21.888	21.5631	21.3071	20.848	21.777	NaN	22.2303	21.0391	NaN	20.7408	22.2001	21.0495	22.593	22.1172	20.8312	20.4744	22.1549	20.8411	20.8033	21.2275	20.6991	20.6731	20.5376	21.7812	21.092	21.0146	21.8829	20.5409	22.0711	20.925	0.778579	1	0.0597054	0.283481	O60888-2;O60888;O60888-3;C9IZG4;C9IZQ5	O60888-2;O60888;O60888-3;C9IZG4	Protein CutA	CUTA
24.746	NaN	NaN	NaN	23.7473	23.2247	25.9335	NaN	25.8516	25.4937	24.1207	NaN	24.228	22.433	24.0284	23.16	23.7284	23.2456	NaN	25.2255	NaN	NaN	25.4775	23.8785	25.5369	25.0582	24.2125	NaN	24.1933	24.7195	NaN	24.173	22.5103	23.9268	23.2146	24.3494	NaN	NaN	23.3768	22.8006	12.993	0.78474	1	0.105924	0.275987	Q14508;Q14508-3;Q14508-2	Q14508;Q14508-3;Q14508-2	WAP four-disulfide core domain protein 2	WFDC2
23.7519	23.3847	23.6923	25.2084	25.7187	25.1437	24.2392	21.8339	25.3774	23.571	23.0447	24.8587	NaN	25.7844	22.5363	25.5728	26.1392	24.4877	21.8302	24.8269	21.6119	24.8974	27.0055	26.8941	26.2186	27.1994	24.0197	23.5326	25.5405	24.9368	24.4502	22.4351	23.8183	24.2165	23.6286	NaN	NaN	24.4766	23.062	25.3317	65.432	0.788617	1	-0.130117	-0.270169	P35908;CON__P35908;CON__Q5XKE5;Q5XKE5	P35908;CON__P35908	Keratin, type II cytoskeletal 2 epidermal	KRT2
27.6688	27.1344	24.883	25.4864	26.6171	25.8061	28.7105	27.5697	26.0316	29.0331	27.4012	25.4629	27.3482	26.4075	26.1791	24.3041	25.6175	26.8364	27.8619	27.7846	27.8721	22.5938	27.8676	25.9208	28.9342	25.9579	29.1575	27.7337	27.0054	26.7582	26.3611	25.549	24.7392	27.5715	25.3878	26.6364	27.4342	26.1547	25.2013	26.4961	12.839	0.78954	1	-0.119325	-0.268798	A0A0B4J1X5;A0A075B7E8;A0A0J9YVY3	A0A0B4J1X5;A0A075B7E8
27.7674	28.742	26.0562	27.9414	30.3999	28.5294	27.5137	27.4366	27.5253	28.1099	27.1167	27.5787	26.959	26.7637	26.3808	27.7376	26.9583	27.8274	26.2477	27.5908	26.1704	28.2035	30.3795	29.6487	28.0432	28.4879	27.8984	27.8436	29.2191	27.3762	27.5614	27.0187	26.4339	27.4317	26.6119	27.3639	26.565	28.5767	27.0311	27.7123	59.51	0.793427	1	-0.087579	-0.263711	CON__P13645;P13645;CON__Q7Z3Y7;CON__Q148H6;Q7Z3Y7;CON__Q2M2I5;Q2M2I5;CON__Q7Z3Y9;Q7Z3Y9;A0A3B3ITG2	CON__P13645;P13645	Keratin, type I cytoskeletal 10	KRT10
19.2215	18.8652	18.1887	18.6519	19.7854	18.4604	20.386	19.149	18.1686	19.5073	19.7297	20.4355	NaN	19.2029	NaN	NaN	NaN	18.8654	NaN	18.2367	NaN	19.2581	18.8005	NaN	NaN	18.7758	18.9501	19.8866	19.6238	NaN	19.9048	18.4885	NaN	19.6094	NaN	19.7937	NaN	NaN	18.5096	19.3746	61.999	0.804467	1	0.0633057	0.250213	H3BP20;P06865;H3BS10;H3BTD4;H3BU85	H3BP20;P06865;H3BS10;H3BTD4;H3BU85	Beta-hexosaminidase subunit alpha	HEXA
NaN	NaN	NaN	NaN	NaN	NaN	NaN	NaN	NaN	23.5099	NaN	NaN	NaN	20.9163	NaN	NaN	NaN	NaN	NaN	NaN	NaN	NaN	NaN	NaN	22.2957	NaN	22.8674	NaN	NaN	NaN	NaN	NaN	NaN	NaN	NaN	NaN	NaN	NaN	NaN	NaN	12.891	0.807462	1	-0.368483	-0.277482	A0A075B6Q5	A0A075B6Q5
19.5174	21.6775	NaN	21.5658	22.7093	22.6777	21.8935	NaN	NaN	23.4957	NaN	NaN	20.5	NaN	NaN	NaN	21.923	NaN	NaN	21.6616	NaN	NaN	NaN	NaN	18.3864	NaN	NaN	22.298	22.626	NaN	NaN	NaN	NaN	21.0154	NaN	21.5712	24.5353	21.5694	21.3475	21.1546	435.16	0.808191	1	0.156768	0.246574	CON__P20930;P20930	CON__P20930;P20930	Filaggrin	FLG
27.0155	29.6776	25.989	NaN	30.6731	28.957	26.0724	25.095	23.5019	27.7907	26.869	27.636	27.9588	27.382	24.7478	NaN	26.8897	28.2833	25.8834	26.5931	25.9851	27.2589	27.4411	25.7483	27.4989	27.9718	27.8703	27.0184	28.9076	27.4755	26.9356	25.348	26.6641	26.9884	26.619	25.1432	26.3495	28.6959	26.9705	26.7479	49.586	0.814752	1	0.109891	0.236024	CON__P13646-1;P13646;CON__ENSEMBL:ENSP00000377550;P13646-3;K7ERE3;P13646-2;K7EMD9;K7EQH6;K7EMJ2	CON__P13646-1;P13646;CON__ENSEMBL:ENSP00000377550;P13646-3;K7ERE3;P13646-2;K7EMD9	Keratin, type I cytoskeletal 13	KRT13
21.3755	21.7536	NaN	NaN	NaN	NaN	NaN	NaN	NaN	21.6681	NaN	21.3484	21.5398	22.3327	NaN	NaN	NaN	21.29	NaN	NaN	22.1877	21.8875	NaN	NaN	NaN	NaN	NaN	21.7835	NaN	20.9866	NaN	NaN	NaN	22.9135	NaN	NaN	21.6129	NaN	21.9407	21.0131	43.178	0.817621	1	-0.0653521	-0.235328	Q06828;A0A3B3IRN5	Q06828;A0A3B3IRN5	Fibromodulin	FMOD
22.9097	23.5039	22.2752	NaN	26.5918	23.4677	23.9241	22.0416	NaN	22.982	21.3567	22.5432	23.3488	25.8822	NaN	NaN	22.2407	22.0132	23.156	22.0634	NaN	NaN	22.5497	NaN	NaN	NaN	24.1102	22.5364	25.3897	25.0475	NaN	NaN	NaN	23.2693	23.2775	NaN	24.6134	22.9981	21.7684	21.9077	11.728	0.817637	1	0.120005	0.233028	P26447	P26447	Protein S100-A4	S100A4
21.6591	20.1999	NaN	NaN	20.8001	19.5108	24.575	22.2221	21.2742	22.0396	20.9774	20.2614	20.7702	22.9702	21.5093	21	20.2544	19.5928	22.062	20.6103	NaN	20.0091	21.0493	20.8252	24.4236	NaN	23.9862	20.4114	20.1713	21.921	NaN	NaN	NaN	21.4655	NaN	20.1757	22.1135	20.1401	21.363	20.559	43.47	0.81966	1	0.106734	0.229991	A0A087WXB8;Q9Y274;C9J480;C9J0E2;C9JWJ3;C9IZL6;Q9Y274-2;C9JXM2	A0A087WXB8;Q9Y274;C9J480;C9J0E2;C9JWJ3;C9IZL6;Q9Y274-2;C9JXM2	Type 2 lactosamine alpha-2,3-sialyltransferase	ST3GAL6
20.9881	22.0773	21.8767	22.0569	22.5702	21.6543	22.7712	NaN	20.6944	23.2091	NaN	NaN	21.9933	21.6981	NaN	NaN	24.0414	NaN	NaN	NaN	23.8172	NaN	22.7514	NaN	NaN	22.942	21.8514	19.9728	22.126	22.4473	NaN	20.4048	21.7838	NaN	22.7159	NaN	24.5384	21.9064	NaN	21.7443	248.07	0.829592	1	-0.0949805	-0.217688	CON__Q5D862;Q5D862	CON__Q5D862;Q5D862	Filaggrin-2	FLG2
26.085	26.4416	27.9278	27.8328	26.7176	27.2269	27.0201	28.1699	27.2864	26.0135	27.5738	28.1898	26.1757	27.4761	27.6529	27.9311	27.3453	27.5943	26.9254	27.046	27.5125	27.6468	27.4939	28.0801	26.8154	27.9457	27.346	28.0205	26.745	26.6078	27.5899	27.2861	26.5207	26.8961	27.4937	26.29	27.747	27.7273	27.0071	27.1143	54.739	0.83155	1	-0.0413118	-0.214182	P55058;P55058-2;P55058-4;P55058-3	P55058;P55058-2;P55058-4;P55058-3	Phospholipid transfer protein	PLTP
22.1782	22.1168	22.7056	20.7657	NaN	NaN	25.6217	23.5401	23.8313	25.8448	24.0891	23.6426	25.7357	24.9199	25.3587	24.0462	23.2192	23.9204	23.0422	23.0724	24.4255	23.4948	24.1165	22.3247	23.8723	23.2376	25.3254	24.6416	24.314	23.1748	23.5419	24.5022	22.7626	25.5895	25.3408	23.9026	26.5706	24.2054	22.7352	22.2524	12.446	0.835143	1	-0.0878846	-0.209624	P80748;A0A075B6K5	P80748;A0A075B6K5	Ig lambda chain V-III region LOI
22.0832	NaN	24.0825	22.69	21.8504	22.9311	20.5855	22.0293	22.5616	21.5609	22.3249	22.3772	NaN	22.7521	NaN	NaN	NaN	22.7866	22.4063	22.6059	21.6039	21.9785	22.2167	22.3182	22.8922	21.4468	22.1306	21.8284	22.7474	23.4962	21.7089	NaN	22.5398	21.5366	NaN	21.3486	22.3839	NaN	23.5066	24.0558	37.564	0.839499	1	-0.057834	-0.2043	P07711;Q5T8F0	P07711;Q5T8F0	Cathepsin L1;Cathepsin L1 heavy chain;Cathepsin L1 light chain	CTSL1
NaN	NaN	NaN	NaN	23.7348	NaN	NaN	23.7919	NaN	NaN	NaN	NaN	NaN	NaN	NaN	NaN	NaN	NaN	NaN	NaN	NaN	NaN	NaN	NaN	NaN	NaN	NaN	NaN	24.853	NaN	NaN	NaN	NaN	NaN	NaN	NaN	NaN	NaN	NaN	22.0373	163.29	0.842204	1	0.318213	0.225989	P01023;P20742;P20742-2;F8W7L3	P01023	Alpha-2-macroglobulin	A2M
NaN	NaN	NaN	22.8847	NaN	22.7364	NaN	NaN	NaN	NaN	22.6528	21.0628	NaN	21.4717	NaN	NaN	NaN	22.5958	22.7878	21.6136	20.9001	NaN	23.0968	NaN	NaN	20.929	NaN	NaN	NaN	NaN	22.0236	NaN	NaN	NaN	22.616	NaN	NaN	23.428	22.5677	NaN	14.279	0.844151	1	-0.0941479	-0.200553	Q9NRJ3;D6RC73	Q9NRJ3;D6RC73	C-C motif chemokine 28	CCL28
23.1753	NaN	21.3698	NaN	25.5497	NaN	24.6666	25.5398	NaN	24.6039	22.2117	23.8026	25.4291	22.8377	NaN	NaN	23.8598	NaN	22.9891	26.1178	23.828	23.346	NaN	23.9191	23.2876	23.2338	24.29	NaN	25.8976	23.3149	24.5945	25.3043	24.1332	23.185	NaN	NaN	22.0928	NaN	24.2142	24.2809	30.777	0.850519	1	-0.0884147	-0.190343	P02647;F8W696	P02647;F8W696	Apolipoprotein A-I;Truncated apolipoprotein A-I	APOA1
23.3586	23.5354	24.2017	22.7616	21.6477	21.1788	22.2581	NaN	NaN	NaN	22.6294	22.5919	22.6246	23.2461	NaN	NaN	23.0409	22.9466	22.639	22.2147	23.2486	NaN	NaN	NaN	22.4266	22.5711	22.6756	22.3192	23.6787	22.2356	24.8257	24.0106	NaN	21.2985	22.8649	23.0624	23.8361	22.0388	22.2278	22.3312	69.371	0.852211	1	-0.0570096	-0.187968	E7EQR4;P15311;P35241-5;A0A2R8Y5S7;P35241;P26038;A0A2R8Y7M3;P35241-4;P35241-3;E9PNV3;E9PQ82;A0A2R8Y5P0;V9GZ54	E7EQR4;P15311	Ezrin	EZR
NaN	NaN	NaN	21.8841	NaN	21.4612	NaN	NaN	21.4716	NaN	NaN	NaN	NaN	NaN	NaN	NaN	NaN	21.5871	NaN	NaN	NaN	NaN	NaN	NaN	21.3298	NaN	19.5267	NaN	NaN	21.8029	NaN	NaN	21.8913	NaN	NaN	NaN	NaN	NaN	NaN	22.7904	30.688	0.862018	1	0.117609	0.180311	Q86UD1;E9PJ29	Q86UD1;E9PJ29	Out at first protein homolog	OAF
22.0959	NaN	22.3961	22.971	23.4395	23.0259	NaN	23.1884	22.7985	24.3033	22.5299	23.0143	25.2551	26.4104	NaN	22.4594	NaN	22.3329	24.185	21.8883	22.8916	NaN	21.6256	NaN	23.7569	22.8336	25.3153	25.6992	21.9061	24.0321	22.896	NaN	22.7077	24.7771	22.6402	24.1674	24.0468	22.528	22.8352	23.0566	33.285	0.869163	1	0.0699009	0.166092	P49788;P49788-2	P49788;P49788-2	Retinoic acid receptor responder protein 1	RARRES1
22.691	NaN	NaN	22.1571	NaN	22.2372	NaN	NaN	NaN	NaN	NaN	22.502	22.4651	22.2656	NaN	NaN	NaN	22.9789	22.7703	NaN	23.1605	NaN	NaN	NaN	22.4111	NaN	21.7197	NaN	20.4749	22.4479	22.6076	21.8076	22.4874	21.1933	23.1815	23.1519	22.2488	22.6631	23.4975	22.6309	36.588	0.876691	1	-0.0509106	-0.157069	A0A0A6YY99;O43508-2;O75888;O75888-2;Q2QBA2;O75888-4;O75888-5;K7EJ28;O75888-3;C9JF68;C9JFN2	A0A0A6YY99;O43508-2;O75888;O75888-2;Q2QBA2;O75888-4;O75888-5;K7EJ28	Tumor necrosis factor ligand superfamily member 13	TNFSF13
25.208	NaN	NaN	NaN	NaN	NaN	NaN	NaN	NaN	NaN	NaN	24.6848	NaN	NaN	NaN	NaN	NaN	24.0298	NaN	NaN	NaN	NaN	NaN	26.5439	25.1584	NaN	NaN	NaN	NaN	NaN	NaN	NaN	NaN	25.1377	NaN	NaN	NaN	NaN	24.4542	NaN	24.536	0.877139	1	-0.118387	-0.162682	CON__Q1RMN8	CON__Q1RMN8
25.3614	24.4513	23.7063	22.2162	25.9752	23.8205	25.849	24.8319	23.5935	27.4584	24.9804	25.2517	26.4663	27.579	26.0177	22.915	23.218	24.5552	26.7637	24.6303	24.8422	24.0714	25.5863	23.4193	27.4465	23.4526	27.7577	25.759	24.4574	24.704	23.6547	24.8886	23.5095	26.5369	24.2379	22.0431	25.8056	24.0719	25.024	24.405	13.38	0.880758	1	0.0698699	0.151021	P06312	P06312	Ig kappa chain V-IV region	IGKV4-1
30.8966	31.1363	31.5263	31.3062	29.7938	30.9961	31.0429	30.8834	30.9187	30.0165	31.4471	31.5114	31.9765	32.3485	28.9488	29.3779	30.412	32.5141	30.5574	30.3359	31.0602	30.0847	29.7139	29.6384	30.076	31.4557	30.966	31.6377	30.0381	30.7068	30.4315	30.4855	31.0185	31.6078	31.551	30.6598	30.1905	31.482	31.1568	31.4175	274.46	0.881449	1	0.0384463	0.150139	Q9UGM3-6;Q9UGM3-7;Q9UGM3;Q9UGM3-3;Q9UGM3-5;Q9UGM3-2;Q9UGM3-8;Q9UGM3-4;Q9UGM3-9	Q9UGM3-6;Q9UGM3-7;Q9UGM3;Q9UGM3-3;Q9UGM3-5;Q9UGM3-2;Q9UGM3-8;Q9UGM3-4;Q9UGM3-9	Deleted in malignant brain tumors 1 protein	DMBT1
NaN	22.7043	23.1783	NaN	23.1689	22.59	NaN	NaN	22.3789	21.737	NaN	NaN	NaN	NaN	NaN	22.6863	NaN	NaN	NaN	NaN	NaN	22.4036	NaN	NaN	NaN	NaN	NaN	NaN	NaN	22.785	NaN	NaN	NaN	NaN	NaN	NaN	NaN	22.4409	22.7599	NaN	81.537	0.889916	1	0.0374552	0.14238	P16070;P16070-5;P16070-7;P16070-3;P16070-4;P16070-6;P16070-17;P16070-9;P16070-8;P16070-16;P16070-10;P16070-11;P16070-13;P16070-14;P16070-12;P16070-18;H0Y5E4;P16070-15;H0YCV9;H0YDW7;H0YD13;H0Y2P0;H0YD17;H0YDX6;P16070-19;Q86UZ1;E9PKC6	P16070;P16070-5;P16070-7;P16070-3;P16070-4;P16070-6;P16070-17;P16070-9;P16070-8;P16070-16;P16070-10;P16070-11;P16070-13;P16070-14;P16070-12;P16070-18;H0Y5E4;P16070-15;H0YCV9;H0YDW7;H0YD13;H0Y2P0;H0YD17;H0YDX6;P16070-19;Q86UZ1;E9PKC6	CD44 antigen	CD44
22.346	22.7361	22.4673	22.8883	NaN	22.4485	22.4195	22.9663	23.1334	21.7364	NaN	23.0946	22.3867	22.1318	22.8178	22.5874	22.9892	21.881	22.236	NaN	NaN	22.0985	NaN	23.0393	21.3582	22.4965	23.7705	23.9897	23.1319	23.2975	NaN	NaN	22.0154	22.1123	23.3137	NaN	NaN	22.5237	22.1744	21.8343	23.742	0.890089	1	0.030412	0.139411	P23284	P23284	Peptidyl-prolyl cis-trans isomerase B	PPIB
21.8989	21.9676	21.1793	20.9906	24.2998	21.7406	NaN	NaN	NaN	21.9491	NaN	21.8485	NaN	NaN	NaN	NaN	NaN	21.483	NaN	NaN	21.7743	NaN	NaN	NaN	NaN	NaN	23.3553	21.5084	22.0322	21.9893	22.2486	NaN	NaN	NaN	22.0267	NaN	22.4958	21.4137	NaN	NaN	22.11	0.899438	1	-0.0484422	-0.128393	Q06830;A0A0A0MSI0;A0A0A0MRQ5;Q13162;P32119;H7C3T4	Q06830;A0A0A0MSI0;A0A0A0MRQ5;Q13162;P32119;H7C3T4	Peroxiredoxin-1;Peroxiredoxin-4;Peroxiredoxin-2	PRDX1;PRDX4;PRDX2
22.8535	NaN	22.7377	21.0765	21.9787	21.7516	NaN	NaN	NaN	22.8373	NaN	NaN	21.7459	22.1493	NaN	NaN	NaN	23.1827	NaN	NaN	NaN	NaN	NaN	NaN	21.514	NaN	NaN	NaN	23.0569	20.8227	NaN	NaN	NaN	21.6409	22.6035	NaN	21.6671	NaN	22.7922	22.3937	53.688	0.901684	1	-0.0446662	-0.125641	P04066	P04066	Tissue alpha-L-fucosidase	FUCA1
25.9726	25.2799	22.475	NaN	25.7649	24.4147	26.007	26.5171	23.5799	26.9316	23.6247	24.1977	25.5069	26.0257	26.2359	22.6288	24.2958	24.654	25.9766	25.2094	23.723	24.0412	24.7396	22.8845	27.3448	24.8364	27.5439	24.1856	23.5586	23.8699	NaN	NaN	24.2503	27.0131	24.7781	25.324	26.6136	24.4288	25.108	25.3444	13.917	0.902114	1	-0.0542323	-0.123887	P01824;P06331;A0A0C4DH41;P0DP06;P0DP07;P0DP08;P01825;A0A0J9YWU9;A0A087WSY4;A0A075B6R2;A0A087WW49	P01824;P06331;A0A0C4DH41;P0DP06;P0DP07;P0DP08;P01825;A0A0J9YWU9	Ig heavy chain V-II region WAH;Ig heavy chain V-II region ARH-77;Ig heavy chain V-II region NEWM
NaN	NaN	21.3196	NaN	21.0947	NaN	22.3544	NaN	NaN	21.3403	NaN	NaN	21.4752	21.7164	NaN	NaN	NaN	21.8791	NaN	NaN	NaN	NaN	NaN	NaN	NaN	NaN	20.0065	NaN	22.2642	21.7646	NaN	NaN	NaN	NaN	NaN	NaN	21.5917	NaN	NaN	NaN	30.791	0.906512	1	0.0488914	0.120789	P60174;P60174-1;P60174-4;U3KPZ0;U3KQF3	P60174;P60174-1;P60174-4	Triosephosphate isomerase	TPI1
26.1736	25.704	25.8456	25.1739	26.4182	25.707	26.4446	25.6351	24.7384	28.0144	23.3017	25.2335	27.3324	28.9138	26.2027	24.4336	23.5617	26.1873	26.8192	23.9097	26.5888	24.455	27.1862	24.464	28.344	24.0628	27.6657	24.7163	24.6981	26.4841	23.8474	23.9725	25.1548	26.5017	26.5723	25.6888	26.4345	26.7334	25.8827	26.2023	23.15	0.909188	1	0.0497966	0.114826	A0A0B4J231;B9A064;P0CG04	A0A0B4J231;B9A064;P0CG04	Immunoglobulin lambda-like polypeptide 5;Ig lambda-1 chain C regions	IGLL5;IGLC1
[truncated: 117 more rows]

## Sheet: table6
Table 6. Ratio analysis
[truncated: 32 more rows]
[truncated: 3 more columns]

## Sheet: table7
Table 7. Enriched biological process for differencial abundant proteíns
Term	P-value	Adjusted P-value	Genes
[truncated: 175 more rows]

## Sheet: table8
Table 8. Venn diagramn
[truncated: 326 more rows]
